# Supplementary material for: Characterizing protein sequence determinants of nuclear condensates by high-throughput pooled imaging with CondenSeq
Source: Nat Methods. Author manuscript; Available in PMC 2025 Sep 24. (PMC12458759; doi:10.1038/s41592-025-02726-y)
Supplement: Supplementary Data 1 [file NIHMS2109557-supplement-Supplementary_Data_1.csv]

	protein_seq	DNA_seq_1	barcode_5_1	sublibrary_tag_1	small_seq_set	low_GFP_1mer_cell_counts	low_GFP_1mer_num_condensates	low_GFP_1mer_fraction_gfp_in_condensates	low_GFP_1mer_total_condensate_area	low_GFP_1mer_mean_condensate_area	low_GFP_1mer_std_condensate_area	low_GFP_1mer_mean_condensate_eccentricity	low_GFP_1mer_std_condensate_eccentricity	low_GFP_1mer_fraction_cells_with_condensates	low_GFP_1mer_glcm_dissimilarity	medium_GFP_1mer_cell_counts	medium_GFP_1mer_num_condensates	medium_GFP_1mer_fraction_gfp_in_condensates	medium_GFP_1mer_total_condensate_area	medium_GFP_1mer_mean_condensate_area	medium_GFP_1mer_std_condensate_area	medium_GFP_1mer_mean_condensate_eccentricity	medium_GFP_1mer_std_condensate_eccentricity	medium_GFP_1mer_fraction_cells_with_condensates	medium_GFP_1mer_glcm_dissimilarity	high_GFP_1mer_cell_counts	high_GFP_1mer_num_condensates	high_GFP_1mer_fraction_gfp_in_condensates	high_GFP_1mer_total_condensate_area	high_GFP_1mer_mean_condensate_area	high_GFP_1mer_std_condensate_area	high_GFP_1mer_mean_condensate_eccentricity	high_GFP_1mer_std_condensate_eccentricity	high_GFP_1mer_fraction_cells_with_condensates	high_GFP_1mer_glcm_dissimilarity	low_SNAP_1mer_cell_counts	low_SNAP_1mer_num_condensates	low_SNAP_1mer_fraction_gfp_in_condensates	low_SNAP_1mer_total_condensate_area	low_SNAP_1mer_mean_condensate_area	low_SNAP_1mer_std_condensate_area	low_SNAP_1mer_mean_condensate_eccentricity	low_SNAP_1mer_std_condensate_eccentricity	low_SNAP_1mer_fraction_cells_with_condensates	low_SNAP_1mer_glcm_dissimilarity	medium_SNAP_1mer_cell_counts	medium_SNAP_1mer_num_condensates	medium_SNAP_1mer_fraction_gfp_in_condensates	medium_SNAP_1mer_total_condensate_area
0	AFEQRQEFPKAEESKQHLSSQSLLSPPFTNLSPRPASFFAKENAFITSARSDKDASSNAPQPLLAS	GGTTGTGACGAATCGTGCGCGTCTCggctgAAGCGCCTCTAAggatcgaccgtgagtgcacttgccaccatgGCCTTCGAGCAAAGGCAGGAGTTCCCCAAGGCCGAGGAGTCCAAGCAGCACCTGAGCTCTCAGTCTCTGCTCTCTCCTCCCTTCACCAACCTGTCTCCTAGGCCCGCCTCCTTCTTCGCCAAGGAGAACGCCTTCATCACCAGTGCTAGGAGCGACAAGGACGCCAGCAGCAACGCTCCCCAACCTCTGTTGGCTAGCggatcGAGACGCGGCGATCACGTATGGAGG	AAGCG	sublibrary_small	True	902.0	0.015521064301552107	7.464529363033946e-05	0.28824833702882485	22.25	1.7427634420622742	0.7426715249444641	0.06457534537195563	0.009977827050997782	0.11324924630814419	1298.0	0.0061633281972265025	1.9337603663387826e-05	0.06779661016949153	10.833333333333334	1.5	0.6913208839075797	0.08529163181663402	0.004622496147919877	0.22989407071872103	1031.0	0.0	0.0	0.0					0.0	0.3178019175043946	789.0	0.020278833967046894	9.946131041182839e-05	0.4435994930291508	12.36111111111111	9.012972195061334	0.7051475388756268	0.08342180929536812	0.011406844106463879	9.063492690000773e-05	1194.0	0.02847571189279732	0.00010763584229363	0.5058626465661642
1	AFISFAASSFEQTDSLSAQTLEFESPPFSSRKRAKSPQSSNNAKRKFLQPLPDEAPPSQANHEALL	GGTTGTGACGAATCGTGCGCGTCTCggctgGCGGTCGCATAAggatcgaccgtgagtgcacttgccaccatgGCCTTCATCTCCTTCGCTGCCAGCAGCTTCGAGCAAACCGACTCCCTGTCCGCCCAGACACTGGAGTTTGAGAGCCCTCCCTTCAGCTCTAGGAAAAGGGCCAAGTCCCCTCAGAGCAGCAACAACGCCAAGAGGAAGTTCCTGCAGCCTCTGCCTGACGAGGCTCCTCCCTCTCAGGCCAATCACGAAGCTCTGCTGggatcGAGACGCGGCGATCACGTATGGAGG	GCGGT	sublibrary_small	True	3304.0	0.005145278450363196	5.543608502051129e-05	0.14588377723970944	19.875	10.934058767934985	0.7357297313380414	0.04791942533966037	0.0036319612590799033	0.08178306566075157	2364.0	0.001692047377326565	8.200362388043655e-06	0.024534686971235193	11.0	6.666666666666667	0.541211709685647	0.0409101417938025	0.0012690355329949238	0.13752394472508087											1151.0	0.04257167680278019	0.00016383572345168339	0.6794092093831451	18.622877846790892	4.855723000189567	0.7645594963864745	0.06647520899463935	0.01998262380538662	0.0	1482.0	0.01349527665317139	5.402138021649933e-05	0.20647773279352227
2	AFSINPAMMAAAQAALQSSWGMMGMLASQQNQSGPSGNNQNQGNMQREPNQAFGSGNNSYSGSNSG	GGTTGTGACGAATCGTGCGCGTCTCggctgCAGAGTCTTTAAggatcgaccgtgagtgcacttgccaccatgGCCTTCAGCATCAACCCCGCCATGATGGCCGCCGCCCAGGCTGCTCTTCAATCTTCTTGGGGAATGATGGGCATGCTGGCCTCTCAGCAAAACCAGAGCGGCCCCAGCGGCAACAATCAGAACCAAGGCAACATGCAGAGGGAGCCCAACCAAGCCTTCGGGAGCGGGAACAACAGCTATAGCGGCAGCAACTCTGGCggatcGAGACGCGGCGATCACGTATGGAGG	CAGAG	sublibrary_small	True	1597.0	0.004383218534752661	1.4430537162526676e-05	0.05385097056981841	12.285714285714286	0.0	0.6025916526720924	0.0	0.004383218534752661	0.009906784199163026																					1866.0	0.01339764201500536	0.0005535497928018946	0.8177920685959271	40.52777777777778	16.34501168447182	0.5840229004524939	0.08304042502837897	0.00482315112540193	0.007194020427266942
3	ATKSLHAPSNKERASEFFPLKAIQAQSFFKSRESSRPNFFPSPASAALSDPTEANLQESQLSLPDQ	GGTTGTGACGAATCGTGCGCGTCTCggctgATAGTCCCTTAAggatcgaccgtgagtgcacttgccaccatgGCCACCAAAAGCCTGCACGCCCCTAGCAACAAGGAGAGGGCCAGCGAGTTCTTTCCCCTGAAGGCTATCCAGGCCCAGAGCTTCTTTAAGAGCCGGGAGAGCTCCAGACCCAACTTCTTCCCTAGCCCCGCCTCTGCTGCTCTTTCTGATCCCACCGAGGCCAACCTGCAGGAATCTCAACTGAGCCTGCCCGACCAGggatcGAGACGCGGCGATCACGTATGGAGG	ATAGT	sublibrary_small	True	3092.0	0.01034928848641656	3.994310426800977e-05	0.1461836998706339	15.627450980392158	3.490341811243349	0.7815459837190073	0.07812861199853878	0.005498059508408797	0.008145325006372963																					2551.0	0.0011760094080752645	2.1369712808956484e-06	0.010584084672677381	9.0	0.0	0.6921593859447812	0.0	0.0011760094080752645	0.0	2117.0	0.001889466225791214	2.832632648878696e-06	0.014643363249881908
4	DFQLAPSNTSPPQQQQQQQQQQQQHQVQQQQQRALQQSASPPQQQQQQQQQQQHVVLHQVPQTHLH	GGTTGTGACGAATCGTGCGCGTCTCggctgTAACTATCATAAggatcgaccgtgagtgcacttgccaccatgGACTTCCAGCTGGCCCCCAGCAATACCTCCCCACCCCAGCAGCAGCAGCAACAGCAACAACAACAACAGCAGCACCAGGTCCAACAACAGCAACAGAGGGCCCTGCAGCAGTCTGCTTCTCCTCCTCAGCAACAACAACAGCAGCAGCAACAACAGCAACACGTGGTGCTCCACCAAGTGCCCCAGACCCACCTGCACggatcGAGACGCGGCGATCACGTATGGAGG	TAACT	sublibrary_small	True	448.0	0.004464285714285714	5.970377784373505e-05	0.18526785714285715	41.5	0.0	0.8587082965445383	0.0	0.004464285714285714	0.09119054777644901	477.0	0.0	0.0	0.0					0.0	0.19716800526389655	250.0	0.0	0.0	0.0					0.0	0.30464488311777316	317.0	0.0031545741324921135	5.5824169289347005e-06	0.022082018927444796	7.0	0.0	0.8164965809277259	0.0	0.0031545741324921135	0.0	368.0	0.005434782608695652	8.051388167555436e-06	0.035326086956521736
5	DWLEGMSGDMRSGGGYRGRGGRGNGQRFGGRDHRYQGGSGNGGGGNGGGGGFGGGGQRSGGGGGFQ	GGTTGTGACGAATCGTGCGCGTCTCggctgGTCCGATAATAAggatcgaccgtgagtgcacttgccaccatgGACTGGCTGGAGGGCATGTCTGGCGATATGAGATCTGGCGGAGGATATAGAGGAAGGGGAGGAAGAGGCAACGGCCAGAGGTTTGGTGGACGGGACCACAGGTACCAAGGAGGTAGCGGAAATGGTGGTGGCGGCAATGGAGGAGGAGGTGGCTTTGGAGGTGGAGGTCAAAGGTCTGGAGGTGGTGGAGGCTTCCAGggatcGAGACGCGGCGATCACGTATGGAGG	GTCCG	sublibrary_small	True	407.0	0.007371007371007371	1.006205806954054e-05	0.03931203931203931	5.0	0.5	0.44276906994993215	0.0262725060324107	0.004914004914004914	0.08880955323613972	439.0	0.0	0.0	0.0					0.0	0.18089949769133157	220.0	0.0	0.0	0.0					0.0	0.26777206630315076	407.0	0.009828009828009828	1.727965489323587e-05	0.08108108108108109	7.333333333333333	0.0	0.9136963427842021	0.0005871767610590333	0.007371007371007371	0.0	402.0	0.009950248756218905	1.7494575973997513e-05	0.08208955223880597
6	EDNPTANAGFSKAGGYADGNNSEASGPYAAGGAGSFAGCAGGFGLGSPNNDLDPDECMQATGGLFG	GGTTGTGACGAATCGTGCGCGTCTCggctgTGGCTTGCATAAggatcgaccgtgagtgcacttgccaccatgGAGGACAACCCCACCGCCAACGCCGGCTTCAGCAAGGCCGGCGGATATGCTGATGGAAATAACAGCGAGGCCTCTGGACCCTACGCAGCTGGAGGAGCTGGATCTTTTGCTGGATGTGCAGGAGGCTTCGGCCTGGGATCTCCCAACAACGACCTGGATCCCGACGAATGCATGCAGGCTACAGGAGGGCTCTTCGGCggatcGAGACGCGGCGATCACGTATGGAGG	TGGCT	sublibrary_small	True	515.0	0.03495145631067961	0.00029398923974022	1.036893203883495	35.08974358974359	2.6568347041219624	0.757390508423438	0.028165964999083432	0.02524271844660194	0.07272785237280789	700.0	0.02	0.00023784326991849744	0.7885714285714286	44.10606060606061	2.958077377598683	0.7141438754689708	0.023170327571312585	0.015714285714285715	0.2381152493247397	911.0	0.003293084522502744	2.6445302545702522e-05	0.06476399560922064	19.666666666666668	0.0	0.636956550188266	0.0	0.003293084522502744	0.3500581356649452	1217.0	0.009038619556285949	2.774436649150501e-05	0.14133114215283485	19.53125	0.16237976320958225	0.6572619588282528	0.02213214008659284	0.00657354149548069	0.0	1644.0	0.016423357664233577	3.177940012464483e-05	0.16423357664233576
7	EDNPTRNRGASKRGGYRDGNNSEASGPYRRGGRGSARGCRGGAGLGSPNNDLDPDECMQRTGGLAG	GGTTGTGACGAATCGTGCGCGTCTCggctgAGCAGGCGCTAAggatcgaccgtgagtgcacttgccaccatgGAGGACAATCCCACCAGGAACAGGGGCGCCAGCAAGAGGGGCGGCTACAGAGATGGCAATAACAGCGAAGCTTCTGGACCCTACAGGAGAGGAGGAAGGGGATCTGCTAGGGGATGTAGGGGAGGCGCAGGATTGGGATCTCCCAACAACGACCTGGATCCCGACGAGTGCATGCAAAGGACCGGCGGATTGGCCGGAggatcGAGACGCGGCGATCACGTATGGAGG	AGCAG	sublibrary_small	True	486.0	0.018518518518518517	9.981326169747222e-05	0.37037037037037035	18.571428571428573	2.801845844448696	0.487906273309231	0.0160724138562229	0.01440329218106996	0.06991010706369331	600.0	0.01	6.2102727627234e-05	0.22833333333333333	21.75	4.903230227785218	0.588695036010155	0.028126724248390075	0.006666666666666667	0.21332537314484143	627.0	0.0	0.0	0.0					0.0	0.3169984226433115	385.0	0.015584415584415584	8.136988759426053e-05	0.22337662337662337	10.666666666666668	4.665178334092802	0.8375037487926159	0.0018725468047419	0.01038961038961039	0.0	434.0	0.013824884792626729	7.218296480136014e-05	0.19815668202764977
8	EDNPTRNRGASKRGGYRDGNNSEASGPYRRGGRGSFRGCRGGFGLGSPNNDLDPDECMQRTGGLFG	GGTTGTGACGAATCGTGCGCGTCTCggctgATTCTCATATAAggatcgaccgtgagtgcacttgccaccatgGAGGACAACCCCACCAGGAACAGGGGCGCCAGCAAGAGAGGCGGCTATAGGGACGGAAATAACAGCGAGGCTTCTGGACCCTACAGGAGGGGAGGAAGAGGATCTTTTAGAGGCTGCAGGGGTGGCTTCGGCCTGGGATCTCCCAACAACGACCTGGATCCCGATGAATGTATGCAGAGGACCGGCGGCCTGTTCGGCggatcGAGACGCGGCGATCACGTATGGAGG	ATTCT	sublibrary_small	True	297.0	0.026936026936026935	0.0005996443532872172	1.164983164983165	56.25	0.25	0.8208471440732255	0.01816185749291035	0.020202020202020204	0.07852233973172262	402.0	0.017412935323383085	0.0003819145641200545	0.6442786069651741	50.1	0.3	0.798446782740871	0.02179422899149242	0.012437810945273632	0.2220546349954778	440.0	0.0	0.0	0.0					0.0	0.31155201083143114	523.0	0.015296367112810707	4.420749735267935e-05	0.22179732313575526	14.388888888888891	6.609517573760524	0.7757589628093421	0.17100600631975973	0.0057361376673040155	0.0	685.0	0.016058394160583942	4.103133069716905e-05	0.19854014598540146
9	EDNPTRNRGFSKRGGYRDGNNSEASGPYRRGGRGSFRGCRGGFGLGSPNNDLDPDECMQRTGGLFG	GGTTGTGACGAATCGTGCGCGTCTCggctgACTTACTCCTAAggatcgaccgtgagtgcacttgccaccatgGAGGACAACCCCACCAGGAACAGAGGCTTCAGCAAGAGAGGCGGCTACAGGGACGGCAACAACAGCGAAGCTAGCGGACCCTATAGGAGAGGAGGAAGGGGCTCTTTTAGAGGCTGCAGGGGCGGCTTTGGACTGGGGTCTCCTAACAACGACCTGGACCCCGATGAATGTATGCAGAGGACCGGCGGCCTGTTCGGCggatcGAGACGCGGCGATCACGTATGGAGG	ACTTA	sublibrary_small	True	534.0	0.024344569288389514	0.0006231752445821887	1.6947565543071161	79.27083333333333	3.8599837574980445	0.7065690113585006	0.053879744842537936	0.0149812734082397	0.08066553122574222	755.0	0.007947019867549669	0.0003371158046415494	0.976158940397351	127.0	4.5	0.8049635582004984	0.0377770464689409	0.005298013245033113	0.22966333126919816	867.0	0.002306805074971165	4.394816125554672e-06	0.02422145328719723	10.5	0.0	0.7681678668862113	0.0	0.002306805074971165	0.31321450779572674	592.0	0.02702702702702703	5.736999462656165e-05	0.24493243243243243	8.7125	0.9430868154306637	0.7701064885766253	0.029986908954271314	0.013513513513513514	0.0	907.0	0.018743109151047408	3.8380404227129656e-05	0.1631753031973539
10	EEKSAASKKDRPSSSAKAKETQGRASSSTSTASKRKSEEPTAPSGNKSKRTTDAEQDTIPVSGSTG	GGTTGTGACGAATCGTGCGCGTCTCggctgCTTATCCATTAAggatcgaccgtgagtgcacttgccaccatgGAGGAAAAGAGCGCCGCCAGCAAGAAGGACAGGCCCAGCAGCAGCGCCAAGGCTAAAGAAACACAAGGAAGGGCCAGCTCCAGCACCAGCACAGCCTCCAAGAGGAAGAGCGAGGAACCTACAGCTCCTAGCGGCAACAAGAGCAAGAGAACCACCGACGCCGAACAGGACACCATCCCCGTGAGCGGAAGCACAGGCggatcGAGACGCGGCGATCACGTATGGAGG	CTTAT	sublibrary_small	True	190.0	0.042105263157894736	6.996594606155421e-05	0.2631578947368421	5.2666666666666675	1.0219218670625303	0.7133385067866562	0.0229935923513514	0.02631578947368421	0.03571362875710275																					222.0	0.0	0.0	0.0					0.0	0.0
11	EMRGDNFFGEDGSRTGGDGDDKRPRSQRGCPNNESYFCSGRGGNRTSLFYANPGRRGGLLGNGPGR	GGTTGTGACGAATCGTGCGCGTCTCggctgTAGGTACTCTAAggatcgaccgtgagtgcacttgccaccatgGAGATGAGAGGCGACAACTTCTTCGGGGAGGACGGCAGCAGGACAGGAGGAGATGGAGATGATAAAAGGCCCAGGAGCCAAAGGGGATGCCCCAACAACGAGAGCTACTTCTGCTCTGGAAGGGGAGGGAACAGGACCTCCCTGTTCTACGCTAATCCTGGAAGAAGGGGCGGCTTGCTGGGCAACGGACCTGGCAGAggatcGAGACGCGGCGATCACGTATGGAGG	TAGGT	sublibrary_small	True	320.0	0.00625	1.1884378160492812e-05	0.040625	6.5	0.0	0.7144345083117603	0.0	0.00625	0.08868695425423401	379.0	0.010554089709762533	0.0001521605581401401	0.5118733509234829	48.5	0.0	0.6486596671987055	0.0	0.010554089709762533	0.19536904277474534	238.0	0.008403361344537815	0.0002263271030409891	0.7605042016806722	90.5	0.0	0.5828848260856507	0.0	0.008403361344537815	0.2794019304635361	360.0	0.002777777777777778	5.840321744754722e-06	0.022222222222222223	8.0	0.0	0.7391462975840574	0.0	0.002777777777777778	0.0	320.0	0.003125	6.570361962849062e-06	0.025
12	FCRTYVLPADVDPWRVRAALSHDGILNLEAPRGGRHLDTEVNEVYISLLPAPPDPEEEEEAAIVEP	GGTTGTGACGAATCGTGCGCGTCTCggctgCGAAGTACTTAAggatcgaccgtgagtgcacttgccaccatgTTCTGCAGGACCTACGTCCTGCCTGCTGATGTTGATCCTTGGAGGGTGAGGGCCGCTCTGTCTCACGACGGCATTCTTAATCTGGAAGCTCCTAGGGGCGGAAGGCACCTGGACACCGAGGTGAACGAGGTGTACATTTCTCTGCTCCCTGCTCCTCCCGACCCCGAGGAGGAAGAGGAAGCTGCCATCGTTGAACCTggatcGAGACGCGGCGATCACGTATGGAGG	CGAAG	sublibrary_small	True	1805.0	0.008310249307479225	9.022992035419274e-05	0.0814404432132964	11.090909090909092	0.4378633255388842	0.7699941085933397	0.007813079619953235	0.006094182825484765	0.006717882127228381																					2109.0	0.002370791844476055	1.4932260696059887e-05	0.04504504504504504	19.0	0.0	0.5980971289733054	0.0	0.002370791844476055	5.9269796111901376e-05
13	GDGYQQGGGGYSGGGSGSGYNDGYGGSGGSYGGPGGSGFGGRNFSGGNGYSNGNFGGGGYGGGNSG	GGTTGTGACGAATCGTGCGCGTCTCggctgCGCCTCTAGTAAggatcgaccgtgagtgcacttgccaccatgGGCGACGGCTACCAGCAGGGCGGCGGAGGCTATTCAGGAGGAGGATCAGGATCTGGATATAACGACGGGTACGGCGGCAGCGGAGGTTCATATGGAGGACCAGGTGGTTCTGGATTTGGAGGCAGAAACTTCAGCGGCGGGAACGGGTATAGCAACGGCAACTTCGGCGGTGGAGGATATGGTGGTGGCAACAGCGGCggatcGAGACGCGGCGATCACGTATGGAGG	CGCCT	sublibrary_small	True	369.0	0.018970189701897018	0.00010405648472331191	0.4065040650406504	27.2	1.0	0.7692642173193003	0.019562759579285362	0.013550135501355014	0.06212814836923202	373.0	0.01876675603217158	0.00010294059748767319	0.40214477211796246	27.2	1.0	0.7692642173193003	0.019562759579285362	0.013404825737265416	0.21608891413118184	315.0	0.0	0.0	0.0					0.0	0.31094562399655956	391.0	0.0	0.0	0.0					0.0	0.0	324.0	0.006172839506172839	5.854846438850309e-06	0.033950617283950615
14	GGGGAGNYGYGYGNAGGGGGAGGPGNAQFANFNQRPPPAGNGGAGGGAGGQNNQYWQYYAQYYNNP	GGTTGTGACGAATCGTGCGCGTCTCggctgTGTTAGATCTAAggatcgaccgtgagtgcacttgccaccatgGGCGGCGGGGGCGCCGGCAACTATGGATATGGTTATGGAAATGCTGGTGGTGGAGGAGGAGCAGGCGGCCCCGGCAATGCCCAGTTTGCTAACTTCAATCAAAGGCCCCCACCTGCTGGTAACGGAGGTGCTGGAGGTGGAGCCGGAGGACAGAACAATCAATACTGGCAGTACTACGCCCAATACTACAACAACCCCggatcGAGACGCGGCGATCACGTATGGAGG	TGTTA	sublibrary_small	True	184.0	0.02717391304347826	6.370267836299348e-05	0.20108695652173914	9.0	0.2721655269759086	0.8731569850470448	0.021681174290657097	0.016304347826086956	0.01710350067196419																					300.0	0.0	0.0	0.0					0.0	0.0
15	GGGGNGDGNGGSGGNGSGPYGYGFRSFYQGYGSGGGGQGGSGGSGGGSGGSGNNGGNGDFGYYGYS	GGTTGTGACGAATCGTGCGCGTCTCggctgCCCTCGTCCTAAggatcgaccgtgagtgcacttgccaccatgGGCGGCGGAGGCAATGGGGACGGCAACGGAGGCTCTGGAGGAAATGGATCTGGACCTTATGGCTATGGCTTCAGATCCTTCTACCAGGGCTACGGGTCAGGAGGAGGTGGACAAGGAGGAAGTGGAGGATCAGGTGGAGGTAGTGGCGGTAGCGGCAACAACGGCGGTAACGGAGACTTCGGATACTACGGATATAGCggatcGAGACGCGGCGATCACGTATGGAGG	CCCTC	sublibrary_small	True	807.0	0.01982651796778191	4.375267391508612e-05	0.17967781908302355	7.666666666666667	1.1314789342251463	0.7738445683181229	0.02171233345519954	0.01486988847583643	0.015095910137303412																					546.0	0.003663003663003663	5.815939868467033e-06	0.023809523809523808	6.5	0.0	0.4565669113584676	0.0	0.003663003663003663	0.0
16	GGGGSGNGGGGGGNSGGGGGSGGPGNSQFSNFNQRPPPSGNGGSGGGSGGQNNQGWQGGSQGGNNP	GGTTGTGACGAATCGTGCGCGTCTCggctgACATCAGTCTAAggatcgaccgtgagtgcacttgccaccatgGGCGGCGGGGGATCTGGAAATGGAGGTGGTGGAGGAGGAAATTCAGGAGGAGGTGGAGGATCCGGCGGCCCAGGTAACTCTCAGTTCAGCAACTTCAACCAGAGGCCCCCTCCTAGCGGTAACGGCGGATCAGGTGGAGGTTCTGGAGGACAGAACAACCAAGGCTGGCAGGGTGGCTCTCAAGGCGGCAACAACCCCggatcGAGACGCGGCGATCACGTATGGAGG	ACATC	sublibrary_small	True	1532.0	0.025456919060052218	0.0001288202269063425	0.4314621409921671	9.902255639097746	4.642327779632995	0.7577029610288836	0.04593207035779694	0.012402088772845953	0.07537722618617398	1035.0	0.02608695652173913	0.00029347761824409984	0.9111111111111111	26.39183673469388	16.959746501129118	0.6930250811726258	0.09795334671622054	0.00676328502415459	0.14609214083684846											1076.0	0.007434944237918215	1.1925134794388569e-05	0.0762081784386617	10.214285714285714	0.07142857142857142	0.6763145214345306	0.005905174682581143	0.006505576208178439	0.0	1094.0	0.01736745886654479	2.222991878187998e-05	0.13254113345521024
17	GGGGSGNGGYGYGNSGGGGGSGGPGNSQFSNFNQRPPPSGNGGSGGGSGGQNNQYWQYYSQYYNNP	GGTTGTGACGAATCGTGCGCGTCTCggctgATAACAGGGTAAggatcgaccgtgagtgcacttgccaccatgGGCGGCGGGGGCAGCGGCAACGGAGGATATGGTTATGGAAATTCAGGAGGTGGTGGAGGAAGCGGCGGCCCCGGCAACAGCCAGTTCAGCAACTTCAATCAAAGGCCTCCTCCTAGCGGAAACGGGGGCTCTGGAGGCGGATCTGGCGGACAGAACAATCAATACTGGCAGTACTACAGCCAATACTACAACAACCCCggatcGAGACGCGGCGATCACGTATGGAGG	ATAAC	sublibrary_small	True	1381.0	0.00724112961622013	2.0034289596314192e-05	0.07965242577842144	10.11904761904762	0.9714045207910316	0.6919306069663665	0.03638620180037563	0.005068790731354091	0.009171588803456589																					1161.0	0.009474590869939707	1.849462944448191e-05	0.09302325581395349	6.514285714285714	1.6313259912708797	0.5097458251941026	0.01185332601162582	0.004306632213608958	0.0	531.0	0.022598870056497175	4.354779563458475e-05	0.2184557438794727
18	GGGGSGNYGYGYGNSGGGGGSGGPGNSQFSNFNQRPPPSGNGGSGGGSGGQNNQYWQYYSQYYNNP	GGTTGTGACGAATCGTGCGCGTCTCggctgTGCGGTTTGTAAggatcgaccgtgagtgcacttgccaccatgGGCGGCGGGGGCAGCGGCAACTACGGCTATGGATATGGAAATTCTGGTGGTGGAGGAGGAAGCGGCGGCCCCGGCAATAGCCAGTTCAGCAACTTCAACCAGAGACCACCTCCTAGCGGAAACGGCGGCTCAGGTGGAGGCTCTGGAGGACAGAACAATCAGTACTGGCAGTACTACAGCCAGTATTACAACAACCCCggatcGAGACGCGGCGATCACGTATGGAGG	TGCGG	sublibrary_small	True	762.0	0.011811023622047244	1.626095050770892e-05	0.07086614173228346	6.071428571428571	0.35714285714285715	0.8329904980434176	0.06720324190332867	0.009186351706036745	0.0070036317428632975																					849.0	0.002355712603062426	1.8011604527525326e-06	0.01060070671378092	4.5	0.0	0.9399862556133491	0.0	0.002355712603062426	0.0	347.0	0.01440922190201729	1.9122066680978387e-05	0.09221902017291066
19	GKYVPPHLRGGDGGAAAAASAGGDDRRGGAGGGGYRRGGGNSGGGGGGGYDRGYNDNRDDRDNRGG	GGTTGTGACGAATCGTGCGCGTCTCggctgAAGGCGAACTAAggatcgaccgtgagtgcacttgccaccatgGGCAAGTACGTGCCTCCTCATCTTAGAGGTGGCGATGGAGGAGCTGCAGCAGCTGCATCAGCTGGTGGAGATGATAGACGCGGAGGTGCTGGAGGAGGAGGTTATAGGAGGGGCGGTGGAAATTCAGGAGGTGGAGGTGGGGGTGGATACGACAGGGGCTACAATGACAACAGGGACGATAGGGACAACCGGGGCGGAggatcGAGACGCGGCGATCACGTATGGAGG	AAGGC	sublibrary_small	True	277.0	0.0036101083032490976	3.6469094743018055e-06	0.01444043321299639	4.0	0.0	0.9241763718304448	0.0	0.0036101083032490976	0.028073034723379953	105.0	0.0	0.0	0.0					0.0	0.09608521485012446											238.0	0.0	0.0	0.0					0.0	0.0	148.0	0.0	0.0	0.0
20	GLGNNQGSNMGGGMNFGAFSINPAMMAAAQAALQSSWGMMGMLASQQNQSGPSGNNQNQGNMQREP	GGTTGTGACGAATCGTGCGCGTCTCggctgCGAGAGGAATAAggatcgaccgtgagtgcacttgccaccatgGGCCTGGGCAACAACCAGGGCAGCAACATGGGCGGCGGCATGAACTTCGGCGCTTTTTCTATCAACCCCGCCATGATGGCCGCTGCTCAGGCCGCCTTGCAATCTTCTTGGGGAATGATGGGCATGCTGGCTTCCCAGCAAAACCAGAGCGGCCCCAGCGGCAATAACCAGAACCAAGGCAATATGCAGAGGGAGCCCggatcGAGACGCGGCGATCACGTATGGAGG	CGAGA	sublibrary_small	True	1291.0	0.008520526723470178	1.9764538222553446e-05	0.08752904725019364	7.392857142857143	1.9541507647281713	0.7639836141892085	0.050211280139692616	0.005422153369481022	0.00854807877035723																					1090.0	0.014678899082568808	4.1749425834080925e-05	0.22660550458715598	18.625	8.766531425412946	0.7665311358769176	0.11781382204900964	0.003669724770642202	0.0
21	GLGNNQGSNMGGGMNSGASSINPAMMAAAQAALQSSWGMMGMLASQQNQSGPSGNNQNQGNMQREP	GGTTGTGACGAATCGTGCGCGTCTCggctgTCTAATCGGTAAggatcgaccgtgagtgcacttgccaccatgGGCCTGGGCAACAACCAGGGCAGCAACATGGGCGGCGGCATGAACTCTGGAGCTTCTTCTATCAACCCCGCCATGATGGCCGCTGCTCAGGCCGCTCTGCAATCTTCTTGGGGAATGATGGGCATGCTGGCCTCTCAGCAGAACCAGTCCGGCCCCTCTGGCAATAACCAGAATCAGGGCAATATGCAGAGGGAGCCCggatcGAGACGCGGCGATCACGTATGGAGG	TCTAA	sublibrary_small	True	1610.0	0.014906832298136646	2.5274386509812734e-05	0.10434782608695652	6.059523809523809	0.9475169665939441	0.7637470525226204	0.043014193341122296	0.008695652173913044	0.022026094991016966	620.0	0.016129032258064516	3.5707570330341286e-05	0.14838709677419354	7.3	2.1587666023048375	0.8149546898907906	0.02101965948018448	0.008064516129032258	0.07069413031033014											1527.0	0.006548788474132285	8.786417139077078e-06	0.045841519318926	5.928571428571429	0.47915742374995496	0.7211251248224319	0.011077118516668042	0.0045841519318926	0.0	1039.0	0.012512030798845043	1.556625063023619e-05	0.08277189605389798
22	GPGSEAAAFGSNGLGGFPPLNSVSPSPLMLLHPPPQLSPFLQPHGQQVPYYLENEPSGYTVREAGP	GGTTGTGACGAATCGTGCGCGTCTCggctgTAAAGCCTCTAAggatcgaccgtgagtgcacttgccaccatgGGCCCCGGCTCTGAGGCCGCCGCCTTTGGATCTAATGGACTTGGAGGATTTCCACCTCTGAACAGCGTGAGCCCCTCCCCTCTGATGCTGCTGCACCCTCCTCCTCAACTTAGCCCTTTCCTTCAGCCTCACGGCCAGCAGGTTCCCTACTACCTGGAGAACGAGCCCTCTGGCTACACAGTTAGGGAGGCCGGACCCggatcGAGACGCGGCGATCACGTATGGAGG	TAAAG	sublibrary_small	True	1854.0	0.002157497303128371	1.6748469428052697e-05	0.05285868392664509	19.333333333333332	3.6666666666666665	0.815154634813854	0.02422717751980903	0.0016181229773462784	0.006807446499125236																					2475.0	0.0052525252525252525	4.376096074616065e-05	0.12848484848484848	15.714285714285714	3.3547068481400872	0.7289409607976668	0.0187704918734986	0.0028282828282828283	0.00010121416182022243
23	GPPNFNCGRDGRGCSRDGFGGRNRFLGRGFGRGDGRNDGRPLGFGSFFENGDMNSSRSGGNGLLPG	GGTTGTGACGAATCGTGCGCGTCTCggctgTGGAGGCACTAAggatcgaccgtgagtgcacttgccaccatgGGCCCTCCCAACTTCAACTGCGGCAGAGATGGCAGGGGGTGCAGCAGGGATGGATTTGGAGGCAGAAACAGGTTCCTGGGAAGGGGCTTCGGAAGAGGCGATGGAAGGAACGATGGACGGCCTCTTGGCTTTGGCAGCTTCTTCGAGAACGGGGACATGAACAGCAGCAGAAGCGGCGGCAACGGCCTGCTTCCTGGCggatcGAGACGCGGCGATCACGTATGGAGG	TGGAG	sublibrary_small	True	708.0	0.02824858757062147	0.00018734274002994502	0.7429378531073446	40.09285714285714	2.618076086803206	0.8632811836696209	0.03483134356231304	0.014124293785310734	0.089045989328244	840.0	0.0035714285714285713	6.075795358478453e-06	0.016666666666666666	4.666666666666667	0.0	0.8882831081962052	0.0	0.0035714285714285713	0.20146688772100727	526.0	0.0019011406844106464	2.4734520092425856e-06	0.0076045627376425855	4.0	0.0	0.7905694150420949	0.0	0.0019011406844106464	0.2780677436312594	535.0	0.013084112149532711	4.797017355709308e-05	0.17757009345794392	16.4375	1.6429299285118644	0.4672328419379719	0.09287946679008885	0.007476635514018692	0.0	632.0	0.020569620253164556	5.5630975712583063e-05	0.21677215189873417
24	GQSGGEQQSYSTYGNPGSQGYGQASQSYSGYGQTTDSSYGQNYSGYSSYGQSQSGYSQSYGGYENQ	GGTTGTGACGAATCGTGCGCGTCTCggctgTTGATCATTTAAggatcgaccgtgagtgcacttgccaccatgGGCCAGAGCGGCGGGGAGCAGCAGAGCTACAGCACCTACGGAAATCCTGGATCTCAAGGATACGGCCAGGCCAGCCAATCTTACAGCGGCTACGGGCAGACCACCGACAGCTCATATGGACAGAACTACTCCGGCTACTCCAGCTACGGACAGTCCCAGTCCGGGTACAGCCAGTCCTATGGAGGCTATGAGAACCAGggatcGAGACGCGGCGATCACGTATGGAGG	TTGAT	sublibrary_small	True	1814.0	0.017089305402425578	4.0744980237277614e-05	0.14608599779492834	7.779411764705882	2.654143367858201	0.6283639340136851	0.09833437369906456	0.009371554575523704	0.019460512400083403	658.0	0.016717325227963525	4.505419353842568e-05	0.16869300911854104	9.583333333333334	4.25	0.6789990237571337	0.04743393805064076	0.00911854103343465	0.07494007546869248											1442.0	0.005547850208044383	7.204314838838676e-05	0.239251040221914	38.9	13.5	0.5896356305668058	0.03424260027899134	0.0034674063800277394	0.0
25	GRFVPPHLRGGDGGAAAAASAGGDDRRGGAGGGGFRRGGGNSGGGGGGGFDRGFNDNRDDRDNRGG	GGTTGTGACGAATCGTGCGCGTCTCggctgCATTCACTCTAAggatcgaccgtgagtgcacttgccaccatgGGCAGGTTCGTGCCTCCTCATCTTAGGGGAGGAGATGGTGGTGCAGCTGCTGCAGCTTCAGCAGGAGGTGATGATAGGAGGGGTGGAGCTGGTGGAGGAGGATTCAGGAGAGGCGGAGGAAATTCTGGAGGTGGTGGAGGCGGTGGATTCGACAGGGGCTTCAACGACAACAGAGATGACAGGGACAACCGGGGCGGAggatcGAGACGCGGCGATCACGTATGGAGG	CATTC	sublibrary_small	True	379.0	0.04221635883905013	0.0002015060098104	0.7071240105540897	17.78	5.074627222195167	0.5494670933692826	0.14576450319307957	0.013192612137203167	0.010950472112358339																					470.0	0.002127659574468085	1.511946620350851e-06	0.00851063829787234	4.0	0.0	0.0	0.0	0.002127659574468085	0.0	224.0	0.004464285714285714	3.172387998057589e-06	0.017857142857142856
26	GRGQAEMYGGCNLGNGGRGSCSGGRKGRRRRSPFYDLDFGSNPRTGPRRNFSNFPDGDNGGEETLD	GGTTGTGACGAATCGTGCGCGTCTCggctgTCAACTCGTTAAggatcgaccgtgagtgcacttgccaccatgGGCAGAGGCCAGGCCGAGATGTACGGCGGCTGTAACCTTGGAAATGGAGGAAGGGGCTCTTGCAGCGGAGGCAGGAAAGGCAGAAGAAGACGGAGCCCTTTCTACGACCTGGACTTCGGCTCCAACCCTAGGACAGGCCCTAGAAGGAACTTCAGCAATTTCCCCGACGGGGACAACGGCGGGGAGGAGACACTGGACggatcGAGACGCGGCGATCACGTATGGAGG	TCAAC	sublibrary_small	True	279.0	0.021505376344086023	0.00010517016316675341	0.2974910394265233	13.833333333333334	0.0	0.6460772634726522	0.0	0.021505376344086023	0.021832171409280295																					464.0	0.0	0.0	0.0					0.0	0.0
27	GRYQTSIPPPPPQQQIPQGYGRYQAGPPPQPPSQTPMDQQQLLSAIQNLPPNVVSNLLSMAQQQQQ	GGTTGTGACGAATCGTGCGCGTCTCggctgAGGGTTTCTTAAggatcgaccgtgagtgcacttgccaccatgGGCAGGTACCAGACCAGCATCCCACCCCCACCACCCCAGCAGCAGATCCCTCAAGGATATGGAAGGTATCAGGCTGGACCCCCTCCCCAGCCTCCCAGCCAAACACCCATGGATCAACAACAATTGCTCAGCGCCATCCAGAACCTGCCCCCTAACGTGGTGTCCAACCTGCTGTCCATGGCTCAGCAACAGCAGCAGggatcGAGACGCGGCGATCACGTATGGAGG	AGGGT	sublibrary_small	True	700.0	0.008571428571428572	2.7809154365673575e-05	0.09857142857142857	9.625	3.125	0.5745142410237312	0.06292221950941247	0.005714285714285714	0.01902180116875909																					1547.0	0.004524886877828055	4.886025055320233e-05	0.17065287653522948	32.266666666666666	7.367797801544534	0.5036825875494513	0.03955485411151433	0.0019392372333548805	0.0003711543789113279
28	GRYVPPHLRGGDGGAAAAASAGGDDRRGGAGGGGYRRGGGNSGGGGGGGYDRGYNDNRDDRDNRGG	GGTTGTGACGAATCGTGCGCGTCTCggctgCCAATACTATAAggatcgaccgtgagtgcacttgccaccatgGGCAGATACGTTCCACCTCATCTGAGGGGAGGAGATGGAGGTGCAGCTGCTGCAGCTTCAGCTGGTGGAGATGATAGGAGAGGCGGAGCAGGTGGAGGAGGATATAGGAGGGGCGGAGGAAATTCTGGAGGAGGTGGTGGTGGGGGATACGACAGGGGCTACAATGACAACAGGGACGATAGGGACAACCGGGGCGGAggatcGAGACGCGGCGATCACGTATGGAGG	CCAAT	sublibrary_small	True	156.0	0.01282051282051282	2.6894678267459616e-05	0.11538461538461539	9.0	0.0	0.8145972556797709	0.0	0.01282051282051282	0.020590397197310633																					176.0	0.017045454545454544	0.00012973810935003013	0.5738636363636364	33.666666666666664	0.0	0.4232463766799092	0.0	0.017045454545454544	0.0	81.0	0.08641975308641975	0.000334322732478479	1.6419753086419753
29	GSAAGGAGSAAGCAGGAGLGSPNNDLDPDEGANAGMNNAGAAGGAGSAAGCAGGAGLGSPNNDLDP	GGTTGTGACGAATCGTGCGCGTCTCggctgCTCACCTTCTAAggatcgaccgtgagtgcacttgccaccatgGGCAGTGCTGCTGGTGGAGCAGGATCAGCTGCTGGATGTGCAGGAGGAGCTGGACTTGGAAGCCCAAACAACGACCTGGACCCCGACGAGGGAGCAAACGCTGGAATGAACAATGCAGGAGCAGCAGGTGGTGCAGGTAGTGCAGCTGGTTGTGCTGGAGGTGCTGGTTTGGGATCCCCTAACAATGACCTCGACCCCggatcGAGACGCGGCGATCACGTATGGAGG	CTCAC	sublibrary_small	True	503.0	0.04572564612326044	0.00028261455059926186	0.9920477137176938	31.84285714285714	6.488083975695513	0.5807538308904285	0.04151608512211592	0.015904572564612324	0.09709911546603281	549.0	0.02185792349726776	0.00012100686925407105	0.3442622950819672	19.535714285714285	3.2477592118704344	0.7621799889440043	0.07316447572073462	0.007285974499089253	0.23114578524147192	333.0	0.009009009009009009	6.897897512546306e-05	0.17117117117117117	19.0	3.741657386773941	0.7865010278354557	0.1129455673245238	0.003003003003003003	0.3205688146728477	299.0	0.026755852842809364	9.12203276304301e-05	0.33444816053511706	10.611111111111112	7.870877004214901	0.9204569066673315	0.030664570891349	0.010033444816053512	0.0	315.0	0.03492063492063492	0.00012661373100971874	0.4603174603174603
30	GSAAGGAGSFAGCAGGFGLGSPNNDLDPDEGFNFGMNNFGAAGGAGSFAGCAGGFGLGSPNNDLDP	GGTTGTGACGAATCGTGCGCGTCTCggctgAATCAGTCATAAggatcgaccgtgagtgcacttgccaccatgGGCTCCGCCGCCGGTGGAGCAGGATCATTTGCAGGATGTGCAGGAGGATTTGGATTGGGCTCCCCCAACAACGACCTCGACCCCGACGAGGGATTCAACTTCGGCATGAACAACTTTGGCGCCGCTGGAGGAGCTGGCAGCTTTGCTGGTTGTGCTGGTGGCTTTGGTTTGGGATCTCCCAATAACGATCTGGACCCCggatcGAGACGCGGCGATCACGTATGGAGG	AATCA	sublibrary_small	True	1112.0	0.02068345323741007	0.00015081957276048317	0.5296762589928058	21.007575757575758	8.098399509707855	0.6155806331104764	0.08606446224843894	0.009892086330935251	0.1102752553981375	1206.0	0.008291873963515755	5.033431278710257e-05	0.2197346600331675	27.4375	9.35033050783934	0.48544889704120203	0.1355341852676139	0.003316749585406302	0.19503977937624203	495.0	0.0	0.0	0.0					0.0	0.2830129246690164	1038.0	0.014450867052023121	2.6064116028206455e-05	0.14065510597302505	10.104166666666666	1.1288177236047554	0.6965883319221784	0.09741017322277284	0.007707129094412331	0.0	1101.0	0.019981834695731154	3.0495449349969026e-05	0.16893732970027248
31	GSGNNQGSNSGGGSNSGASSSNPAMMAAAQAALQSSWGMMGMLASQQNQSGPSGNNQNQGNSQREP	GGTTGTGACGAATCGTGCGCGTCTCggctgCGGAAGAAGTAAggatcgaccgtgagtgcacttgccaccatgGGCAGCGGCAACAACCAGGGCAGCAACAGCGGCGGCGGGTCTAATTCTGGAGCTTCATCTAGCAACCCCGCCATGATGGCTGCTGCTCAGGCCGCCCTGCAATCTTCTTGGGGAATGATGGGCATGCTGGCCTCTCAGCAGAACCAGAGCGGCCCCAGCGGAAATAACCAGAATCAGGGCAACTCCCAAAGGGAGCCCggatcGAGACGCGGCGATCACGTATGGAGG	CGGAA	sublibrary_small	True	1066.0	0.008442776735459663	3.190075212984625e-05	0.1378986866791745	18.5	0.7817359599705717	0.6447738448639191	0.06048597591624097	0.005628517823639775	0.013872913533084587																					1147.0	0.0017436791630340018	4.660236582549172e-06	0.022667829119442023	13.0	0.0	0.5458687611046581	0.0	0.0017436791630340018	0.0
32	GSGNNQGSNSGGGSNSGASSSNPASSAAAQAASQSSSGSSGSSASQQNQSGPSGNNQNQGNSQREP	GGTTGTGACGAATCGTGCGCGTCTCggctgAAGATCCGTTAAggatcgaccgtgagtgcacttgccaccatgGGCAGCGGCAACAACCAGGGCAGCAACAGCGGCGGCGGGTCTAATTCTGGAGCATCATCTAGCAACCCCGCAAGCTCAGCTGCTGCTCAGGCCGCCAGCCAGTCATCATCAGGATCATCTGGAAGCAGCGCCTCTCAGCAGAACCAGAGCGGCCCCAGCGGGAACAATCAGAATCAGGGAAACAGCCAGAGAGAGCCCggatcGAGACGCGGCGATCACGTATGGAGG	AAGAT	sublibrary_small	True	1040.0	0.020192307692307693	0.00015663835977322135	0.5144230769230769	28.055555555555554	4.390479887195766	0.6904406560810253	0.04672700650424618	0.014423076923076924	0.08812157932715514	1102.0	0.009981851179673321	5.8349655576407626e-05	0.1751361161524501	16.055555555555554	10.226199717989415	0.7214972712461769	0.11599681729567794	0.0054446460980036296	0.22925926684441417	820.0	0.0	0.0	0.0					0.0	0.333690974899822	786.0	0.017811704834605598	4.2959158044916536e-05	0.19083969465648856	12.1	1.7640353394968062	0.6929310632298465	0.029139080948581222	0.010178117048346057	0.0	847.0	0.018890200708382526	4.739285405478666e-05	0.19244391971664698
33	GSKKGGKGSFKGCKGGFGLGSPNNDLDPDEGFNFGMNNFGKKGGKGSFKGCKGGFGLGSPNNDLDP	GGTTGTGACGAATCGTGCGCGTCTCggctgTGAAAGTAATAAggatcgaccgtgagtgcacttgccaccatgGGCAGCAAAAAGGGCGGCAAGGGCAGCTTCAAGGGGTGCAAGGGAGGCTTTGGACTGGGAAGCCCCAATAACGACCTGGACCCCGATGAAGGCTTCAATTTCGGCATGAACAACTTCGGCAAGAAGGGTGGCAAAGGCTCTTTCAAAGGGTGTAAAGGCGGGTTCGGCCTGGGCTCCCCTAACAACGATCTGGATCCCggatcGAGACGCGGCGATCACGTATGGAGG	TGAAA	sublibrary_small	True	718.0	0.0766016713091922	0.0001519010911787723	0.6991643454038997	8.382905982905983	1.0184809315744392	0.6825241756465028	0.03807755073007272	0.054317548746518104	0.056115328265855885	446.0	0.09192825112107623	0.00018178719958275024	0.8565022421524664	8.492222222222221	0.7731022558750988	0.7076547623327143	0.016505095628849057	0.06726457399103139	0.11517319844855059											386.0	0.018134715025906734	3.802299262763679e-05	0.20984455958549222	8.583333333333334	1.7934512889946028	0.6547360384482942	0.1174762387697675	0.007772020725388601	0.0	579.0	0.022452504317789293	2.545320965381071e-05	0.1226252158894646
34	GSRRGGAGSFRGCRGGFGLGSPNNDLDPDEGFNFGMNNFGARGGRGSFAGCRGGFGLGSPNNDLDP	GGTTGTGACGAATCGTGCGCGTCTCggctgTGCCCGAACTAAggatcgaccgtgagtgcacttgccaccatgGGCAGCAGAAGGGGCGGCGCTGGATCTTTTAGAGGCTGCAGGGGAGGCTTTGGACTTGGAAGCCCCAACAACGACCTGGACCCTGATGAAGGCTTCAACTTCGGCATGAACAATTTCGGCGCCAGAGGCGGAAGGGGTTCTTTTGCTGGATGTAGGGGTGGGTTTGGTCTGGGATCCCCCAATAACGATCTGGATCCCggatcGAGACGCGGCGATCACGTATGGAGG	TGCCC	sublibrary_small	True	739.0	0.017591339648173207	0.0001538325349823693	0.5290933694181326	38.388888888888886	0.4796107312141918	0.6153828988796387	0.06020153158489941	0.012178619756427604	0.09686739805945234	1065.0	0.005633802816901409	7.656871469524225e-05	0.2300469483568075	42.8	0.6	0.6599349915970333	0.01746790464424266	0.004694835680751174	0.21954146716924172	977.0	0.0010235414534288639	4.240440441653839e-06	0.009211873080859774	9.0	0.0	0.7209407525088534	0.0	0.0010235414534288639	0.3059920541108958	962.0	0.02079002079002079	8.059538440407722e-05	0.3399168399168399	14.292857142857144	3.272095818086966	0.6152206692960706	0.03952070374533727	0.010395010395010396	0.0002573918479630945	1224.0	0.02287581699346405	7.69283212481473e-05	0.35049019607843135
35	GSRRGGRGSARGCRGGAGLGSPNNDLDPDEGANAGMNNAGRRGGRGSARGCRGGAGLGSPNNDLDP	GGTTGTGACGAATCGTGCGCGTCTCggctgAATACAGGGTAAggatcgaccgtgagtgcacttgccaccatgGGCTCTAGAAGGGGAGGACGCGGATCTGCAAGGGGGTGTAGAGGAGGAGCTGGACTTGGAAGCCCAAACAACGACCTGGACCCCGATGAGGGCGCCAATGCAGGAATGAACAATGCTGGAAGAAGAGGTGGAAGGGGCTCTGCTAGAGGATGTAGGGGCGGTGCTGGTCTGGGATCCCCTAACAATGATCTGGATCCCggatcGAGACGCGGCGATCACGTATGGAGG	AATAC	sublibrary_small	True	826.0	0.025423728813559324	0.0004937731301243526	1.612590799031477	42.75694444444445	21.853329466456696	0.7243541588630164	0.05458651992431318	0.014527845036319613	0.08783188393364066	989.0	0.03538928210313448	0.0005041637910841358	1.7017189079878665	35.02777777777778	15.139696032364084	0.7793873015195413	0.06542347770237207	0.021233569261880688	0.20677771365205436	686.0	0.03644314868804665	0.00026408551922883994	0.8979591836734694	22.979166666666664	5.218517252164366	0.8045575647613051	0.05116308792390989	0.023323615160349854	0.29444817420193664	390.0	0.005128205128205128	6.687638791349743e-06	0.02564102564102564	5.0	0.0	0.9414335416174902	0.0	0.005128205128205128	0.0	513.0	0.01364522417153996	5.0810540108290256e-05	0.25925925925925924
36	GSRRGGRGSFRGCRGGFGLGSPNNDLDPDEGANFGMNNFGRRGGRGSARGCRGGFGLGSPNNDLDP	GGTTGTGACGAATCGTGCGCGTCTCggctgATTTCCAGTTAAggatcgaccgtgagtgcacttgccaccatgGGCAGCAGAAGAGGCGGCAGAGGCAGCTTCAGAGGCTGTAGAGGGGGCTTTGGACTTGGAAGCCCCAACAACGACCTGGACCCCGATGAGGGAGCCAACTTCGGCATGAACAATTTTGGAAGGAGAGGAGGCAGGGGCAGCGCTAGAGGATGTAGGGGCGGATTTGGTCTGGGATCTCCTAACAATGACCTCGACCCCggatcGAGACGCGGCGATCACGTATGGAGG	ATTTC	sublibrary_small	True	478.0	0.014644351464435146	3.435848280051193e-05	0.1401673640167364	10.166666666666666	0.3333333333333333	0.6265597192898417	0.07607257743127309	0.012552301255230125	0.08637921559051202	590.0	0.005084745762711864	1.5706464591013052e-05	0.06779661016949153	13.333333333333334	0.0	0.554786711517247	0.0	0.005084745762711864	0.21018935884926723	460.0	0.002173913043478261	2.850744601531956e-06	0.013043478260869565	6.0	0.0	0.4879500364742671	0.0	0.002173913043478261	0.29134092839059533	382.0	0.013089005235602094	0.00016118943463711336	0.20418848167539266	11.333333333333334	3.13876597596123	0.7577475645608226	0.0153814714836459	0.007853403141361256	0.0001344867921459712	480.0	0.0125	0.00013009460432227856	0.17083333333333334
37	GSRRGGRGSFRGCRGGFGLGSPNNDLDPDEGFNFGMNNFGRRGGRGSFRGCRGGFGLGSPNNDLDP	GGTTGTGACGAATCGTGCGCGTCTCggctgCACATTGGTTAAggatcgaccgtgagtgcacttgccaccatgGGCTCCAGAAGAGGAGGTAGAGGCAGTTTTCGCGGATGCCGCGGCGGATTTGGCCTGGGAAGCCCTAACAATGATTTGGACCCTGACGAGGGATTCAATTTTGGCATGAATAATTTTGGTCGGCGAGGGGGTCGAGGATCATTTAGAGGATGCCGGGGTGGATTTGGTCTGGGCAGCCCGAATAATGATCTTGATCCAggatcGAGACGCGGCGATCACGTATGGAGG	CACAT	sublibrary_small	True	890.0	0.016853932584269662	5.538885342868191e-05	0.20786516853932585	13.533333333333335	1.1343079781327012	0.5660567950843086	0.0368001405462838	0.011235955056179775	0.09098803155713472	885.0	0.007909604519774011	1.8576322400886102e-05	0.0655367231638418	7.75	1.185854122563142	0.7500507252947551	0.00943586832684	0.004519774011299435	0.17544474922747474	365.0	0.00821917808219178	2.087454800423918e-05	0.08493150684931507	10.333333333333334	0.0	0.8549848168937144	0.0	0.00821917808219178	0.26646615860501854	624.0	0.008012820512820512	1.436237463053029e-05	0.0673076923076923	8.4	0.0	0.7537376012408001	0.0	0.008012820512820512	0.0	747.0	0.028112449799196786	0.00042526608600018727	0.821954484605087
38	GWPGAWGNQPAGAGGYPGASYPGAYPGQAPPGAYPGQAPPGAYPGAPGAYPGAPAPGVYPGPPSGP	GGTTGTGACGAATCGTGCGCGTCTCggctgACACTCACATAAggatcgaccgtgagtgcacttgccaccatgGGCTGGCCCGGCGCTTGGGGAAATCAACCTGCTGGTGCTGGAGGATATCCAGGTGCATCATACCCCGGGGCATATCCTGGTCAAGCACCACCTGGAGCATATCCAGGACAAGCTCCACCAGGCGCTTATCCAGGAGCACCTGGTGCTTATCCTGGAGCTCCTGCTCCTGGTGTGTACCCTGGACCTCCTAGCGGACCTggatcGAGACGCGGCGATCACGTATGGAGG	ACACT	sublibrary_small	True	2562.0	0.00312256049960968	6.525133713900859e-06	0.02849336455893833	7.5	0.0	0.6772333428445897	0.012830976390411149	0.00234192037470726	0.007162829431296325																					3512.0	0.0011389521640091116	3.227963540065803e-06	0.014521640091116172	12.75	0.0	0.6989082248471374	0.0	0.0011389521640091116	0.0	1590.0	0.006918238993710692	2.4022395270830693e-05	0.08364779874213836
39	HINATPLSFNEKEPQSSLERQLFARDSSFQSLTSPKALSSAPLKDSSAQNPAFPFAAQFSEPREAK	GGTTGTGACGAATCGTGCGCGTCTCggctgTGAGTCGCGTAAggatcgaccgtgagtgcacttgccaccatgCACATCAACGCCACCCCTCTCAGCTTCAACGAGAAGGAGCCCCAGAGCAGCCTGGAGAGGCAACTGTTCGCCAGGGACTCTAGCTTCCAGTCTCTGACCTCCCCTAAGGCCCTGAGCTCTGCTCCTCTGAAGGACTCTTCCGCCCAGAATCCTGCCTTCCCCTTTGCCGCCCAATTCAGCGAACCTAGAGAGGCCAAGggatcGAGACGCGGCGATCACGTATGGAGG	TGAGT	sublibrary_small	True	1543.0	0.014906027219701879	3.867700913705995e-05	0.21386908619572262	13.215608465608465	2.6268151105081947	0.6985243430980679	0.035679570817958785	0.005832793259883344	0.005476151407842268																					2280.0	0.0	0.0	0.0					0.0	0.0
40	HKHSHSQLPVGTGNKRPGDPKHSSQTSNLAHKTYSLSSSFSSSSSTRKRGPSEETGGAVFDHPAKI	GGTTGTGACGAATCGTGCGCGTCTCggctgGAATACAGCTAAggatcgaccgtgagtgcacttgccaccatgCACAAGCACAGCCACTCCCAGCTGCCCGTGGGCACCGGAAATAAGAGGCCTGGAGATCCTAAGCACTCCAGCCAGACCAGCAACCTGGCCCACAAGACCTACAGCCTGTCAAGCAGCTTCAGCAGCAGCTCCAGCACCCGGAAAAGGGGCCCTTCTGAGGAAACAGGAGGAGCTGTGTTCGACCACCCTGCCAAGATCggatcGAGACGCGGCGATCACGTATGGAGG	GAATA	sublibrary_small	True	375.0	0.024	0.0004965241505893493	1.3066666666666666	43.083333333333336	21.583333333333332	0.7610516337105461	0.03594536930187832	0.016	0.1013128199331328	540.0	0.005555555555555556	0.00022305596823368778	0.5	70.0	18.5	0.6203367360573864	0.0490317636150527	0.003703703703703704	0.22014238401719474	503.0	0.0	0.0	0.0					0.0	0.31390543832272766											690.0	0.02318840579710145	5.8015065996588836e-05	0.24347826086956523
41	IARNKPKDSGRFGGDFRSPSMRGMDHTSSSRVSSKRRSKRMGDDRRSNRGYTSRKDREKAAEKAEE	GGTTGTGACGAATCGTGCGCGTCTCggctgTCTTCCAAATAAggatcgaccgtgagtgcacttgccaccatgATCGCCAGGAACAAGCCCAAGGACAGCGGCAGGTTCGGCGGGGACTTTAGGAGCCCTTCTATGAGGGGAATGGACCACACCAGCTCCTCTAGGGTGTCCAGCAAGAGGAGGAGCAAGCGGATGGGCGATGATAGGAGAAGCAATAGGGGCTACACCTCCAGAAAGGACCGGGAGAAGGCCGCTGAGAAAGCCGAGGAGggatcGAGACGCGGCGATCACGTATGGAGG	TCTTC	sublibrary_small	True	355.0	0.9549295774647887	0.009929798985162863	33.55774647887324	46.1540121020784	6.254939085214353	0.7145315795564563	0.05377204058868701	0.5098591549295775	0.12249778624751537	406.0	1.2142857142857142	0.01394388231262888	47.32266009852217	49.99356787491116	6.897422049499361	0.7057047293571881	0.054347994305931936	0.6600985221674877	0.22999122109400008	209.0	1.1531100478468899	0.014000100074560831	47.23444976076555	49.97101990049752	8.132246018615186	0.7005070984390873	0.054266173381680896	0.6411483253588517	0.3380056963980417	246.0	0.42276422764227645	0.003018752209762467	12.674796747967479	37.24077380952381	6.8468985990278854	0.7035974240266324	0.04436581325498511	0.22764227642276422	2.6849477607652846e-05	270.0	1.2222222222222223	0.00852545404809449	36.18518518518518
42	IKMRIKVHAAADKHNSVEDSVTKSREHKEKHKTHPSNHHHHHNHHSHKHSHSQLPVGTGNKRPGDP	GGTTGTGACGAATCGTGCGCGTCTCggctgAAAGAAATCTAAggatcgaccgtgagtgcacttgccaccatgATCAAGATGAGAATCAAGGTGCACGCCGCCGCTGACAAGCATAACAGCGTGGAGGACAGCGTCACCAAGAGCAGAGAGCACAAAGAGAAGCACAAGACCCACCCCAGCAACCACCACCATCATCACAACCATCACAGCCACAAACACTCCCATAGCCAGCTGCCCGTGGGCACCGGCAATAAAAGGCCCGGAGATCCCggatcGAGACGCGGCGATCACGTATGGAGG	AAAGA	sublibrary_small	True	629.0	0.13513513513513514	0.00035289526756377077	1.4069952305246423	8.900537634408602	0.8269561344778417	0.737092650939969	0.027163685591536556	0.0985691573926868	0.04731921589434445	289.0	0.1522491349480969	0.0003299904293541204	1.491349480968858	9.809523809523808	0.6642062608264185	0.738248031089448	0.030177335077603416	0.12110726643598616	0.11402533688794911											556.0	0.5827338129496403	0.006287210407552149	18.67086330935252	27.36093399354269	13.810554939267707	0.5986428631656672	0.11301547176329807	0.12410071942446044	0.025417836063011612	620.0	1.2096774193548387	0.01457080923330916	38.225806451612904
43	IKPKRRLSAARRAGTSCANCQTTTTTLWRRNANGDPVCNACGLYYKLHNINRPLTMKKEGIQTRNR	GGTTGTGACGAATCGTGCGCGTCTCggctgTTCCTCAGATAAggatcgaccgtgagtgcacttgccaccatgATCAAGCCCAAGAGGAGGCTGAGCGCCGCCAGGAGAGCCGGCACCTCTTGTGCTAATTGTCAAACCACCACAACCACCCTGTGGAGGAGGAACGCCAACGGGGACCCCGTTTGCAATGCTTGTGGACTGTACTACAAGCTGCACAACATCAACAGGCCCCTGACCATGAAGAAGGAGGGCATCCAGACCAGGAACAGAggatcGAGACGCGGCGATCACGTATGGAGG	TTCCT	sublibrary_small	True	463.0	0.2958963282937365	0.0006806043543462598	3.185745140388769	11.055555555555555	1.14790216210961	0.7320101946490217	0.035980923392831675	0.21382289416846653	0.012749784423412716																					467.0	0.1006423982869379	0.00014705592342649745	0.7366167023554604	7.419047619047619	0.6870898653763315	0.7570117011960185	0.020201160099050673	0.07494646680942184	3.214670326628351e-05	481.0	0.288981288981289	0.0005160082844162897	2.7796257796257797
44	IPALQGGRDLMSCAQTGSGKTAAFLVPLVNAILQDGPDAVHRSVTSSGGRKKQYPSALVLSPTREL	GGTTGTGACGAATCGTGCGCGTCTCggctgTTCTCAACTTAAggatcgaccgtgagtgcacttgccaccatgATCCCCGCCCTGCAAGGCGGCAGGGACCTGATGAGCTGCGCTCAAACAGGATCTGGAAAAACCGCCGCTTTCCTGGTGCCCCTGGTGAACGCCATTCTGCAGGATGGTCCTGATGCTGTTCATAGAAGCGTGACCAGCAGCGGGGGCAGGAAGAAGCAGTACCCCAGCGCCCTTGTTCTTTCTCCTACAAGGGAGCTGggatcGAGACGCGGCGATCACGTATGGAGG	TTCTC	sublibrary_small	True	827.0	0.008464328899637243	1.914246669677074e-05	0.07496977025392987	7.666666666666666	2.3090239111558093	0.7505970882349129	0.10440092104919915	0.0048367593712212815	0.01130367547233279																					688.0	0.0029069767441860465	1.3827421700422965e-05	0.056686046511627904	19.5	0.0	0.5734291856942826	0.0	0.0029069767441860465	0.0
45	KCPPCSNVLCNPSEPPPPRRLNMTTEQFTGDHTQHFLDGGEMKVEQLFQEFGNRKSNTIQSDGISD	GGTTGTGACGAATCGTGCGCGTCTCggctgCTAAATAGCTAAggatcgaccgtgagtgcacttgccaccatgAAGTGCCCTCCCTGCAGCAACGTGCTGTGCAATCCTTCTGAACCACCTCCTCCTAGAAGGCTGAACATGACCACCGAGCAGTTCACAGGCGACCACACCCAGCACTTCCTGGACGGAGGCGAAATGAAGGTGGAGCAGCTGTTCCAAGAGTTCGGCAACAGGAAAAGCAACACCATCCAGAGCGACGGCATCAGCGACggatcGAGACGCGGCGATCACGTATGGAGG	CTAAA	sublibrary_small	True	517.0	0.007736943907156673	1.7828289396663442e-05	0.07930367504835589	10.25	0.0	0.5848154704204995	0.0	0.007736943907156673	0.07873211301005051	370.0	0.002702702702702703	1.2237157842531622e-05	0.07027027027027027	26.0	0.0	0.4685019476813673	0.0	0.002702702702702703	0.1325314648367857											589.0	0.008488964346349746	1.2115293252189984e-05	0.05602716468590832	10.125	0.21650635094610965	0.7681786412866654	0.0188639971855859	0.003395585738539898	0.0	425.0	0.011764705882352941	1.6790371118917414e-05	0.07764705882352942
46	KFGVQMDRVDQSAVGFEYQGKTEKHASQKDYSSGFGGKYGVQADRVDKSAVGFDYQGKTEKHESQK	GGTTGTGACGAATCGTGCGCGTCTCggctgACTATTGGATAAggatcgaccgtgagtgcacttgccaccatgAAATTCGGCGTGCAGATGGACAGGGTCGACCAGAGCGCCGTGGGCTTCGAGTACCAAGGAAAAACCGAGAAGCACGCCTCACAGAAGGACTACAGCAGCGGCTTCGGCGGCAAGTATGGAGTGCAGGCTGATAGGGTGGACAAGAGCGCTGTTGGCTTTGACTATCAGGGCAAGACCGAAAAGCACGAGAGCCAGAAGggatcGAGACGCGGCGATCACGTATGGAGG	ACTAT	sublibrary_small	True	913.0	0.007667031763417305	7.628214970671742e-06	0.03176341730558598	4.416666666666667	0.08333333333333333	0.6138729349897416	0.0	0.0065717415115005475	0.06736805393521879	596.0	0.0050335570469798654	3.5883151103870805e-06	0.015100671140939598	3.25	0.25	0.5	0.0	0.003355704697986577	0.11961999051437919											749.0	0.004005340453938585	6.364522412835113e-06	0.03204272363150868	8.0	0.0	0.6724277330997109	0.0	0.004005340453938585	0.0	439.0	0.004555808656036446	7.799994581927107e-06	0.04100227790432802
47	KNGIAGSSLPPPPIKHNMDIGTWDNKGPVAKAPSQALVQNIGQPTQGSPQPVGQQANNSPPVAQAS	GGTTGTGACGAATCGTGCGCGTCTCggctgCCTACACCTTAAggatcgaccgtgagtgcacttgccaccatgAAGAACGGCATCGCTGGCAGCAGCCTGCCCCCACCCCCTATCAAGCACAACATGGACATTGGAACCTGGGACAACAAGGGCCCCGTGGCCAAGGCCCCTTCACAAGCTCTGGTGCAGAATATCGGACAGCCTACACAGGGCTCCCCTCAGCCTGTGGGCCAGCAAGCTAACAATTCTCCTCCCGTTGCCCAAGCTAGCggatcGAGACGCGGCGATCACGTATGGAGG	CCTAC	sublibrary_small	True	1098.0	0.02185792349726776	8.504082322719591e-05	0.32786885245901637	16.994871794871795	2.7019666333695054	0.7226345982178243	0.07057521286811864	0.011839708561020037	0.09724604623260696	1348.0	0.0051928783382789315	4.071144151248976e-05	0.14614243323442136	36.5	2.404423007708918	0.8003794030114548	0.03279325580021865	0.002967359050445104	0.22206234335550004	976.0	0.0010245901639344263	2.379911015308709e-06	0.00819672131147541	8.0	0.0	0.8944271909999159	0.0	0.0010245901639344263	0.3166592417997021	1085.0	0.02488479262672811	4.6296088979398704e-05	0.20829493087557605	8.924908424908425	2.141609415792053	0.7795036624044781	0.07672272049047513	0.011981566820276499	1.6681610609504333e-05	1471.0	0.022433718558803536	7.133939078225717e-05	0.24745071380013597
48	KSQEHLPARSFQRDLSAFRSESINSSALESFALLPKSKFNTPASTPAQSQPFAQDPAANSEFEKPL	GGTTGTGACGAATCGTGCGCGTCTCggctgCCCGTCCACTAAggatcgaccgtgagtgcacttgccaccatgAAGAGCCAGGAGCACCTGCCCGCCAGGTCCTTCCAGAGGGACCTGTCTGCTTTTAGGTCTGAGAGCATCAACAGCAGCGCCCTGGAGAGCTTCGCTCTGCTGCCCAAGAGCAAGTTCAACACCCCTGCTAGCACTCCCGCCCAGTCTCAACCCTTTGCTCAAGACCCCGCTGCCAATTCTGAGTTCGAGAAGCCCCTGggatcGAGACGCGGCGATCACGTATGGAGG	CCCGT	sublibrary_small	True	1526.0	0.01310615989515072	9.84894447102956e-05	0.38335517693315857	36.57692307692308	1.7843222121636455	0.7890575757972909	0.058433625472482036	0.00851900393184797	0.1037477797548585	1317.0	0.005315110098709187	7.575571265379613e-05	0.2968868640850418	93.25	0.3535533905932738	0.6300904986385132	0.12289850141141785	0.0030372057706909645	0.15133792068558752											1463.0	0.006151742993848257	1.8341620224991936e-05	0.07177033492822966	14.433333333333334	2.149443825784929	0.6399834112053371	0.035538589827769404	0.003417634996582365	1.989889372100342e-06	1512.0	0.006613756613756613	1.657935106427639e-05	0.07142857142857142
49	LAEAQPPLAAPPQKPQPHPQLNKSQSLTNAFSFSESSFFRSSANEDEAKAETIRSLRKSFASLFSD	GGTTGTGACGAATCGTGCGCGTCTCggctgCTACTACTATAAggatcgaccgtgagtgcacttgccaccatgCTGGCCGAGGCCCAGCCTCCCCTTGCTGCTCCTCCTCAAAAACCTCAACCACATCCCCAACTGAACAAGAGCCAGAGCCTGACCAACGCCTTTTCCTTCAGCGAGAGCAGCTTCTTCAGAAGCAGCGCCAACGAGGACGAGGCCAAGGCCGAGACCATTAGGAGCCTCAGAAAGAGCTTCGCCAGCCTGTTTAGCGACggatcGAGACGCGGCGATCACGTATGGAGG	CTACT	sublibrary_small	True	795.0	0.0037735849056603774	6.817634460005284e-06	0.026415094339622643	7.0	0.0	0.8547474551993709	0.0	0.0037735849056603774	0.00744461137826108																					683.0	0.0014641288433382138	3.1425350334874085e-06	0.013177159590043924	9.0	0.0	0.8606629658238704	0.0	0.0014641288433382138	0.0
50	LAQFAKFFRKLFLKSPSLSSPASNPRTSADEEDFLEEAASSSESHFPAPQLQSRTAIKPSAQNQNP	GGTTGTGACGAATCGTGCGCGTCTCggctgTTTACCGAATAAggatcgaccgtgagtgcacttgccaccatgCTGGCCCAGTTCGCCAAGTTCTTCAGGAAGCTGTTCCTCAAGAGCCCCAGCCTGAGCTCCCCTGCCTCCAATCCTAGGACCTCTGCTGACGAAGAGGACTTTCTGGAAGAGGCCGCAAGCAGCAGCGAGAGCCACTTCCCCGCTCCTCAATTGCAAAGTAGGACCGCTATCAAGCCTAGCGCCCAGAACCAGAATCCCggatcGAGACGCGGCGATCACGTATGGAGG	TTTAC	sublibrary_small	True	1264.0	1.3726265822784811	0.005517834761833304	18.848892405063292	13.032440489230904	4.698114640257825	0.7922623711173186	0.07783393964147786	0.4873417721518987	0.0728127287753798																					1005.0	0.6547263681592039	0.004316524337043755	17.416915422885573	23.32555912990196	9.473492473517412	0.7326129506073253	0.07707899952977404	0.25472636815920396	0.0059548226055320935
51	LFSGGPGLDGPGRNRGGFNFNESGGNGGGFGGCCRSSGRNNDMRPLRRRFGSGDPGLGFRDDFRGN	GGTTGTGACGAATCGTGCGCGTCTCggctgCTCCAAGACTAAggatcgaccgtgagtgcacttgccaccatgCTGTTCAGCGGCGGCCCCGGCCTGGACGGCCCTGGAAGGAATAGGGGCGGATTTAATTTTAACGAGAGCGGGGGCAACGGCGGCGGGTTCGGAGGATGTTGTAGGTCTTCTGGAAGAAACAACGACATGAGACCCCTGAGGAGGAGGTTCGGCAGCGGGGATCCTGGACTTGGATTTAGGGACGACTTTAGGGGCAACggatcGAGACGCGGCGATCACGTATGGAGG	CTCCA	sublibrary_small	True	616.0	0.0	0.0	0.0					0.0	0.017213752185857644																					567.0	0.003527336860670194	3.948227228625925e-06	0.019400352733686066	5.5	0.0	0.8240304841772135	0.0	0.003527336860670194	0.0	200.0	0.02	0.0001950617250267285	0.78
52	LGQHGFNFFPSGIDFSAWGNNSSQGQSTQSSGYSSNYAYAPSSLGGAMIDGQSAFANETLNKAPGM	GGTTGTGACGAATCGTGCGCGTCTCggctgATTAGGATCTAAggatcgaccgtgagtgcacttgccaccatgCTGGGCCAGCACGGCTTCAACTTCTTCCCCAGCGGCATCGACTTCAGCGCCTGGGGTAATAACAGCAGCCAGGGCCAGTCTACACAGAGCAGCGGCTACAGCTCCAACTACGCTTATGCCCCCAGCTCCCTGGGAGGAGCTATGATCGACGGCCAATCCGCCTTTGCCAACGAAACACTGAACAAGGCCCCCGGCATGggatcGAGACGCGGCGATCACGTATGGAGG	ATTAG	sublibrary_small	True	3257.0	0.016886705557261284	4.776357697986791e-05	0.18329751304881792	8.266	3.9863770526648743	0.7735021560674514	0.083258647371318	0.007675775253300584	0.011291000539522348																					1935.0	0.0	0.0	0.0					0.0	0.0
53	LPSQSASATKENLFQPSPNSFLPPFSAPSAEQFAALRADTEKQRESKFSDAKFPHSELRLSNSIQA	GGTTGTGACGAATCGTGCGCGTCTCggctgTTACCGCAGTAAggatcgaccgtgagtgcacttgccaccatgCTGCCCAGCCAGAGCGCCAGCGCCACCAAGGAGAACCTGTTCCAGCCTAGCCCTAATTCTTTCCTGCCTCCCTTCAGCGCCCCTTCCGCCGAACAATTTGCTGCTCTGAGGGCCGATACAGAGAAGCAGAGAGAGTCCAAGTTCAGCGACGCCAAATTCCCTCACAGCGAGCTGAGGCTGAGCAACAGCATCCAGGCCggatcGAGACGCGGCGATCACGTATGGAGG	TTACC	sublibrary_small	True	605.0	0.024793388429752067	0.0010021813693553538	3.6661157024793387	67.80555555555556	31.47720824081691	0.5147745123508374	0.01536687148861209	0.01487603305785124	0.07663003325814344	731.0	0.008207934336525308	0.0006944818861146036	2.584131326949384	160.41666666666666	85.50808116455683	0.863503078335161	0.018294877934294036	0.004103967168262654	0.22202024113705848	633.0	0.0	0.0	0.0					0.0	0.31787647010285447	479.0	0.0041753653444676405	6.797797957068267e-06	0.03966597077244259	9.5	0.0	0.8805461871919771	0.0	0.0041753653444676405	0.0	457.0	0.010940919037199124	5.255918506957527e-05	0.18818380743982493
54	LRNREATKGFYDKDSSGWSSSKDKDAYSSFGSRSDSRGKSSFFSDRGSGSRGRFDDRGRSDYDGIG	GGTTGTGACGAATCGTGCGCGTCTCggctgAAGTAATAGTAAggatcgaccgtgagtgcacttgccaccatgCTGAGAAACAGGGAGGCCACCAAGGGCTTCTACGACAAGGACAGCAGCGGCTGGAGCAGCAGCAAAGACAAAGACGCCTACTCCAGCTTCGGCTCTAGGAGCGACTCCAGAGGCAAGTCCTCCTTCTTCAGCGATAGGGGCTCTGGATCTAGGGGCAGGTTCGACGACAGGGGGAGAAGCGACTACGATGGCATTGGCggatcGAGACGCGGCGATCACGTATGGAGG	AAGTA	sublibrary_small	True	647.0	0.012364760432766615	5.6005789323319627e-05	0.2132921174652241	20.0	1.0	0.8682345514956812	0.021354014580664816	0.00927357032457496	0.09187624578968838	746.0	0.006702412868632708	2.3962150390535256e-05	0.08042895442359249	11.875	1.375	0.861657892999085	0.024291415866582976	0.005361930294906166	0.20328480365462728	471.0	0.0	0.0	0.0					0.0	0.28809040230386146	521.0	0.011516314779270634	4.5930684165119776e-05	0.18234165067178504	18.2	0.0	0.6308007685307727	0.09241763718304448	0.009596928982725527	0.0	513.0	0.011695906432748537	2.130945382325653e-05	0.09941520467836257
55	LRNREATQGFYDKDSSGWSSSKDKDAYSSFGSRSDSRGKSSFFSDRGSGSRGRFDDRGRSDYDGIG	GGTTGTGACGAATCGTGCGCGTCTCggctgCCTTTGGTTTAAggatcgaccgtgagtgcacttgccaccatgCTGAGAAACAGGGAGGCCACCCAGGGCTTCTACGACAAGGACAGCAGCGGCTGGAGCTCTAGCAAAGATAAGGACGCCTACTCCAGCTTCGGCAGCAGGAGCGACAGCCGGGGCAAGTCCTCTTTCTTTTCTGATAGGGGCAGCGGAAGCAGGGGGAGATTCGACGATAGAGGCAGGTCCGACTACGACGGAATTGGCggatcGAGACGCGGCGATCACGTATGGAGG	CCTTT	sublibrary_small	True	497.0	0.04627766599597585	0.00023218150334044908	0.7826961770623743	18.427083333333332	2.860246924236481	0.7080466485992938	0.04224385550006563	0.02414486921529175	0.08004816015465382	511.0	0.015655577299412915	4.140394686753092e-05	0.15851272015655576	8.2	2.8514360704718156	0.8516312439482521	0.01225332269729448	0.009784735812133072	0.21519147688153104	347.0	0.002881844380403458	0.0002172254131336559	0.7204610951008645	250.0	0.0	0.717877218070208	0.0	0.002881844380403458	0.3024352627821162	415.0	0.004819277108433735	6.561180720752771e-06	0.02891566265060241	6.0	0.0	0.8035329979849104	0.0	0.004819277108433735	0.0	337.0	0.002967359050445104	4.72813298231632e-06	0.017804154302670624
56	LRNREATQGFYDQDSSGWSSSQDKDAYSSFGSRSDSRGKSSFFSDRGSGSRGRFDDRGRSDYDGIG	GGTTGTGACGAATCGTGCGCGTCTCggctgGGGTAGGACTAAggatcgaccgtgagtgcacttgccaccatgCTGAGAAACAGGGAGGCCACCCAGGGCTTCTACGACCAGGACAGCAGCGGATGGTCTAGCTCTCAAGACAAGGACGCCTACAGCTCCTTCGGCAGCAGGAGCGACTCAAGGGGCAAGTCCAGCTTCTTCAGCGACAGAGGCTCTGGATCTAGGGGCAGGTTCGACGACAGGGGGAGAAGCGACTACGATGGCATCGGAggatcGAGACGCGGCGATCACGTATGGAGG	GGGTA	sublibrary_small	True	677.0	0.025110782865583457	7.156859281822748e-05	0.3087149187592319	13.145833333333332	2.707884712847997	0.6379706090866867	0.05787005138176497	0.011816838995568686	0.09311135588993806	757.0	0.009247027741083224	2.1963104463130643e-05	0.08586525759577279	11.25	2.376096238230542	0.4362870450659343	0.16753006680504565	0.002642007926023778	0.20843662665202117	467.0	0.0	0.0	0.0					0.0	0.2895181746557162	722.0	0.015235457063711912	2.404014368242313e-05	0.10941828254847645	7.785714285714286	0.7857142857142857	0.7266263316908702	0.09159944065674895	0.009695290858725761	0.0	627.0	0.02073365231259968	3.297654279146156e-05	0.1467304625199362
57	LRNREATQGFYDQDSSGWSSSQDQDAYSSFGSRSDSRGQSSFFSDRGSGSRGRFDDRGRSDYDGIG	GGTTGTGACGAATCGTGCGCGTCTCggctgTTCAAGCCGTAAggatcgaccgtgagtgcacttgccaccatgCTGAGGAACAGGGAGGCCACCCAGGGCTTCTACGATCAGGACAGCAGCGGCTGGTCTTCTTCTCAAGACCAAGACGCCTACAGCTCCTTCGGCAGCAGGAGCGACTCCAGGGGCCAAAGCTCTTTCTTTAGCGACAGGGGCTCTGGAAGCAGAGGCAGGTTCGACGACAGAGGCCGGAGCGATTATGATGGCATCGGCggatcGAGACGCGGCGATCACGTATGGAGG	TTCAA	sublibrary_small	True	659.0	0.024279210925644917	0.0001179183847735053	0.44309559939301973	19.190476190476186	4.9887417532073615	0.8092495731665809	0.0743139449265008	0.010622154779969651	0.08921176070212614	677.0	0.0103397341211226	2.2551168482890398e-05	0.07976366322008863	8.166666666666668	1.9337208778404382	0.7606876494239168	0.1988661111786023	0.0029542097488921715	0.2094893824274286	414.0	0.0	0.0	0.0					0.0	0.31022041908787723	645.0	0.006201550387596899	2.3747215211610233e-05	0.08837209302325581	14.25	0.0	0.5700328159117533	0.0	0.006201550387596899	0.0	599.0	0.011686143572621035	3.1459623545338394e-05	0.12687813021702837
58	LSLPQSQFSASDNIFAALAFDTRPQSNEKSAPSANRSALEQFSTQSLERKAHKFSAEPPPLFPSKE	GGTTGTGACGAATCGTGCGCGTCTCggctgCCATAGCGATAAggatcgaccgtgagtgcacttgccaccatgCTGAGCCTGCCCCAGAGCCAGTTCAGCGCCAGCGACAACATCTTCGCTGCCCTGGCTTTTGACACCAGGCCCCAGTCCAACGAGAAGAGCGCTCCTTCTGCCAATAGGTCCGCCCTGGAACAGTTCTCCACCCAGTCTCTGGAGAGGAAGGCCCACAAGTTCTCTGCCGAGCCTCCTCCCCTGTTTCCCAGCAAGGAGggatcGAGACGCGGCGATCACGTATGGAGG	CCATA	sublibrary_small	True	1984.0	0.005040322580645161	1.2566822474950203e-05	0.057459677419354836	9.583333333333334	1.7979540841992847	0.7389587725120556	0.004245428734847	0.004032258064516129	0.008819856441701173																					1740.0	0.0005747126436781609	5.9207451717977e-07	0.0028735632183908046	5.0	0.0	0.8164965809277259	0.0	0.0005747126436781609	0.0
59	MNYLRRRLSDSNFMANLPNGYMTDLQRPQPPPPPPGAHSPGATPGPGTATAERSSGVAPAASPAAP	GGTTGTGACGAATCGTGCGCGTCTCggctgAACCTATAGTAAggatcgaccgtgagtgcacttgccaccatgATGAACTACCTCAGAAGGAGGCTGAGCGACAGCAACTTCATGGCCAACCTGCCCAACGGCTACATGACAGACCTTCAAAGGCCTCAACCACCTCCTCCACCACCAGGTGCTCATAGTCCTGGAGCTACTCCTGGACCTGGCACAGCTACCGCTGAAAGGAGCTCCGGAGTTGCACCAGCTGCTTCTCCTGCTGCTCCTggatcGAGACGCGGCGATCACGTATGGAGG	AACCT	sublibrary_small	True	1861.0	0.013970983342289092	2.70951642289e-05	0.11767866738312735	7.782407407407408	1.0148032871531696	0.8044859785948772	0.0377519014789323	0.00967221923696937	0.10181462817148726	2018.0	0.005946481665014866	1.3633144094247523e-05	0.062438057482656094	9.533333333333335	0.8993825042154695	0.7952194799339553	0.013489419856939319	0.004955401387512388	0.1839884761560556	914.0	0.0032822757111597373	9.916993579195404e-06	0.0437636761487965	13.333333333333334	0.0	0.8392824826149097	0.0	0.0032822757111597373	0.2618699438227642	2106.0	0.0014245014245014246	2.8235216981993355e-06	0.014719848053181387	10.333333333333334	0.0	0.7235654992420804	0.0	0.0014245014245014246	0.0	1990.0	0.003015075376884422	5.834397002665528e-06	0.030653266331658293
60	MSDFDEFERQLNENKQERDKENRHRKRSHSRSRSRDRKRRSRSRDRRNRDQRSASRDRRRRSKPLT	GGTTGTGACGAATCGTGCGCGTCTCggctgAGATATCCGTAAggatcgaccgtgagtgcacttgccaccatgATGAGCGACTTCGACGAGTTCGAGAGGCAGCTGAACGAGAACAAGCAGGAGAGGGACAAGGAGAACAGGCACAGAAAGAGGAGCCACAGCAGGTCCAGGAGCAGAGACAGGAAAAGGAGATCAAGGAGCCGGGATCGGAGGAATAGGGATCAAAGGAGCGCTTCTAGGGACAGGAGGAGAAGAAGCAAGCCCCTGACCggatcGAGACGCGGCGATCACGTATGGAGG	AGATA	sublibrary_small	True	277.0	0.09025270758122744	0.0004916911018389426	1.963898916967509	20.616666666666667	1.9849836585598797	0.7112932607648766	0.02733252072158949	0.07220216606498195	0.06476649891367094	255.0	0.23529411764705882	0.0009620830811494255	3.627450980392157	16.303571428571427	1.425225280513408	0.7165429300868106	0.022852868886194894	0.16470588235294117	0.23673933661555546	249.0	0.3092369477911647	0.001039836850858341	3.8835341365461846	12.90224358974359	1.6741570715124026	0.750845527891722	0.029217623902805016	0.20883534136546184	0.3607487725874896	234.0	0.01282051282051282	1.2611772310484616e-05	0.0641025641025641	4.75	0.75	0.858427544931437	0.00670737282275105	0.008547008547008548	0.0	233.0	0.06437768240343347	0.00011890927493734163	0.5364806866952789
61	NAALNRGGRYVPPHLRGGGGAAAAASAGRYVPPHLRGGGDDRRGGAGGRYVPPHLRGGGGYRRGGG	GGTTGTGACGAATCGTGCGCGTCTCggctgTTTCACCAATAAggatcgaccgtgagtgcacttgccaccatgAACGCCGCTCTGAATAGAGGCGGCAGATACGTACCACCACATTTGCGAGGAGGAGGCGGTGCAGCTGCTGCAGCTTCTGCCGGGAGATATGTACCTCCACATCTTAGAGGAGGTGGCGACGACAGAAGAGGGGGAGCCGGAGGAAGGTATGTTCCACCTCATTTGAGGGGAGGGGGTGGCTATAGAAGGGGCGGCGGCggatcGAGACGCGGCGATCACGTATGGAGG	TTTCA	sublibrary_small	True	365.0	0.0273972602739726	3.957080945517041e-05	0.18904109589041096	7.125	0.375	0.7926170746138015	0.056832867898491776	0.021917808219178082	0.06445528066469673	222.0	0.04954954954954955	6.88630781044464e-05	0.32882882882882886	6.777777777777778	0.3333333333333333	0.8156596218789347	0.050518104798659355	0.04054054054054054	0.11606972225361906											235.0	0.07659574468085106	0.001258756345511341	6.157446808510638	72.21428571428572	92.99554361730895	0.5711777038450536	0.2627454164610391	0.00851063829787234	0.0012885071951442225	198.0	0.06565656565656566	0.0012884126456597321	6.095959595959596
62	NGFGNDGGYGGGGPGYSGGSRGYGSGGQGYGNQGSGYGGSGSYDSYNNGGGGGFGGGSGSNFGGGG	GGTTGTGACGAATCGTGCGCGTCTCggctgCTCGGTTGTTAAggatcgaccgtgagtgcacttgccaccatgAACGGCTTCGGCAACGACGGGGGATACGGAGGAGGTGGACCTGGATATTCAGGAGGAAGTAGGGGGTACGGCTCTGGCGGACAAGGGTATGGCAACCAGGGATCTGGCTATGGAGGATCAGGCAGCTACGACAGCTACAACAACGGCGGCGGAGGTGGCTTTGGAGGTGGTAGCGGATCTAACTTCGGTGGTGGAGGCggatcGAGACGCGGCGATCACGTATGGAGG	CTCGG	sublibrary_small	True	302.0	0.029801324503311258	0.0002129990421698659	0.7317880794701986	19.55	9.595935434913832	0.7958141226006459	0.02395724146144842	0.016556291390728478	0.07328861100623589	409.0	0.019559902200488997	0.00015490426093548262	0.530562347188264	23.4375	11.99491929364229	0.7637235602931962	0.029946551826810525	0.009779951100244499	0.21032927821921102	344.0	0.0	0.0	0.0					0.0	0.2799671196052274	370.0	0.002702702702702703	4.9357671601197295e-06	0.02702702702702703	10.0	0.0	0.8296545749843498	0.0	0.002702702702702703	0.0	353.0	0.0056657223796034	7.18346136795864e-06	0.039660056657223795
63	NGFGNDGGYGGGGPGYSGGSRGYGSGGQGYGNQGSYYGGSGSYDSYNNGGGGGFGGGSGSNFGGGG	GGTTGTGACGAATCGTGCGCGTCTCggctgTCGGGAGGCTAAggatcgaccgtgagtgcacttgccaccatgAACGGCTTCGGCAACGACGGCGGCTATGGAGGAGGAGGTCCTGGATATTCAGGAGGATCTAGGGGGTACGGCTCTGGCGGACAAGGCTACGGCAACCAGGGCTCTTATTACGGAGGAAGTGGGAGCTACGACAGCTACAACAACGGCGGGGGTGGAGGATTTGGAGGTGGGTCCGGATCTAACTTCGGAGGTGGTGGCggatcGAGACGCGGCGATCACGTATGGAGG	TCGGG	sublibrary_small	True	281.0	0.046263345195729534	0.00013671380422554985	0.5266903914590747	9.041666666666666	2.834682043549124	0.8429503005572277	0.07575286522599951	0.021352313167259787	0.07227029123387428	319.0	0.01567398119122257	7.764224084832634e-05	0.26959247648902823	14.875	5.212664865498262	0.7270463348592344	0.17856066834425155	0.006269592476489028	0.19935272365679502	247.0	0.0	0.0	0.0					0.0	0.2737786758032538	417.0	0.0	0.0	0.0					0.0	0.0	298.0	0.0	0.0	0.0
64	NGFGNDGYYGGGGPGYSGGSRYYGSGGQGYGNQGSYYGGSGSYDYYNNGGGGGFGGGSGSYFGGGG	GGTTGTGACGAATCGTGCGCGTCTCggctgCATAAAACCTAAggatcgaccgtgagtgcacttgccaccatgAACGGGTTCGGCAACGACGGCTATTACGGCGGCGGAGGACCTGGATATTCAGGAGGATCTAGGTACTACGGATCTGGAGGCCAGGGCTACGGCAACCAGGGGAGCTACTATGGCGGATCAGGAAGCTACGACTACTACAACAACGGCGGGGGCGGTGGCTTTGGAGGAGGTAGCGGCTCTTATTTTGGTGGTGGAGGCggatcGAGACGCGGCGATCACGTATGGAGG	CATAA	sublibrary_small	True	1117.0	0.03760071620411817	0.0001616475272185086	0.5416293643688451	15.109195402298852	2.0139309789256115	0.7002644358482695	0.037353990208706875	0.025962399283795883	0.05953357748260775	761.0	0.03153745072273324	0.00015288476580883586	0.48488830486202367	16.095238095238095	0.9523809523809523	0.7414470224158546	0.017897331790223337	0.02759526938239159	0.11051667606092232											900.0	0.016666666666666666	3.205541330222878e-05	0.13444444444444445	7.769230769230769	0.6153846153846154	0.5146266366269339	0.03077483352518964	0.014444444444444444	0.0	454.0	0.05506607929515418	0.00019028101241739032	0.8215859030837004
65	NGGGSFSGQGFGGGGYDNSGGYGGNNSGYQNGGDGYGGPGGYGGGYGGRSGGGGGFGSGSYGNSSG	GGTTGTGACGAATCGTGCGCGTCTCggctgTGGGAGAAATAAggatcgaccgtgagtgcacttgccaccatgAACGGCGGCGGCAGCTTCAGCGGCCAGGGCTTTGGAGGAGGAGGTTATGATAATTCAGGTGGCTACGGCGGGAACAACAGCGGCTACCAGAACGGAGGCGATGGATATGGAGGACCAGGTGGGTACGGAGGTGGTTATGGTGGAAGGAGCGGCGGTGGTGGAGGATTTGGAAGCGGAAGCTACGGGAACTCCTCTGGAggatcGAGACGCGGCGATCACGTATGGAGG	TGGGA	sublibrary_small	True	547.0	0.029250457038391225	0.00010084357516125137	0.4460694698354662	11.177083333333334	4.695528204704129	0.7283962073403932	0.027570671271535785	0.014625228519195612	0.09945866140365424	574.0	0.027874564459930314	0.00010193993327108327	0.45121951219512196	12.677083333333334	5.695528204704129	0.6478134561836975	0.024987125534745285	0.013937282229965157	0.1825622630682177	252.0	0.011904761904761904	4.2332826458841664e-05	0.18253968253968253	15.0	5.0	0.5430472709542458	0.00515627314851135	0.007936507936507936	0.25035249404441445	461.0	0.0021691973969631237	1.4626666295286334e-06	0.008676789587852495	4.0	0.0	0.0	0.0	0.0021691973969631237	0.0	318.0	0.015723270440251572	7.021044078177106e-05	0.27044025157232704
66	NRDLRGMGDRNGGCTGQNLGFSGGLRNDYRESREFTRPPDGSYGRPNKDRGEFGGRAGSPGGFSCN	GGTTGTGACGAATCGTGCGCGTCTCggctgCACTAGGCCTAAggatcgaccgtgagtgcacttgccaccatgAACAGGGACCTGAGAGGCATGGGCGACAGGAACGGCGGCTGCACCGGCCAAAATTTGGGATTCAGTGGAGGACTGAGGAACGACTACAGGGAGAGCAGGGAGTTCACAAGGCCTCCCGACGGCTCTTACGGAAGGCCCAACAAGGATAGGGGAGAATTTGGAGGTAGGGCCGGCTCCCCTGGCGGATTTAGCTGCAACggatcGAGACGCGGCGATCACGTATGGAGG	CACTA	sublibrary_small	True	381.0	0.010498687664041995	2.5429662861927033e-05	0.09711286089238845	8.333333333333334	1.0	0.4930308278396612	0.006731632072216834	0.007874015748031496	0.09970260150124435	437.0	0.0	0.0	0.0					0.0	0.217743888229212	301.0	0.0	0.0	0.0					0.0	0.28994094771831314	562.0	0.005338078291814947	5.472952631420107e-06	0.028469750889679714	5.0	1.0	0.905737820506597	0.00713310866867985	0.0035587188612099642	0.0	490.0	0.01020408163265306	9.42823878787796e-06	0.04897959183673469
67	NYFGNDGYYGGGGPYYSGGSRYYGSGGQYYGNQGSYYGGSGYYDYYNNGGGGYFGGGSGSYFGGGG	GGTTGTGACGAATCGTGCGCGTCTCggctgGGTAGGTCGTAAggatcgaccgtgagtgcacttgccaccatgAACTACTTTGGCAACGACGGCTATTACGGCGGCGGGGGCCCCTACTATTCCGGAGGATCTAGATATTATGGGAGCGGCGGACAATACTACGGCAACCAGGGCAGCTACTATGGCGGCAGCGGATACTATGACTACTACAACAACGGCGGAGGCGGGTACTTCGGGGGAGGTAGCGGCTCTTATTTTGGAGGAGGTGGCggatcGAGACGCGGCGATCACGTATGGAGG	GGTAG	sublibrary_small	True	965.0	0.043523316062176166	8.385078749694114e-05	0.33678756476683935	7.77027027027027	0.3108108108108108	0.826469269914342	0.028982899690114267	0.0383419689119171	0.01141964517363186																					1028.0	0.007782101167315175	9.833825415926558e-06	0.04571984435797665	5.714285714285714	0.42857142857142855	0.8563251768979548	0.002791797138732486	0.006809338521400778	0.0
68	NYQQRRNYGNNNRGGFRQYNSNNNNNMNMGMNMNMNMNMNNSRGMPPSSMGMPIGAMPLPSQGQPQ	GGTTGTGACGAATCGTGCGCGTCTCggctgACAGGCTCTTAAggatcgaccgtgagtgcacttgccaccatgAACTACCAGCAAAGAAGGAACTACGGCAACAATAACAGAGGCGGCTTCAGGCAGTACAACAGCAACAACAACAACAACATGAACATGGGGATGAACATGAACATGAACATGAATATGAACAACTCCAGAGGGATGCCCCCTAGCAGCATGGGAATGCCTATCGGCGCTATGCCTCTGCCTTCTCAGGGACAACCCCAGggatcGAGACGCGGCGATCACGTATGGAGG	ACAGG	sublibrary_small	True	676.0	0.008875739644970414	5.821492050963077e-05	0.23668639053254437	19.4	7.0	0.5401487390238533	0.00985158986078786	0.0073964497041420114	0.06854707750204132	583.0	0.003430531732418525	5.502894720742265e-05	0.21612349914236706	63.0	35.0	0.7930638509854812	0.0492579493039393	0.0017152658662092624	0.16385111866879942	274.0	0.0	0.0	0.0					0.0	0.25786118984089185	845.0	0.002366863905325444	2.5047825784119526e-06	0.01301775147928994	5.5	1.5	0.8493668406495293	0.0587974256074344	0.001183431952662722	0.0	736.0	0.002717391304347826	2.8757354330952446e-06	0.014945652173913044
69	PGGFGNQGGFGNSRGGGAGLGNNQGSNMGGGMNFGAFSINPAMMAAAQAALQSSWGMMGMLASQQN	GGTTGTGACGAATCGTGCGCGTCTCggctgAGTTTAAACTAAggatcgaccgtgagtgcacttgccaccatgCCCGGCGGCTTCGGCAACCAAGGCGGGTTCGGAAATTCTAGAGGAGGAGGTGCTGGATTGGGCAACAACCAGGGCAGCAACATGGGCGGCGGCATGAACTTCGGAGCTTTCAGCATCAACCCCGCCATGATGGCTGCTGCTCAGGCCGCCCTGCAATCTTCTTGGGGAATGATGGGCATGCTGGCCTCTCAGCAGAACggatcGAGACGCGGCGATCACGTATGGAGG	AGTTT	sublibrary_small	True	846.0	0.014184397163120567	6.259628500642411e-05	0.17494089834515367	13.375	5.46152903460925	0.6722603694227104	0.18520148786255822	0.0070921985815602835	0.007895112798438407																					1800.0	0.0	0.0	0.0					0.0	0.0
70	PHDNQYSGANNSQPNNHYNENLYSAREPHNNKQYQSKNGKYGTNKYNNRNNSQGNAQYYNNRFNNG	GGTTGTGACGAATCGTGCGCGTCTCggctgTGTATTGGGTAAggatcgaccgtgagtgcacttgccaccatgCCCCACGACAACCAGTACAGCGGCGCCAACAATAGCCAGCCTAACAACCACTACAACGAGAACCTGTACTCCGCCAGGGAGCCCCACAACAACAAGCAGTACCAGAGCAAGAACGGCAAGTACGGCACCAACAAGTACAACAATCGGAACAACTCCCAGGGCAACGCCCAGTACTACAATAATAGGTTCAACAACGGCggatcGAGACGCGGCGATCACGTATGGAGG	TGTAT	sublibrary_small	True	571.0	0.0070052539404553416	1.1837447810255517e-05	0.06304728546409807	9.0	0.0	0.7942940007384902	0.0	0.0070052539404553416	0.07728711050566218	432.0	0.004629629629629629	6.209878222188426e-06	0.04861111111111111	10.5	0.0	0.7963480711822546	0.0	0.004629629629629629	0.1471243380124267											511.0	0.005870841487279843	6.950799150441683e-06	0.03718199608610567	6.0	1.5	0.5255086844594486	0.1172603939955857	0.003913894324853229	0.0	528.0	0.003787878787878788	5.020095622064205e-06	0.026515151515151516
71	PTGGSNVSVSQGGNGNSVGQNKGGYQPSMGMPSQYSYQGNSQIMHGSSQYRNQSHMGGANKLNGDS	GGTTGTGACGAATCGTGCGCGTCTCggctgATCCCCTTATAAggatcgaccgtgagtgcacttgccaccatgCCCACTGGCGGCAGCAACGTGAGCGTGAGCCAGGGCGGCAATGGAAATTCTGTTGGACAGAACAAGGGCGGGTACCAGCCTAGCATGGGCATGCCTAGCCAGTACAGCTACCAGGGCAACTCTCAGATCATGCACGGCAGCTCCCAGTACCGGAACCAGAGCCACATGGGAGGCGCCAACAAGCTTAATGGCGACAGCggatcGAGACGCGGCGATCACGTATGGAGG	ATCCC	sublibrary_small	True	799.0	0.006257822277847309	1.096953817417234e-05	0.04130162703379224	6.6	0.0	0.49357426825084694	0.0	0.006257822277847309	0.04002552006214524	401.0	0.0	0.0	0.0					0.0	0.09490960763948224											561.0	0.024955436720142603	7.096731250322887e-05	0.3511586452762923	9.200000000000001	5.71630545365614	0.4656183735049975	0.11312566402229814	0.0106951871657754	0.0	698.0	0.02148997134670487	5.915747930495343e-05	0.29083094555873923
72	QGYSGYQQGGYQQYNPDAGYQQQYNPQGGYQQYNPQGGYQQQFNPQGGRGNYKNFNYNNNLQGYQA	GGTTGTGACGAATCGTGCGCGTCTCggctgACTCCACCTTAAggatcgaccgtgagtgcacttgccaccatgCAGGGCTACAGCGGCTACCAACAGGGCGGCTATCAGCAGTACAACCCCGACGCCGGTTATCAACAGCAATATAACCCCCAGGGAGGGTACCAACAATACAATCCCCAAGGCGGATACCAGCAGCAGTTCAACCCTCAGGGTGGCAGGGGCAACTACAAGAACTTCAACTATAACAACAACCTGCAGGGATATCAGGCCggatcGAGACGCGGCGATCACGTATGGAGG	ACTCC	sublibrary_small	True	1431.0	0.015373864430468204	5.1581577922438915e-05	0.22292103424178897	14.0	1.6842105263157894	0.7170917449179428	0.016057600343694148	0.013277428371767994	0.022901765231179913	527.0	0.028462998102466792	0.00018567193932314554	0.7001897533206831	25.916666666666668	2.8333333333333335	0.6009702661418045	0.03125270975203045	0.022770398481973434	0.08806833921346424											1323.0	0.010582010582010581	2.4469976794407104e-05	0.1126228269085412	10.642857142857142	0.0	0.6720546610613528	0.0	0.010582010582010581	0.0	711.0	0.04360056258790436	0.0001522623464853228	0.6357243319268636
73	QLRQKKNSQRSNSRFNNHNQSNSNRYSSNRRNMQNTQRDSFASTKTGSFRNNQRNARKVEEVSQAP	GGTTGTGACGAATCGTGCGCGTCTCggctgAGGCATAAATAAggatcgaccgtgagtgcacttgccaccatgCAGCTGAGACAGAAGAAGAACAGCCAGAGGAGCAACAGCAGGTTCAACAACCACAACCAGAGCAACTCCAACAGGTACAGCAGCAACCGGAGGAACATGCAGAACACCCAGAGGGACAGCTTCGCCAGCACCAAGACCGGCAGCTTCAGGAACAATCAGAGGAACGCCAGAAAGGTGGAGGAGGTGAGCCAGGCCCCCggatcGAGACGCGGCGATCACGTATGGAGG	AGGCA	sublibrary_small	True	623.0	0.3723916532905297	0.0011584705372354271	5.035313001605137	14.219483568075118	2.190680519410762	0.749698954309973	0.05415192088250013	0.22792937399678972	0.09932493388017136	595.0	0.6016806722689075	0.0019164791632954924	8.235294117647058	14.707943925233645	2.209152217379947	0.754751394465814	0.054538205530878354	0.3596638655462185	0.20091402300473715	260.0	0.6923076923076923	0.002389276824952276	10.11923076923077	15.74074074074074	2.5166722007930615	0.7617666753603077	0.046869818019804596	0.4153846153846154	0.278636955690918	479.0	0.029227557411273485	6.012332881638685e-05	0.24425887265135698	8.461538461538462	0.07692307692307693	0.766530192796967	0.0006952245252250538	0.027139874739039668	0.0	470.0	0.15319148936170213	0.00020784228153323872	1.0638297872340425
74	QQFHPPPQPSPAGGGPQPAFTPPTQAATYQLMCVHPQSLLANHYFPPPTPQHPQQNQQQYQIVMQQ	GGTTGTGACGAATCGTGCGCGTCTCggctgTATTGACAATAAggatcgaccgtgagtgcacttgccaccatgCAGCAGTTCCACCCACCCCCACAGCCTTCTCCTGCTGGAGGTGGACCTCAACCTGCTTTTACACCACCTACCCAGGCCGCCACCTATCAGCTCATGTGCGTGCACCCTCAGTCTCTGTTGGCTAACCACTACTTCCCTCCCCCTACCCCACAACATCCCCAGCAGAACCAGCAGCAGTACCAGATCGTGATGCAGCAGggatcGAGACGCGGCGATCACGTATGGAGG	TATTG	sublibrary_small	True																															794.0	0.0	0.0	0.0					0.0	0.0
75	QQHQQQQQSLSQQPQQQQSQQSQAHSQQHQQQHQQQQQQQQPQQQQPQQHPPQQPQQQNSQQAIVG	GGTTGTGACGAATCGTGCGCGTCTCggctgAGTAACTATTAAggatcgaccgtgagtgcacttgccaccatgCAGCAGCACCAACAACAGCAACAAAGCCTGTCCCAACAGCCGCAGCAGCAACAGTCACAACAGAGCCAAGCCCACAGCCAACAACACCAGCAACAGCATCAGCAGCAACAACAACAGCAGCAGCCACAGCAACAGCAACCTCAGCAACATCCTCCACAACAACCGCAACAGCAAAACTCCCAGCAGGCCATCGTGGGCggatcGAGACGCGGCGATCACGTATGGAGG	AGTAA	sublibrary_small	True	326.0	0.02147239263803681	3.45410756619727e-05	0.13496932515337423	7.0666666666666655	0.09428090415820634	0.8120332446715037	0.08660415983380032	0.015337423312883436	0.10804232588800083	417.0	0.002398081534772182	6.4760164945280575e-06	0.019184652278177457	8.0	0.0	0.8843384945005575	0.0	0.002398081534772182	0.22960025407225443	269.0	0.0	0.0	0.0					0.0	0.3144474836878435	298.0	0.020134228187919462	5.313136609819698e-05	0.18120805369127516	9.5	1.75	0.6434518115897727	0.10259460654248032	0.013422818791946308	0.0	306.0	0.016339869281045753	4.8469867192325164e-05	0.16013071895424835
76	QQPSHMSNQPHINQNGYQNSYNPNQGPTSSDPNYGCNPQFNHYGSRSVYHEDHSSQRRRSPDQFPP	GGTTGTGACGAATCGTGCGCGTCTCggctgTCCATAAATTAAggatcgaccgtgagtgcacttgccaccatgCAGCAGCCTAGCCACATGAGCAACCAGCCTCACATCAACCAGAACGGCTACCAGAATAGCTACAACCCTAACCAGGGCCCCACCAGCAGCGACCCCAACTACGGCTGCAACCCTCAATTCAACCATTACGGCAGCAGAAGCGTGTACCACGAGGACCACAGCTCCCAAAGAAGGAGGAGCCCCGATCAGTTCCCTCCCggatcGAGACGCGGCGATCACGTATGGAGG	TCCAT	sublibrary_small	True	748.0	0.022727272727272728	3.655802512804746e-05	0.17379679144385027	7.916666666666667	3.3507657622236944	0.7703960992669724	0.18606714434934468	0.008021390374331552	0.07115562630860323	504.0	0.003968253968253968	9.479837408128572e-06	0.031746031746031744	8.0	2.0	0.6526037127220129	0.18356213673967	0.001984126984126984	0.1316324316252952											567.0	0.001763668430335097	2.323821458852028e-06	0.012345679012345678	7.0	0.0	0.6280433611826014	0.0	0.001763668430335097	0.0	561.0	0.0053475935828877	7.87595708670517e-06	0.0338680926916221
77	QQQNALHHHHGNSSHHHHHHHHHHHHHGQQALGQNALHHHHGNSSHHHHHHHHHHHHHGQQALGRT	GGTTGTGACGAATCGTGCGCGTCTCggctgCAAGGTTTGTAAggatcgaccgtgagtgcacttgccaccatgCAGCAGCAGAACGCCCTGCACCATCACCATGGCAACAGCTCACATCATCACCATCATCATCACCACCACCATCACCACCACGGCCAGCAGGCACTTGGACAGAATGCTCTGCATCACCATCACGGCAACTCCTCACACCATCATCACCATCATCATCACCACCACCACCATCATGGCCAACAGGCCCTGGGAAGGACCggatcGAGACGCGGCGATCACGTATGGAGG	CAAGG	sublibrary_small	True	1352.0	0.03328402366863906	8.807163119599653e-05	0.32988165680473375	9.907894736842104	0.5794946655104249	0.7536035418928361	0.01751914130526184	0.028106508875739646	0.021761737990558055	489.0	0.04703476482617587	7.536813910624314e-05	0.3128834355828221	6.05	0.7	0.788048509046013	0.008717691761048746	0.0408997955010225	0.08086108365760786											1471.0	0.055064581917063225	0.0002161483080126985	0.8524813052345344	18.620535714285715	0.9069112956364341	0.7953200825117366	0.02735663256470766	0.038069340584636305	0.0028313884671758317	1720.0	0.08546511627906976	0.0004015368062893546	1.2267441860465116
78	QQYNPQGGYQQQFNPQGGRGNYKNFNYNNNLQGYQAGFQPQSQGMSLNDFQKQQKQAAPKPKKTLK	GGTTGTGACGAATCGTGCGCGTCTCggctgAGGACACTTTAAggatcgaccgtgagtgcacttgccaccatgCAGCAGTACAACCCCCAAGGCGGCTACCAGCAGCAGTTCAATCCTCAAGGAGGCAGGGGCAACTACAAGAACTTCAACTATAACAACAACCTGCAGGGCTATCAGGCCGGCTTCCAGCCTCAGAGCCAGGGCATGAGCCTGAATGACTTCCAAAAGCAACAGAAGCAGGCCGCCCCCAAACCCAAGAAGACCCTGAAGggatcGAGACGCGGCGATCACGTATGGAGG	AGGAC	sublibrary_small	True	1601.0	0.02873204247345409	0.00014095165884650337	0.48282323547782635	18.476190476190474	0.9586795292769157	0.7521058152987071	0.026702821153766168	0.021861336664584636	0.08403444551445256	1527.0	0.024230517354289455	6.634418516489424e-05	0.2383759004584152	10.078125	0.515625	0.7771921941805979	0.010002268062237824	0.020956123117223315	0.1834489262065989	706.0	0.03541076487252125	7.435319118438611e-05	0.3087818696883853	9.447368421052632	0.3754206927292343	0.7866773091773996	0.011199212352682354	0.026912181303116147	0.27113502357478886	1285.0	0.008560311284046693	5.6833172707096965e-05	0.2669260700389105	46.94444444444445	1.651716168943027	0.7592878015545684	0.07925148242568708	0.004669260700389105	0.0	1108.0	0.009927797833935019	6.489350630304711e-05	0.30144404332129965
79	RLPPGPSLPPSSSSSSSSSSSAPQRPGGPTTHGDAPSSSSSLAEAQPPLAAPPQKPQPHPQLNKSQ	GGTTGTGACGAATCGTGCGCGTCTCggctgAACTCAAAATAAggatcgaccgtgagtgcacttgccaccatgAGGCTCCCTCCCGGCCCCAGCCTGCCCCCAAGCAGCAGCTCTTCATCTAGTTCATCATCTTCAGCACCCCAGAGGCCCGGCGGCCCTACCACCCATGGAGATGCTCCAAGTAGTTCTTCTTCACTGGCCGAAGCCCAACCCCCTCTGGCCGCTCCTCCTCAAAAACCTCAACCTCATCCTCAGCTGAACAAGAGCCAGggatcGAGACGCGGCGATCACGTATGGAGG	AACTC	sublibrary_small	True	3590.0	0.009749303621169917	3.752680350332092e-05	0.13286908077994428	10.246212121212121	2.9074109229271397	0.7792819032725244	0.031232382311744925	0.006128133704735376	0.08877281635352403	2924.0	0.003761969904240766	1.4145694907862003e-05	0.054035567715458276	13.071428571428571	5.928571428571429	0.9017186344982756	0.017117398306887043	0.0023939808481532147	0.1605815624479358											1918.0	0.022940563086548488	3.825508772758727e-05	0.16684045881126172	6.8240740740740735	0.8928285513334822	0.8026255231817784	0.03310723779679912	0.01251303441084463	0.0	2814.0	0.01990049751243781	3.8495014846172106e-05	0.17235252309879176
80	RNGGNSFGGPLRGDGLDDNRCSGPGGGGLGSGRFPGCGRGRFGFGRGRFLSENSFNDNRMRPGDFN	GGTTGTGACGAATCGTGCGCGTCTCggctgCTCTTCCAATAAggatcgaccgtgagtgcacttgccaccatgAGGAACGGCGGCAATAGCTTCGGCGGCCCCCTGAGGGGCGATGGATTGGATGATAATCGATGTTCAGGACCAGGAGGAGGCGGCCTGGGATCTGGAAGGTTTCCTGGATGTGGAAGAGGCAGGTTTGGCTTCGGGAGGGGCCGGTTCCTGAGCGAGAACTCTTTCAACGACAACAGGATGAGGCCCGGAGACTTCAACggatcGAGACGCGGCGATCACGTATGGAGG	CTCTT	sublibrary_small	True	1419.0	0.013389711064129669	2.7995675961605218e-05	0.1113460183227625	8.61111111111111	1.047868063303592	0.6921669666709263	0.012726004173173225	0.008456659619450317	0.04789098528668228	810.0	0.013580246913580247	2.839225418829963e-05	0.10987654320987654	8.366666666666665	1.8148833519286207	0.6593171056327911	0.025328314269618003	0.006172839506172839	0.10238224249519325											903.0	0.0011074197120708748	1.097180537869103e-06	0.005537098560354375	5.0	0.0	0.9557961393962536	0.0	0.0011074197120708748	0.0	663.0	0.004524886877828055	9.070071928130769e-06	0.02865761689291101
81	RPPPQGQQHLSGLGPPAGSPLPQRLPSPTSAPQQPASQAAPPTQGQGRQSRPVAGGPGAPPAARPP	GGTTGTGACGAATCGTGCGCGTCTCggctgTAATCGCACTAAggatcgaccgtgagtgcacttgccaccatgAGGCCCCCACCCCAGGGACAACAACATCTGTCTGGATTGGGACCTCCAGCTGGTTCTCCTCTGCCCCAGAGACTGCCCTCACCTACATCAGCTCCTCAGCAGCCTGCTTCTCAAGCTGCACCCCCTACCCAAGGACAAGGAAGGCAATCTAGGCCCGTTGCTGGTGGACCTGGTGCTCCTCCTGCTGCTAGACCTCCTggatcGAGACGCGGCGATCACGTATGGAGG	TAATC	sublibrary_small	True	2254.0	0.013753327417923691	3.6294268010666145e-05	0.12377994676131322	10.411764705882353	1.3408773210019378	0.7214419985984636	0.07924003645756404	0.0075421472937000885	0.0981488445059632	1979.0	0.003031834259727135	1.5063094239597067e-05	0.043961596766043456	22.0	0.40824829046386296	0.6354532740196444	0.043414783341111096	0.0015159171298635675	0.1552214406309031											1104.0	0.017210144927536232	0.00010513576212147436	0.391304347826087	14.8	6.633501694920784	0.7824130994628046	0.11653410805339526	0.004528985507246377	0.000249921646186601	1888.0	0.010063559322033898	6.147769141001467e-05	0.2288135593220339
82	RSSPRDRKEGGGGGNNTRSCDFFRRGGNPNDERDGGRCGGYFPRYRFSGGNPMASLEGQLGGTDLN	GGTTGTGACGAATCGTGCGCGTCTCggctgTACACCCTATAAggatcgaccgtgagtgcacttgccaccatgAGGAGCTCCCCTAGAGACAGGAAGGAGGGAGGCGGCGGAGGCAACAACACTAGATCTTGTGACTTCTTCAGGAGAGGCGGGAACCCCAACGACGAGAGGGACGGCGGAAGATGTGGAGGATACTTTCCTAGGTACAGGTTCAGCGGCGGTAACCCCATGGCTAGCCTGGAGGGCCAATTGGGAGGAACAGACCTGAACggatcGAGACGCGGCGATCACGTATGGAGG	TACAC	sublibrary_small	True	632.0	0.007911392405063292	0.00015275606042600696	0.2800632911392405	42.75	0.25	0.8140079095221585	0.011203188890946176	0.006329113924050633	0.08656151067008139	495.0	0.006060606060606061	0.00019001321727388587	0.3333333333333333	55.0	0.0	0.8281159375748977	0.0	0.006060606060606061	0.13939192367094957											355.0	0.0	0.0	0.0					0.0	0.0	379.0	0.0	0.0	0.0
83	SCGSFGRDRLEECRRPKEYRNPDFGRNGRGNGRTMNGSGDGNFGADRFLTGDGGPGSQLPSNYRGG	GGTTGTGACGAATCGTGCGCGTCTCggctgTATCCCGCGTAAggatcgaccgtgagtgcacttgccaccatgAGCTGCGGCAGCTTCGGCAGGGACAGGCTGGAGGAGTGCAGAAGGCCCAAAGAATATAGGAACCCTGACTTCGGGAGAAACGGCAGAGGCAACGGCCGGACCATGAACGGATCAGGAGATGGCAACTTCGGCGCTGATAGATTCCTGACCGGGGACGGAGGACCTGGCTCTCAGCTTCCTAGCAACTACAGGGGCGGAggatcGAGACGCGGCGATCACGTATGGAGG	TATCC	sublibrary_small	True	530.0	0.035849056603773584	0.00014121466135799378	0.6169811320754717	13.593749999999998	10.016107390944715	0.6813993875870974	0.09807369688504829	0.01509433962264151	0.06776088709788694	603.0	0.01990049751243781	0.0001403849507896373	0.4709784411276949	34.513888888888886	2.242057366171031	0.8106003240460832	0.03113628579072722	0.009950248756218905	0.22237039902824418	665.0	0.0015037593984962407	8.344469445086676e-05	0.24360902255639097	162.0	0.0	0.7033473932502514	0.0	0.0015037593984962407	0.31828178458063805	666.0	0.0075075075075075074	8.800926717218768e-06	0.04804804804804805	6.4	0.0	0.46079697513049905	0.0	0.0075075075075075074	0.0	773.0	0.007761966364812419	8.87106107970815e-06	0.04657179818887452
84	SKTSIHHGSPGPLSVYPPASSSSLSGGHASPHLFTFPPTPPKDVSPDPSLSTPGSAGSARQDEKEC	GGTTGTGACGAATCGTGCGCGTCTCggctgACCTTTCGCTAAggatcgaccgtgagtgcacttgccaccatgAGCAAGACCAGCATCCACCACGGCTCCCCCGGCCCCCTGTCAGTTTATCCTCCTGCATCATCTTCTAGCCTGTCTGGAGGCCACGCCTCCCCTCACCTGTTCACCTTCCCTCCAACACCTCCTAAAGACGTGAGCCCTGACCCCAGCCTCAGCACACCAGGATCTGCCGGTTCTGCTAGGCAAGATGAGAAGGAGTGCggatcGAGACGCGGCGATCACGTATGGAGG	ACCTT	sublibrary_small	True	1190.0	0.009243697478991597	3.462393651576362e-05	0.1689075630252101	27.333333333333332	1.652034278178565	0.775947552669634	0.0065634705734379005	0.004201680672268907	0.011770709655143641																					1085.0	0.004608294930875576	8.432132177690324e-06	0.03963133640552995	7.833333333333333	2.5	0.5773511934225732	0.025081513302491032	0.0027649769585253456	0.0	1285.0	0.004669260700389105	8.45168984175284e-06	0.04046692607003891
85	SLQQNEQSEPSQSPASLEEDDLLSTSPKQRRPFKKSAFKAEAARFAALHAFNAPLPSTFFISSNSP	GGTTGTGACGAATCGTGCGCGTCTCggctgAGAATCGCATAAggatcgaccgtgagtgcacttgccaccatgAGCCTGCAACAGAACGAACAGAGCGAGCCCAGCCAGAGCCCCGCCAGCTTGGAAGAAGATGACCTGCTCTCTACATCTCCCAAGCAGAGGAGACCCTTCAAGAAGAGCGCCTTCAAAGCCGAGGCCGCCAGGTTCGCTGCCTTGCATGCTTTCAACGCTCCTTTGCCCAGCACATTCTTCATCAGCAGCAACTCCCCTggatcGAGACGCGGCGATCACGTATGGAGG	AGAAT	sublibrary_small	True											1441.0	0.024288688410825817	0.0003784230683845272	0.9986120749479528	41.844791666666666	12.661954294218308	0.7943774892505683	0.06044945425706637	0.011103400416377515	0.24740125174280295	2138.0	0.0023386342376052385	9.897486985722684e-06	0.03648269410664172	17.5	1.0	0.7002037335396358	0.11249720459454503	0.0018709073900841909	0.35238573643719123	1293.0	0.048723897911832945	0.00011391611200306867	0.539829853054911	9.382692307692308	5.395237292002264	0.7675502759553289	0.08246463317824876	0.020108275328692964	0.0	1981.0	0.03785966683493185	8.571949214279445e-05	0.4023220595658758
86	SMGNAVPGMNPAMGMNMGGMMGFPMGGPSASPNPMMNGFAAGSMGMYMPFQPQPMFYHPSMPQMMP	GGTTGTGACGAATCGTGCGCGTCTCggctgGCAAGAAGCTAAggatcgaccgtgagtgcacttgccaccatgAGCATGGGCAACGCCGTGCCCGGCATGAACCCCGCCATGGGAATGAATATGGGAGGAATGATGGGCTTCCCCATGGGCGGCCCTTCTGCCTCCCCCAACCCTATGATGAATGGATTTGCTGCCGGATCCATGGGTATGTACATGCCCTTCCAGCCTCAGCCTATGTTCTACCACCCCAGCATGCCCCAGATGATGCCCggatcGAGACGCGGCGATCACGTATGGAGG	GCAAG	sublibrary_small	True																															907.0	0.0	0.0	0.0					0.0	0.0
87	SPPLPEFFLSFFQQRNSASATQFFQDSSEPALLASSERNKDNEATLAAQSPPAKKIEKARLPSSSH	GGTTGTGACGAATCGTGCGCGTCTCggctgTTAGACTCTTAAggatcgaccgtgagtgcacttgccaccatgAGCCCTCCCCTGCCCGAGTTCTTCCTGAGCTTCTTCCAGCAGAGGAACAGCGCTTCCGCTACCCAGTTCTTTCAGGACTCCAGCGAGCCCGCTCTGTTGGCCTCTTCTGAGAGGAATAAGGACAACGAGGCCACCCTGGCTGCCCAGTCTCCTCCTGCCAAGAAGATCGAAAAGGCTAGACTGCCGAGCAGCAGCCACggatcGAGACGCGGCGATCACGTATGGAGG	TTAGA	sublibrary_small	True	1342.0	0.011922503725782414	4.275059361675223e-05	0.20715350223546944	21.041666666666668	2.448335512044862	0.7091823914515438	0.06021044273013925	0.005961251862891207	0.009185111654083238																					1633.0	0.003061849357011635	7.221088409438273e-06	0.026331904470300063	9.0	0.75	0.7487111712927931	0.019959535349197376	0.002449479485609308	0.0
88	SPSGSPTSPSGSPTSPSGSPTSPSGSPTSPAGSPTSPSGSPTSPSGSPTSPSGSPTSPSGSPTSPN	GGTTGTGACGAATCGTGCGCGTCTCggctgAGAGCACCCTAAggatcgaccgtgagtgcacttgccaccatgAGCCCTAGCGGCTCCCCCACCTCCCCATCTGGGTCACCAACATCACCTTCAGGAAGTCCAACCTCACCATCCGGCTCACCCACAAGCCCCGCAGGATCTCCAACAAGTCCTAGTGGTTCACCGACATCCCCCTCCGGAAGCCCAACCAGTCCCAGCGGATCACCTACATCTCCTTCTGGATCCCCTACCTCTCCCAACggatcGAGACGCGGCGATCACGTATGGAGG	AGAGC	sublibrary_small	True	2558.0	0.007427677873338546	2.11050244032448e-05	0.07740422204847537	8.958333333333334	2.3710227066819534	0.7510564769988249	0.030442419130757608	0.004691164972634871	0.06781389636509386	1601.0	0.004372267332916927	8.47676041507714e-06	0.03622735790131168	8.0	1.6	0.8147748911610913	0.022113195250067698	0.003123048094940662	0.12673166338427827											905.0	0.02430939226519337	5.8589712897033924e-05	0.23425414364640884	8.865384615384615	1.9304763253508692	0.8241646610857016	0.05370896011180157	0.014364640883977901	0.0	1305.0	0.010727969348659003	3.0471236975701452e-05	0.11264367816091954
89	TRPNLDGTFSNDGRQSKSNYDGGGGGRLRSMEYRGNDRPRFPEGSRNGGGRGCGNRFDGPAGFLCE	GGTTGTGACGAATCGTGCGCGTCTCggctgCATCTCCTCTAAggatcgaccgtgagtgcacttgccaccatgACCAGGCCCAACCTGGACGGCACCTTTAGCAACGACGGCAGACAGAGCAAGAGCAACTACGACGGAGGCGGAGGAGGCAGACTCAGGAGCATGGAGTATAGGGGCAACGATAGACCTAGGTTCCCCGAGGGCTCTAGGAACGGAGGTGGAAGGGGATGTGGGAACAGGTTTGATGGACCTGCCGGCTTCCTGTGCGAGggatcGAGACGCGGCGATCACGTATGGAGG	CATCT	sublibrary_small	True	769.0	0.006501950585175552	1.6932635704191676e-05	0.06371911573472042	10.666666666666666	3.1236095644623236	0.8477647827779977	0.058076378667089604	0.002600780234070221	0.010039297711604153																					827.0	0.0036275695284159614	4.65413024894208e-06	0.02539298669891173	7.0	0.0	0.8510159691957146	0.0	0.0036275695284159614	0.0
90	TSGSSGSSSQSSSSGQPQSGSSSQQPSSGGQQQSSGQQQSSNPPQGSGQQNQSNSSSGGGGGGGGG	GGTTGTGACGAATCGTGCGCGTCTCggctgTCCGCGCAGTAAggatcgaccgtgagtgcacttgccaccatgACCAGCGGCAGCAGCGGCTCCAGCAGCCAGAGCAGCTCATCAGGACAACCTCAATCTGGAAGCTCCTCCCAGCAACCCAGCTCTGGGGGCCAACAACAGTCCTCAGGTCAACAGCAGAGCTCCAACCCTCCCCAAGGCTCTGGACAGCAAAACCAGTCCAACAGCTCTAGCGGTGGTGGAGGAGGCGGAGGTGGAGGCggatcGAGACGCGGCGATCACGTATGGAGG	TCCGC	sublibrary_small	True	470.0	0.08297872340425531	0.00044907558724877723	1.4978723404255319	19.046875	3.620265486098891	0.7995289546203055	0.056597984978663314	0.03404255319148936	0.05911880182968021	394.0	0.04568527918781726	0.0002546749650929513	0.8807106598984772	13.233333333333334	6.7694861838230675	0.773243422398025	0.0673881126234865	0.012690355329949238	0.2278458531272412	462.0	0.0	0.0	0.0					0.0	0.3714842456652557	331.0	0.021148036253776436	2.3579244416328094e-05	0.1148036253776435	5.6	0.2	0.65483947479363	0.08502248341721394	0.015105740181268883	0.0	502.0	0.017928286852589643	2.436667701796414e-05	0.11553784860557768
91	TSGSYGSSSQSSSYGQPQSGSYSQQPSYGGQQQSYGQQQSYNPPQGYGQQNQYNSSSGGGGGGGGG	GGTTGTGACGAATCGTGCGCGTCTCggctgATCATAAGCTAAggatcgaccgtgagtgcacttgccaccatgACCAGCGGCAGCTACGGCTCCTCCAGCCAGTCCAGCTCCTACGGACAACCTCAATCTGGAAGCTACAGCCAGCAACCCAGCTATGGCGGCCAGCAGCAGTCCTATGGCCAACAGCAAAGCTATAACCCTCCCCAAGGCTACGGGCAGCAGAACCAGTACAACTCTAGCTCTGGTGGTGGAGGAGGCGGAGGTGGAGGCggatcGAGACGCGGCGATCACGTATGGAGG	ATCAT	sublibrary_small	True	1248.0	0.014423076923076924	5.5372728539569877e-05	0.1971153846153846	10.074074074074074	5.075747674016991	0.759857709954022	0.031140414470950666	0.007211538461538462	0.011007817556011245																					1254.0	0.003189792663476874	4.8592835915099686e-06	0.02631578947368421	8.25	0.0	0.5469539093077728	0.0	0.003189792663476874	0.0	589.0	0.006791171477079796	1.034557151740832e-05	0.05602716468590832
92	TTQASYAAQSAYGTQPAYPAYGQQPAATAPTRPQDGNKPTETSQPQSSTGGYNQPSLGYGQSNYSY	GGTTGTGACGAATCGTGCGCGTCTCggctgATACATTGGTAAggatcgaccgtgagtgcacttgccaccatgACCACCCAGGCCAGCTACGCCGCCCAGAGCGCCTATGGAACACAACCAGCTTATCCTGCATACGGCCAGCAACCTGCCGCCACCGCTCCCACAAGACCTCAGGATGGAAACAAGCCTACAGAGACCAGCCAGCCTCAGAGCAGCACCGGCGGCTACAACCAACCTTCTCTTGGCTACGGACAGAGCAACTACAGCTACggatcGAGACGCGGCGATCACGTATGGAGG	ATACA	sublibrary_small	True	979.0	0.017364657814096015	4.850053123779724e-05	0.1787538304392237	9.154545454545454	2.1290166898593714	0.6595925025311751	0.01722120127378001	0.011235955056179775	0.0998064163643818	1175.0	0.002553191489361702	3.778458601042383e-06	0.015319148936170212	6.0	0.0	0.8106693551511447	0.0	0.002553191489361702	0.20319505410387387	689.0	0.0	0.0	0.0					0.0	0.2933112461946444	1132.0	0.0035335689045936395	1.090663366413083e-05	0.03445229681978799	9.75	0.0	0.739939891181792	0.0	0.0035335689045936395	0.0	960.0	0.007291666666666667	2.1947378757985e-05	0.0875
93	TTQASYAAQSAYGTQPAYPAYGQQPAATAPTRPRDGNKPTETSQPQSSTGGYNQPSLGYGQSNYSY	GGTTGTGACGAATCGTGCGCGTCTCggctgTAGAAAGCCTAAggatcgaccgtgagtgcacttgccaccatgACCACCCAGGCCAGCTACGCCGCCCAGAGCGCCTATGGAACACAACCAGCTTATCCTGCATACGGCCAGCAACCTGCCGCTACAGCTCCTACAAGGCCCAGGGACGGAAACAAGCCTACAGAGACCAGCCAGCCTCAGAGCTCTACAGGCGGATACAACCAACCCAGCTTGGGCTACGGGCAGAGCAACTACTCCTACggatcGAGACGCGGCGATCACGTATGGAGG	TAGAA	sublibrary_small	True	634.0	0.02365930599369085	6.386750531801577e-05	0.20504731861198738	8.980952380952381	1.5938621525217727	0.6886805776450172	0.055430845552489505	0.011041009463722398	0.10917756720654177	722.0	0.008310249307479225	1.8147105202201108e-05	0.07617728531855955	8.055555555555555	2.6362345300992067	0.7741630037226329	0.0971090550808789	0.004155124653739612	0.18382391106249463	289.0	0.0	0.0	0.0					0.0	0.2772311060980469	802.0	0.006234413965087282	1.0732476486543516e-05	0.059850374064837904	9.555555555555555	1.3698697784375504	0.7743068696755167	0.05941530735853564	0.003740648379052369	0.0	612.0	0.011437908496732025	1.7754180711093137e-05	0.09640522875816994
94	TTQASYAAQSAYGTRPAYPAYGQQPAATAPTRPRDGNKPTETSQPQSSTGGYNQPSLGYGRSNYSY	GGTTGTGACGAATCGTGCGCGTCTCggctgTACTTGGGATAAggatcgaccgtgagtgcacttgccaccatgACCACCCAGGCCAGCTACGCCGCCCAGAGCGCATATGGAACAAGGCCTGCATATCCTGCTTACGGCCAGCAACCTGCTGCTACAGCTCCTACAAGACCCAGGGACGGCAACAAGCCCACAGAGACCAGCCAGCCTCAGAGCTCTACAGGAGGATACAACCAGCCTAGCCTCGGCTACGGAAGGAGCAACTACTCCTACggatcGAGACGCGGCGATCACGTATGGAGG	TACTT	sublibrary_small	True	1385.0	0.007220216606498195	3.5168568003782165e-05	0.1184115523465704	18.3125	0.8125	0.6464679220316193	0.029211569403488513	0.005776173285198556	0.08855704609116015	1108.0	0.0036101083032490976	3.7585899172731776e-05	0.11913357400722022	40.5	2.1666666666666665	0.4816817465254273	0.06022159502260153	0.002707581227436823	0.15103960175581385											842.0	0.0	0.0	0.0					0.0	0.0	476.0	0.0063025210084033615	1.674471517482983e-05	0.07983193277310924
95	TTRASYAARSAYGTRPAYPAYGRRPAATAPTRPRDGNKPTETSRPRSSTGGYNRPSLGYGRSNYSY	GGTTGTGACGAATCGTGCGCGTCTCggctgAGCGAGGATTAAggatcgaccgtgagtgcacttgccaccatgACCACAAGGGCCAGCTACGCCGCCAGGAGCGCATATGGAACAAGACCCGCTTATCCTGCTTATGGAAGGAGGCCCGCTGCTACAGCTCCTACAAGGCCCAGGGACGGCAACAAGCCTACAGAAACCTCTCGGCCTAGGTCCAGCACAGGAGGATACAACAGGCCCTCCCTCGGATATGGACGGAGCAACTACTCCTACggatcGAGACGCGGCGATCACGTATGGAGG	AGCGA	sublibrary_small	True	478.0	0.07112970711297072	0.0002598215779177385	1.100418410041841	15.60576923076923	1.2157237211510505	0.7033022060509914	0.03856487216061247	0.05439330543933055	0.10137289541159382	448.0	0.06473214285714286	0.00013454977133631093	0.5870535714285714	7.035714285714286	1.362324607139396	0.7353765440813786	0.024874909698714427	0.046875	0.17007883004016672											400.0	0.0175	4.428698496723075e-05	0.185	12.958333333333332	0.742851130197758	0.546850424686097	0.020567563813890324	0.01	0.0	239.0	0.02510460251046025	3.251887475526904e-05	0.1506276150627615
96	VAPQQNALHHHHGNSSHHHHHHHHHHHHHGQQALGNRTRPRVYNSPTNSSSTQDSMEVGHSHHSMT	GGTTGTGACGAATCGTGCGCGTCTCggctgTCGCCATCGTAAggatcgaccgtgagtgcacttgccaccatgGTGGCCCCTCAGCAGAACGCCCTGCACCATCACCACGGCAATTCTTCACACCACCACCACCATCACCACCATCATCATCACCATCACGGCCAGCAGGCCCTGGGAAACAGGACCAGACCTAGGGTGTACAACTCCCCTACCAACAGCAGCTCCACCCAGGACAGCATGGAGGTGGGCCACAGCCATCATAGCATGACCggatcGAGACGCGGCGATCACGTATGGAGG	TCGCC	sublibrary_small	True	1360.0	0.003676470588235294	2.9384882842599707e-05	0.12720588235294117	23.625	3.125	0.5078180311330318	0.03201590221088115	0.0029411764705882353	0.030990354928253826	602.0	0.0033222591362126247	5.980802306391777e-05	0.1511627906976744	45.5	0.0	0.581674582401241	0.0	0.0033222591362126247	0.08608677608220335											1188.0	0.017676767676767676	0.0002747658460316059	0.6607744107744108	26.520833333333332	15.507802464876294	0.6863737876158899	0.07229011970282471	0.005050505050505051	0.001092070927368519	999.0	0.03003003003003003	0.0004394224757078028	0.975975975975976
97	YNLPLPGGVVPRMLITILGTVKPNANRIALDFQRGNDVAFHFNPRFNENNRRVIVCNTKLDNNWGR	GGTTGTGACGAATCGTGCGCGTCTCggctgATTGAACCTTAAggatcgaccgtgagtgcacttgccaccatgTACAACCTGCCCCTGCCCGGCGGCGTGGTGCCTAGGATGCTGATCACAATTCTGGGAACAGTGAAACCCAACGCCAACAGGATCGCCCTGGACTTCCAGAGGGGCAACGACGTGGCCTTCCATTTCAACCCCAGGTTCAACGAGAACAACAGAAGGGTGATCGTGTGCAACACCAAGCTGGACAACAACTGGGGCAGGggatcGAGACGCGGCGATCACGTATGGAGG	ATTGA	sublibrary_small	True	2090.0	0.8751196172248804	0.0037984163067401287	11.930143540669857	13.305300163955103	3.645733443951104	0.7329815626104189	0.07074575325613713	0.4215311004784689	0.08541720992039516																					632.0	0.03639240506329114	8.484277940371424e-05	0.31962025316455694	8.882352941176471	0.8715586224075134	0.630033466053292	0.043709775238659564	0.02689873417721519	0.0
98	YYFFSGGGGGSGGSGGRGQGYSYGNFGYGGGSGGGGGGGYYDNQNNGSGNPGGGGGSSDGGSGGNG	GGTTGTGACGAATCGTGCGCGTCTCggctgGCTCGAGGCTAAggatcgaccgtgagtgcacttgccaccatgTACTACTTCTTCAGCGGTGGCGGAGGCGGAAGCGGAGGATCAGGTGGAAGGGGCCAAGGATATTCTTATGGCAACTTCGGCTACGGCGGCGGGTCTGGTGGTGGAGGAGGCGGTGGATACTATGACAATCAGAACAACGGCAGCGGGAACCCCGGAGGAGGTGGAGGTTCTTCTGATGGTGGATCTGGAGGAAATGGCggatcGAGACGCGGCGATCACGTATGGAGG	GCTCG	sublibrary_small	True	1358.0	0.010309278350515464	1.3638983590121135e-05	0.05964653902798233	5.7272727272727275	0.1928473039599675	0.695965462689119	0.004247411609061254	0.008100147275405008	0.09620437799543508	1287.0	0.003885003885003885	8.062900606712509e-06	0.027972027972027972	7.2	0.0	0.827400059734171	0.0	0.003885003885003885	0.14293300806235643											1124.0	0.0026690391459074734	4.922212634313612e-06	0.021352313167259787	8.0	0.0	0.8205509692669617	0.0	0.0026690391459074734	0.0	809.0	0.021013597033374538	4.7259663203855504e-05	0.15822002472187885
[truncated: 196 more columns]
