# Supplementary material for: Characterizing protein sequence determinants of nuclear condensates by high-throughput pooled imaging with CondenSeq
Source: Nat Methods. Author manuscript; Available in PMC 2025 Sep 24. (PMC12458759; doi:10.1038/s41592-025-02726-y)
Supplement: Supplementary Data 3 [file NIHMS2109557-supplement-Supplementary_Data_3.csv]

	protein_seq	DNA_seq_1	DNA_seq_2	DNA_seq_3	DNA_seq_4	DNA_seq_5	barcode_8_1	barcode_8_2	barcode_8_3	barcode_8_4	barcode_8_5	sublibrary_tag_1	sublibrary_tag_2	sublibrary_tag_3	sublibrary_tag_4	sublibrary_tag_5	natural_protein_seq_set	composition_seq_set	patterning_seq_set	low_GFP_cell_counts	low_GFP_num_condensates	low_GFP_fraction_gfp_in_condensates	low_GFP_total_condensate_area	low_GFP_mean_condensate_area	low_GFP_std_condensate_area	low_GFP_mean_condensate_eccentricity	low_GFP_std_condensate_eccentricity	low_GFP_fraction_cells_with_condensates	low_GFP_glcm_dissimilarity	low_GFP_correlation_GFP_dapi	low_GFP_fraction_nucleolar	low_GFP_fraction_chromatin	medium_GFP_cell_counts	medium_GFP_num_condensates	medium_GFP_fraction_gfp_in_condensates	medium_GFP_total_condensate_area	medium_GFP_mean_condensate_area	medium_GFP_std_condensate_area	medium_GFP_mean_condensate_eccentricity	medium_GFP_std_condensate_eccentricity	medium_GFP_fraction_cells_with_condensates	medium_GFP_glcm_dissimilarity	medium_GFP_correlation_GFP_dapi	medium_GFP_fraction_nucleolar	medium_GFP_fraction_chromatin	high_GFP_cell_counts	high_GFP_num_condensates	high_GFP_fraction_gfp_in_condensates	high_GFP_total_condensate_area
0	AAAAAAAATANAARARADPTHQHRHAAAHFTAAVQAMDCETHAPQVRQQFPAPLAWAATEAPTQVT	GGTTGTGACGAATCGTGCGCGTCTCggctgTAAGCCCGGTAAggatcgaccgtgagtgcacttgccaccatgGCCGCCGCAGCTGCTGCAGCTGCTACAGCTAATGCAGCTAGGGCCAGAGCTGATCCAACACATCAGCACAGGCACGCCGCTGCCCACTTTACTGCTGCTGTGCAGGCTATGGACTGCGAGACACATGCACCCCAGGTTAGGCAGCAATTTCCTGCTCCTCTGGCTTGGGCCGCCACAGAAGCTCCTACCCAAGTGACCggatcGAGACGCGGCGATCACGTATGGAGG					TAAGCCCG					sublibrary_3					False	True	False	297.0	0.25252525252525254	0.001633046179692252	4.5353535353535355	14.738993710691823	2.9935450016450664	0.5889838843499332	0.03725044802918641	0.17845117845117844	0.13529814715315758	0.19525420578154054	0.003367003367003367	0.003367003367003367	260.0	0.33076923076923076	0.002174958565768792	6.015384615384615	16.04385964912281	3.1781543440046645	0.5825556583115522	0.05143866968084569	0.21923076923076923	0.21541228973480409	0.18341152085580203	0.0038461538461538464	0.0038461538461538464
1	AAAAAANYAYAYANAAAAAAAAAPANAQFANFNQRPPPAANAAAAAAAAAQNNQYWQYYAQYYNNP	GGTTGTGACGAATCGTGCGCGTCTCggctgTGAGTATAATAAggatcgaccgtgagtgcacttgccaccatgGCAGCCGCCGCTGCCGCCAACTACGCCTATGCTTATGCAAATGCTGCTGCAGCAGCTGCTGCTGCGGCCCCAGCCAATGCCCAGTTCGCTAACTTCAACCAAAGACCTCCTCCGGCTGCTAACGCTGCAGCTGCCGCTGCTGCAGCTGCTCAGAACAATCAGTACTGGCAGTACTACGCTCAGTATTACAACAACCCCggatcGAGACGCGGCGATCACGTATGGAGG					TGAGTATA					sublibrary_3					False	True	False	157.0	0.12101910828025478	0.001553882325305125	4.127388535031847	23.96825396825397	4.810915644057354	0.6126284215468636	0.034644827746998716	0.05732484076433121	0.010454812898441648	0.12595737707541815	0.0	0.0
2	AAAAGGYGPGSGQQGPGQQGPGQQGPGQQGPGGQGPYGPGASAAAAAAGGYGPGSGQQGPGQQGPG	CATGTCGGCGCTAGATTGCCGTCTCggctgGCGCTTATATAAggatcgaccgtgagtgcacttgccaccatgGCCGCCGCAGCCGGCGGATATGGTCCAGGATCAGGACAACAAGGTCCAGGTCAACAAGGACCCGGCCAGCAGGGACCTGGTCAACAAGGACCAGGAGGTCAAGGACCTTATGGACCTGGAGCCAGTGCTGCTGCAGCTGCTGCTGGTGGTTACGGTCCTGGATCTGGACAACAGGGTCCTGGTCAGCAAGGCCCTGGAggatcGAGACGGACAGCGGTTCGGTGTTTC					GCGCTTAT					sublibrary_1					True	False	False	100.0	0.05	0.000320479262327788	0.68	11.555555555555557	2.7932900199947857	0.6427513552355036	0.03548266246706233	0.03	0.18677949431882038	0.24424920964767366	0.0	0.0
3	AAAAGVGAGWATPPGFAAKKVGAQGGFVAAIPAVWALPVAPAYGAAKIPAGGGAAAWAATAVFIAA	TCCAGACCGTTCAGGTGTGCGTCTCggctgGGTATCCATTAAggatcgaccgtgagtgcacttgccaccatgGCCGCCGCAGCCGGCGTAGGAGCTGGATGGGCTACACCTCCAGGATTTGCAGCTAAGAAAGTGGGCGCTCAGGGCGGGTTTGTTGCTGCTATACCAGCTGTTTGGGCTCTGCCTGTTGCTCCCGCCTATGGAGCTGCTAAAATTCCTGCAGGTGGTGGTGCTGCTGCTTGGGCCGCTACCGCCGTGTTCATCGCTGCCggatcGAGACGGGCCATGCGGAATGGGTTA					GGTATCCA					sublibrary_2					False	False	True
4	AAAASANYAYAYANSAAAAASAAPANSQFSNFNQRPPPSANAASAAASAAQNNQYWQYYSQYYNNP	GGTTGTGACGAATCGTGCGCGTCTCggctgTAGTTGATATAAggatcgaccgtgagtgcacttgccaccatgGCCGCAGCCGCCAGCGCCAACTACGCCTACGCTTATGCAAATTCAGCAGCTGCAGCAGCAAGCGCCGCCCCAGCCAACAGCCAGTTCAGCAACTTCAACCAGAGACCTCCTCCTTCTGCTAATGCTGCTTCTGCCGCCGCCTCCGCTGCCCAGAACAACCAGTATTGGCAGTACTACAGCCAATATTACAACAACCCCggatcGAGACGCGGCGATCACGTATGGAGG					TAGTTGAT					sublibrary_3					False	True	False	297.0	0.3333333333333333	0.0018983061381567076	4.6632996632996635	12.63888888888889	2.7162309030631446	0.6252247865308423	0.05097409947815327	0.20202020202020202	0.11747165612149552	0.2209518183388769	0.0	0.003367003367003367	226.0	0.5929203539823009	0.0037037787010742065	9.349557522123893	14.576576576576578	3.5491006298893533	0.6256353039665843	0.06102485657998973	0.3274336283185841	0.2262994322811834	0.1887483580802986	0.004424778761061947	0.0
5	AAAGGAAGTANAGRARADPTHQHRHAGGHFTAAVQAMDCETHAPQVRQQFPAPLGWAGTEAPTQVT	TCCAGACCGTTCAGGTGTGCGTCTCggctgACCTACTCCTAAggatcgaccgtgagtgcacttgccaccatgGCAGCAGCTGGAGGAGCTGCAGGAACAGCTAATGCAGGACGGGCTAGGGCCGATCCAACACATCAGCACAGGCACGCTGGTGGACACTTCACTGCTGCTGTGCAGGCTATGGACTGCGAGACCCATGCACCCCAGGTTAGGCAGCAATTTCCTGCTCCTCTTGGATGGGCCGGCACCGAAGCTCCTACCCAAGTGACCggatcGAGACGGGCCATGCGGAATGGGTTA					ACCTACTC					sublibrary_2					False	True	False														79.0	0.46835443037974683	0.002494988351124681	7.405063291139241	17.5875	3.060944495589613	0.6661432146757409	0.04945309796915379	0.25316455696202533	0.33565705761304604	0.32203196381513155	0.012658227848101266	0.0	114.0	0.4298245614035088	0.0029879873736785687	9.157894736842104
6	AAAILEQKTQVDGQKKKTNQDDSDYDDDDDTAPSTSFQQMQTQQAFMPTMGQPGIPGLPGAPGMPP	CATGTCGGCGCTAGATTGCCGTCTCggctgTGTCCGATATAAggatcgaccgtgagtgcacttgccaccatgGCCGCCGCCATCCTGGAGCAAAAGACACAGGTGGACGGCCAAAAGAAGAAGACCAATCAGGACGACTCCGACTACGACGACGATGACGACACCGCCCCTAGCACCTCCTTCCAGCAAATGCAGACCCAGCAAGCCTTCATGCCCACCATGGGCCAGCCAGGTATTCCTGGTTTGCCTGGTGCTCCTGGAATGCCTCCCggatcGAGACGGACAGCGGTTCGGTGTTTC					TGTCCGAT					sublibrary_1					False	True	False	86.0	0.12790697674418605	0.0015976267466995607	3.3255813953488373	22.25	18.686533479473212	0.7711089857056158	0.0690231798368735	0.046511627906976744	0.15289474787379428	0.16333392732877447	0.011627906976744186	0.011627906976744186	121.0	0.09090909090909091	0.002736456191825721	4.595041322314049	54.88888888888889	26.62659292363458	0.75573182298386	0.0815873434930523	0.024793388429752067	0.339759437592173	0.19758067300112464	0.008264462809917356	0.008264462809917356	142.0	0.11971830985915492	0.0034877506585329126	5.950704225352113
7	AAAQESKKTPPAESAPLPATPASATPTTQSSATDKIKSTKKTTVAPPTATEPESPGLPAEGAKKIT	TCCAGACCGTTCAGGTGTGCGTCTCggctgTAGGAGCAGTAAggatcgaccgtgagtgcacttgccaccatgGCCGCCGCCCAGGAGTCCAAGAAGACACCACCAGCAGAATCAGCTCCTCTGCCAGCTACACCCGCCAGCGCCACTCCAACAACACAGTCTAGCGCAACAGACAAGATCAAGAGCACCAAGAAAACCACCGTGGCCCCTCCCACCGCTACAGAACCTGAATCTCCTGGACTTCCTGCTGAAGGAGCTAAGAAGATCACCggatcGAGACGGGCCATGCGGAATGGGTTA					TAGGAGCA					sublibrary_2					False	False	True
8	AAATVVYTYTYPYTYTGYYTSPGTTTPAQTVGATQAPGQTSTTQQQDTDPTQATPGSGGTTQTAYY	CATGTCGGCGCTAGATTGCCGTCTCggctgCTAAGGGACTAAggatcgaccgtgagtgcacttgccaccatgGCCGCCGCCACCGTGGTGTACACATACACCTACCCCTACACTTACACCGGCTACTACACTAGCCCCGGCACCACCACCCCTGCACAGACAGTTGGTGCAACACAAGCACCTGGACAGACATCCACCACACAGCAGCAGGACACCGACCCCACCCAAGCTACACCTGGTTCTGGAGGCACAACTCAGACTGCCTACTACggatcGAGACGGACAGCGGTTCGGTGTTTC					CTAAGGGA					sublibrary_1					False	False	True	53.0	0.22641509433962265	0.001394460132072934	4.716981132075472	18.395833333333332	11.220529951648839	0.757646177362198	0.0996440076951289	0.07547169811320754	0.01144448314716768	0.0752464989009966	0.0	0.0
9	AAAYMAYPYGWYGSGIPQAPAGAQWPAYPVGPAAPPPPAPPVQYGYGMPAGPPAGPIGNPGSLGPP	CATGTCGGCGCTAGATTGCCGTCTCggctgAACCGGCGGTAAggatcgaccgtgagtgcacttgccaccatgGCCGCCGCCTACATGGCATATCCCTACGGCTGGTACGGCTCTGGAATTCCTCAAGCACCTGCTGGAGCTCAGTGGCCTGCTTATCCTGTTGGACCTGCAGCACCACCACCTCCAGCTCCACCTGTGCAGTACGGGTATGGAATGCCAGCTGGACCTCCTGCTGGTCCTATCGGGAACCCTGGATCTCTGGGTCCTCCTggatcGAGACGGACAGCGGTTCGGTGTTTC					AACCGGCG					sublibrary_1					False	False	True	624.0	5.684294871794871	0.1709705857866787	318.9647435897436	57.16748797068565	23.112271407744224	0.6194136664047435	0.10421634487332565	0.8958333333333334	0.6005978780791263	0.013745815764291031	0.004807692307692308	0.0016025641025641025	416.0	7.105769230769231	0.23109233625835285	413.2235576923077	59.995116804887836	25.385011622919322	0.61740606975897	0.10944705573879698	0.9495192307692307	0.8582874825363019	-0.009209257009195258	0.002403846153846154	0.002403846153846154
10	AADEADAAEEAAEVKPNAATNANEKTAQKRKFAAADQDEATPNKKYNNFVKAAEQQKNDFTATPNN	GGTTGTGACGAATCGTGCGCGTCTCggctgAGCTAGTCTTAAggatcgaccgtgagtgcacttgccaccatgGCCGCTGACGAGGCCGACGCAGCCGAGGAGGCAGCTGAAGTTAAACCAAATGCAGCTACAAACGCCAACGAGAAGACCGCCCAGAAGAGGAAGTTCGCTGCTGCCGACCAAGATGAGGCCACCCCAAACAAGAAGTACAACAACTTCGTGAAGGCCGCCGAGCAGCAGAAGAACGACTTCACCGCCACTCCCAACAACggatcGAGACGCGGCGATCACGTATGGAGG					AGCTAGTC					sublibrary_3					False	True	False
11	AADEADAGEEAGEVKPNAATNGNEKTAQKRKFAGGDQDEATPNKKYNNFVKAGEQQKNDFTATPNN	CATGTCGGCGCTAGATTGCCGTCTCggctgTTATACACTTAAggatcgaccgtgagtgcacttgccaccatgGCCGCCGATGAGGCCGACGCCGGGGAGGAGGCTGGAGAAGTTAAACCTAATGCAGCTACAAACGGCAACGAGAAGACCGCCCAGAAGAGGAAGTTCGCTGGCGGAGATCAGGACGAAGCCACTCCCAACAAGAAGTACAACAACTTCGTGAAGGCTGGCGAGCAGCAGAAGAACGACTTCACCGCTACCCCTAACAACggatcGAGACGGACAGCGGTTCGGTGTTTC					TTATACAC					sublibrary_1					False	True	False
12	AADLNKAAGPKFGTGKESVSGDAQTNSSNTTSATFNTNKAEFTSGTFVDDKPPQGNGLPKAFNFAF	CATGTCGGCGCTAGATTGCCGTCTCggctgACAAAGATCTAAggatcgaccgtgagtgcacttgccaccatgGCCGCCGACCTCAACAAGGCCGCCGGCCCTAAGTTCGGCACCGGAAAAGAGTCTGTTTCTGGTGACGCCCAGACCAACAGCAGCAACACCACCAGCGCCACCTTCAACACAAACAAAGCCGAGTTCACCTCCGGCACCTTCGTGGACGACAAGCCTCCCCAAGGCAATGGTTTGCCTAAGGCCTTCAATTTCGCCTTCggatcGAGACGGACAGCGGTTCGGTGTTTC					ACAAAGAT					sublibrary_1					False	False	True														111.0	0.16216216216216217	0.008675697778705357	15.198198198198199	109.98958333333333	65.50235641719541	0.6878575337574062	0.06634328032819531	0.036036036036036036	0.3273867497962988	0.24596394847316416	0.009009009009009009	0.0	134.0	0.029850746268656716	0.0036765797004153548	6.791044776119403
13	AADPVGGSPIQNNQQNNTLQNQSPVAIGGDPLGAPASPPVVINSQKAAGKGWHKSQIKPMPTSQPP	TCCAGACCGTTCAGGTGTGCGTCTCggctgTTGGGAACATAAggatcgaccgtgagtgcacttgccaccatgGCCGCCGACCCCGTGGGCGGCTCCCCTATCCAGAACAACCAGCAGAATAACACACTGCAAAACCAGAGCCCCGTCGCCATTGGAGGTGATCCTCTGGGAGCTCCTGCTTCTCCTCCTGTTGTGATCAACAGCCAGAAGGCCGCCGGCAAGGGATGGCACAAGAGCCAGATCAAGCCCATGCCTACATCTCAACCTCCCggatcGAGACGGGCCATGCGGAATGGGTTA					TTGGGAAC					sublibrary_2					False	False	True	208.0	0.028846153846153848	0.00010833040063485914	0.3557692307692308	14.5	1.4142135623730951	0.6779073818567587	0.09407246119563345	0.019230769230769232	0.1640026947344942	0.30858087015357444	0.0	0.0	215.0	0.018604651162790697	0.0001378497680951344	0.386046511627907	16.166666666666664	5.90668171555645	0.7141530034785397	0.06395360135216595	0.009302325581395349	0.2571825322115051	0.31570361102832395	0.0	0.0
14	AADREREEFQLDHPELPGHNCKSCEHHRNSTGNTDLMCSLCYLRAYNMFIYSPVSDNEPEPNSTLD	CATGTCGGCGCTAGATTGCCGTCTCggctgATTTGAGAATAAggatcgaccgtgagtgcacttgccaccatgGCCGCCGACAGGGAGAGGGAGGAGTTTCAGCTGGACCACCCCGAGTTGCCTGGACATAATTGCAAGAGCTGCGAGCACCACAGGAACAGCACCGGCAACACCGACCTGATGTGCAGCCTGTGTTACTTGAGGGCCTACAACATGTTCATTTACTCTCCCGTGAGCGACAACGAGCCCGAGCCCAACTCCACCCTGGACggatcGAGACGGACAGCGGTTCGGTGTTTC					ATTTGAGA					sublibrary_1					True	False	False	56.0	0.30357142857142855	0.013502495880497069	26.535714285714285	88.27678571428571	14.862740833344732	0.685228826173879	0.03259451526318439	0.14285714285714285	0.17360509909619862	0.16200296525581304	0.017857142857142856	0.0	44.0	0.38636363636363635	0.018964826308578073	53.18181818181818	150.87142857142857	26.856754644051318	0.7060155093250168	0.010517152416216199	0.22727272727272727	0.28266789061601044	0.15212182436867325	0.06818181818181818	0.0
15	AADRREFPAATEFVHPQFARENDRVRREEPDGLAPVRPVAGEIRDEPSEERRDAGGWWGPGTTAVP	CATGTCGGCGCTAGATTGCCGTCTCggctgCGTAATCCGTAAggatcgaccgtgagtgcacttgccaccatgGCCGCCGACAGGAGGGAGTTCCCCGCCGCCACCGAATTTGTTCATCCTCAATTTGCTAGGGAGAACGACAGGGTGAGGAGAGAGGAGCCCGACGGACTTGCTCCTGTTAGGCCTGTAGCTGGAGAGATCAGAGATGAGCCCAGCGAGGAAAGAAGGGACGCTGGAGGATGGTGGGGACCTGGAACAACTGCTGTTCCCggatcGAGACGGACAGCGGTTCGGTGTTTC					CGTAATCC					sublibrary_1					False	False	True																											41.0	0.14634146341463414	0.0025574715741304363	6.829268292682927
16	AAEAQPPAAAPPQKPQPHPQANKSQSATNAFSFSESSFFRSSANEDEAKAETIRSARKSFASAFSD	GGTTGTGACGAATCGTGCGCGTCTCggctgCGCATTGAGTAAggatcgaccgtgagtgcacttgccaccatgGCCGCCGAGGCCCAACCTCCAGCTGCTGCTCCTCCTCAAAAGCCTCAACCTCATCCTCAAGCCAACAAGAGCCAAAGCGCCACCAACGCCTTCTCCTTCAGCGAGAGCAGCTTCTTCAGGAGCTCCGCCAACGAAGACGAGGCTAAGGCCGAGACCATCAGGTCCGCCAGGAAAAGCTTCGCCAGCGCCTTCAGTGACggatcGAGACGCGGCGATCACGTATGGAGG					CGCATTGA					sublibrary_3					False	True	False														69.0	0.3333333333333333	0.0033462585302605216	7.884057971014493	18.051282051282055	12.716525568198934	0.7235602030717864	0.12413927055670466	0.043478260869565216	0.3523604212749328	0.19131089020469458	0.0	0.0	98.0	0.01020408163265306	7.172777873414797e-05	0.061224489795918366
17	AAEEELGGPGSPVAASVTSTLAGMPGQNLLSPRSKAVGSVKKGGRIKPRLGTCEFPREKEESSRED	TCCAGACCGTTCAGGTGTGCGTCTCggctgAGGTATTACTAAggatcgaccgtgagtgcacttgccaccatgGCCGCCGAAGAGGAGCTGGGCGGCCCCGGATCTCCTGTTGCTGCATCTGTTACATCTACACTGGCCGGAATGCCTGGCCAGAACCTGCTCTCCCCTAGATCCAAGGCCGTTGGTTCTGTGAAGAAGGGCGGCAGGATCAAACCCAGGCTGGGCACCTGTGAGTTTCCCAGAGAGAAGGAGGAGAGCTCCAGGGAGGACggatcGAGACGGGCCATGCGGAATGGGTTA					AGGTATTA					sublibrary_2					False	False	True
18	AAFHPPPAPSPAGGGPAPAFTPPTAAATYALMCVHPASLLANHYFPPPTPAHPAANAAAYAIVMAA	TCCAGACCGTTCAGGTGTGCGTCTCggctgAATCCGACCTAAggatcgaccgtgagtgcacttgccaccatgGCCGCCTTCCATCCACCACCTGCACCTTCACCTGCTGGAGGTGGACCTGCTCCAGCTTTTACCCCACCCACAGCAGCTGCAACCTACGCTCTGATGTGCGTGCACCCTGCTTCTTTGCTGGCCAACCACTACTTCCCTCCTCCCACCCCTGCTCATCCTGCAGCTAATGCTGCTGCCTATGCCATCGTGATGGCTGCCggatcGAGACGGGCCATGCGGAATGGGTTA					AATCCGAC					sublibrary_2					False	True	False	1174.0	4.089437819420784	0.0474108526152596	115.46166950596252	24.77315581271688	11.243066059306123	0.6358796518598535	0.12020990872312658	0.6277683134582623	0.17233231062202362	0.1663618296099008	0.0008517887563884157	0.004258943781942078
19	AAGGTGAVAAGAKAAAAVAAAAGIAAAWFAGVPPTAIPPGAVGPYVWALWAAFFIPGVKQGAKAAG	CATGTCGGCGCTAGATTGCCGTCTCggctgAAGGCTCGATAAggatcgaccgtgagtgcacttgccaccatgGCCGCCGGAGGTACAGGAGCAGTAGCAGCTGGAGCAAAAGCAGCTGCAGCAGTTGCAGCTGCCGCTGGCATTGCTGCTGCTTGGTTCGCAGGAGTTCCACCTACCGCTATCCCACCTGGAGCCGTTGGACCTTACGTTTGGGCTCTTTGGGCCGCTTTCTTCATCCCCGGCGTGAAGCAGGGCGCTAAAGCTGCTGGAggatcGAGACGGACAGCGGTTCGGTGTTTC					AAGGCTCG					sublibrary_1					False	False	True	85.0	0.7411764705882353	0.01425708652868962	42.90588235294118	61.71782407407408	41.81405567749488	0.7100981879076677	0.06265631371370965	0.2823529411764706	0.12675513772965685	-0.18247217133300037	0.047058823529411764	0.011764705882352941
20	AAGPAPAAAPHAVAPAAAALANRWVAPRNRGAGFNANNGAGSENFGLGVVPVSASPSSVEVHPVLE	TCCAGACCGTTCAGGTGTGCGTCTCggctgCGGTTCAAATAAggatcgaccgtgagtgcacttgccaccatgGCAGCTGGACCAGCACCTGCTGCAGCTCCTCATGCTGTAGCTCCTGCAGCTGCTGCTCTTGCTAACAGGTGGGTGGCTCCTAGGAACAGGGGAGCTGGATTCAACGCCAACAACGGCGCTGGATCTGAGAACTTCGGCCTGGGCGTTGTGCCCGTTTCTGCTAGCCCTTCTTCCGTGGAGGTCCATCCTGTTCTGGAGggatcGAGACGGGCCATGCGGAATGGGTTA					CGGTTCAA					sublibrary_2					False	True	False	319.0	0.08463949843260188	0.001512968129534602	5.495297805642633	60.23979591836735	19.991685175742145	0.6408813357215936	0.12164711600311832	0.0219435736677116	0.014906782409967694	0.2590835113241406	0.003134796238244514	0.0
21	AAHAAAAASLSAAPAAAASAASAAHSAAHAAAHAAAAAAAAPAAAAPAAHPPAAPAAANSAAAIVG	CATGTCGGCGCTAGATTGCCGTCTCggctgAAATTCAGGTAAggatcgaccgtgagtgcacttgccaccatgGCCGCCCACGCCGCCGCAGCCGCTTCTCTGAGTGCTGCACCAGCTGCTGCTGCTTCAGCTGCCAGCGCCGCTCACAGCGCAGCACACGCAGCGGCTCATGCAGCTGCAGCTGCTGCAGCAGCTCCCGCTGCAGCAGCACCTGCTGCTCACCCACCGGCTGCTCCTGCAGCTGCTAACAGCGCTGCCGCCATCGTGGGCggatcGAGACGGACAGCGGTTCGGTGTTTC					AAATTCAG					sublibrary_1					False	True	False	92.0	0.2608695652173913	0.005735399748555858	10.25	33.0462962962963	19.510700887795668	0.6627864357947436	0.10545079100556391	0.06521739130434782	0.20212500655838095	0.16911660786741856	0.0	0.0	166.0	0.10240963855421686	0.0022481591701902196	3.9819277108433737	36.77777777777778	21.99250241188215	0.6440349140038448	0.12923221336730767	0.024096385542168676	0.3226260737334856	0.21286856648139094	0.0	0.0	127.0	0.0	0.0	0.0
22	AAIMNMSNSYDYEMSGSAADWQRDGLERELFAEMYPTNDGGHSESINMALNNSQMRPNHNWYDTDL	CATGTCGGCGCTAGATTGCCGTCTCggctgTTAAACCTATAAggatcgaccgtgagtgcacttgccaccatgGCCGCCATCATGAACATGAGCAACAGCTACGACTACGAGATGAGCGGCTCCGCCGCCGATTGGCAAAGGGACGGACTTGAAAGGGAACTGTTCGCTGAGATGTACCCCACCAACGACGGCGGGCACAGCGAGAGCATCAACATGGCTCTGAACAACAGCCAGATGAGGCCCAACCACAACTGGTACGACACCGACCTGggatcGAGACGGACAGCGGTTCGGTGTTTC					TTAAACCT					sublibrary_1					True	False	False	82.0	0.12195121951219512	0.0003248212782835683	1.1341463414634145	9.791666666666666	1.088927862114332	0.7107450106264616	0.061680226552794266	0.07317073170731707	0.1640856991244044	0.17543846810497032	0.012195121951219513	0.0	101.0	0.0891089108910891	0.00019675404309781188	0.693069306930693	7.15	1.3067134345371982	0.6668518310568102	0.07401627186335312	0.04950495049504951	0.2925692094333304	0.2122441136426071	0.009900990099009901	0.0	68.0	0.14705882352941177	0.007359523356526921	8.455882352941176
23	AAKEGTNTTSAAPTSGSKTDGTNPFGLTVAASNSTLQKDFFVNFKENPGANFKNDFSFGQAGPAKD	GGTTGTGACGAATCGTGCGCGTCTCggctgAAAGGTTAATAAggatcgaccgtgagtgcacttgccaccatgGCCGCCAAGGAGGGGACCAACACCACCAGCGCCGCCCCTACCTCTGGATCTAAAACAGATGGCACCAACCCCTTCGGCCTGACAGTGGCCGCCTCTAACAGCACACTGCAGAAGGACTTCTTCGTGAACTTCAAGGAGAACCCCGGCGCCAATTTCAAGAACGACTTCAGCTTCGGGCAGGCCGGACCTGCCAAAGACggatcGAGACGCGGCGATCACGTATGGAGG					AAAGGTTA					sublibrary_3					False	False	True														38.0	0.7368421052631579	0.006621039782136834	16.473684210526315	21.677777777777777	11.345785599159477	0.7408998493400645	0.11419125534589634	0.10526315789473684	0.34696055935729886	0.26930926510272074	0.02631578947368421	0.0	44.0	0.4090909090909091	0.0031103048306025003	7.931818181818182
24	AAKSAASKKDRPSSSAKAKATQGRASSSTSTASKRKSAAPTAPSGNKSKRTTDAAQDTIPVSGSTG	GGTTGTGACGAATCGTGCGCGTCTCggctgACCAAAGGTTAAggatcgaccgtgagtgcacttgccaccatgGCCGCTAAGAGCGCCGCCAGCAAGAAGGACAGGCCCAGCAGCTCCGCAAAAGCTAAAGCTACCCAAGGCAGGGCCAGCTCCTCTACCAGCACCGCCTCCAAAAGGAAGTCAGCTGCACCTACTGCTCCCAGCGGCAACAAGAGCAAGAGGACCACCGACGCTGCTCAAGACACCATCCCTGTGAGCGGCAGCACAGGCggatcGAGACGCGGCGATCACGTATGGAGG					ACCAAAGG					sublibrary_3					False	True	False	96.0	3.5729166666666665	0.02113665097957645	59.40625	18.013595346814526	10.175831899698798	0.750514845373768	0.14250043091827744	0.7604166666666666	0.2833865230613662	0.4991531757227727	0.010416666666666666	0.4166666666666667	160.0	5.1375	0.029990906213731138	83.90625	16.779775236724486	9.765104634113811	0.7673488691211838	0.14652037556240186	0.95625	0.587080156363787	0.6645165614665798	0.025	0.6875	136.0	5.080882352941177	0.030897263819098807	83.94852941176471
25	AALAVRLSDQFPTAIRFLNFPMSDLGERVQRHYELEANRHMHPNPVPGEMAVVKNINRYERVHIVS	TCCAGACCGTTCAGGTGTGCGTCTCggctgAGCATTGCGTAAggatcgaccgtgagtgcacttgccaccatgGCCGCCCTGGCCGTCAGACTGAGCGACCAGTTCCCCACCGCCATCAGATTCCTGAACTTTCCCATGAGCGATCTGGGCGAGAGGGTGCAGAGGCACTACGAGCTGGAGGCCAATAGGCATATGCATCCCAACCCCGTGCCTGGCGAGATGGCTGTGGTGAAGAACATCAACAGGTACGAGAGAGTGCACATCGTGAGCggatcGAGACGGGCCATGCGGAATGGGTTA					AGCATTGC					sublibrary_2					True	False	False	230.0	0.17391304347826086	0.004668190440047776	10.121739130434783	33.193939393939395	22.12699800881607	0.6317249279579126	0.05077756298289908	0.04782608695652174	0.036215433201383464	0.16625365458099473	0.0	0.0
26	AAMAVLAAKRKLITAEEERAPAKRARKAATVKPAAVAAAEFVAPCEAADNTAEPAALEEQRAPLPL	GGTTGTGACGAATCGTGCGCGTCTCggctgCACTTTATATAAggatcgaccgtgagtgcacttgccaccatgGCCGCCATGGCTGTGCTGGCCGCCAAGAGGAAGCTGATCACCGCCGAAGAAGAAAGAGCACCCGCCAAAAGGGCTAGGAAGGCCGCTACCGTGAAACCAGCTGCAGTTGCTGCTGCAGAGTTCGTGGCTCCCTGTGAAGCCGCCGACAACACAGCTGAACCTGCTGCTCTGGAGGAGCAAAGAGCCCCTCTGCCTCTTggatcGAGACGCGGCGATCACGTATGGAGG					CACTTTAT					sublibrary_3					False	True	False	66.0	0.30303030303030304	0.004467200202011409	10.484848484848484	20.225	4.199501952501784	0.7011783719622151	0.026423920053180387	0.12121212121212122	0.13436991466359827	0.3077482104689684	0.0	0.0	129.0	0.26356589147286824	0.003221717745334655	8.682170542635658	22.84450549450549	6.045407353288202	0.7241918991258053	0.02715485205756394	0.10077519379844961	0.2842945464921701	0.38472913657337776	0.007751937984496124	0.007751937984496124	118.0	0.2796610169491525	0.0038984680154896816	9.152542372881356
27	AAMGVLAGKRKLITAEEERAPAKRGRKAATVKPGAVGAGEFVAPCEAGDNTGEPAALEEQRGPLPL	CATGTCGGCGCTAGATTGCCGTCTCggctgCCAATTTGATAAggatcgaccgtgagtgcacttgccaccatgGCCGCCATGGGCGTGCTGGCCGGCAAGAGGAAACTGATCACCGCTGAAGAAGAAAGGGCTCCCGCCAAGAGAGGCAGGAAGGCCGCTACAGTTAAACCAGGAGCTGTTGGTGCAGGCGAGTTCGTGGCCCCTTGCGAAGCCGGGGATAATACAGGAGAACCTGCTGCTCTGGAGGAGCAAAGGGGACCCCTCCCTCTGggatcGAGACGGACAGCGGTTCGGTGTTTC					CCAATTTG					sublibrary_1					False	True	False
28	AANEMAQVEEPNQVPSVTDEQHADSEQSPQEQIVGSENAESENEANQQPVNGPPSSVQDQAVSAQA	TCCAGACCGTTCAGGTGTGCGTCTCggctgGGGTTAGAATAAggatcgaccgtgagtgcacttgccaccatgGCCGCCAACGAGATGGCTCAGGTGGAGGAGCCCAACCAGGTGCCCAGCGTTACAGATGAACAACACGCCGACTCCGAACAGAGCCCTCAGGAGCAGATCGTGGGGAGCGAGAACGCTGAATCTGAGAACGAGGCCAACCAACAGCCTGTGAACGGCCCTCCCTCTAGCGTGCAGGACCAAGCTGTTTCTGCCCAAGCCggatcGAGACGGGCCATGCGGAATGGGTTA					GGGTTAGA					sublibrary_2					False	False	True	40.0	1.45	0.01522522731921174	46.925	28.93148148148148	12.200490434919702	0.6109636483795784	0.11378839492391785	0.225	0.12310006639056706	-0.1231530895677974	0.0	0.0	36.0	1.0833333333333333	0.020405533377252594	52.083333333333336	60.11666666666667	43.61857014297658	0.6247467746166021	0.1406521397756568	0.1111111111111111	0.2309504131185703	-0.16794573245854738	0.027777777777777776	0.0
29	AANNMEHQITLDELFNPIAKQDAAQATAREYAAKAAIAHHAAVAFNANTFMNAQQLNHAMTRHARV	GGTTGTGACGAATCGTGCGCGTCTCggctgCGATAAATATAAggatcgaccgtgagtgcacttgccaccatgGCCGCCAATAACATGGAGCACCAGATCACCCTGGACGAGCTGTTCAACCCCATCGCCAAGCAGGACGCTGCTCAAGCTACAGCTAGGGAGTACGCCGCTAAAGCTGCCATCGCTCACCATGCCGCCGTGGCTTTCAACGCTAACACCTTCATGAACGCCCAGCAGCTGAATCACGCCATGACCAGGCACGCCAGGGTGggatcGAGACGCGGCGATCACGTATGGAGG					CGATAAAT					sublibrary_3					False	True	False	67.0	0.23880597014925373	0.0013976479932742043	3.8358208955223883	15.416666666666666	6.926160164569767	0.6161421617636995	0.06884833104533719	0.11940298507462686	0.1592788123430652	0.2649322283041358	0.0	0.0	107.0	0.29906542056074764	0.0016079474371000141	4.663551401869159	15.113636363636363	2.8341592719566866	0.5978023362973702	0.02498131356785774	0.205607476635514	0.3088674294229067	0.2409727179034778	0.009345794392523364	0.0	87.0	0.4367816091954023	0.003199331430071839	8.10344827586207
30	AANNMEHQITLDELFNPIAKQDAAQATAREYGAKAGIAHHGAVAFNGNTFMNGQQLNHAMTRHGRV	CATGTCGGCGCTAGATTGCCGTCTCggctgGCTTCAAAGTAAggatcgaccgtgagtgcacttgccaccatgGCCGCCAACAACATGGAGCACCAGATCACCCTGGACGAGCTGTTCAACCCCATCGCCAAGCAGGACGCTGCTCAAGCCACAGCTAGAGAGTACGGCGCTAAAGCTGGCATCGCCCATCACGGTGCCGTGGCTTTCAACGGCAACACCTTCATGAACGGGCAGCAGCTGAACCACGCCATGACAAGGCACGGCAGGGTGggatcGAGACGGACAGCGGTTCGGTGTTTC					GCTTCAAA					sublibrary_1					False	True	False	97.0	0.32989690721649484	0.008794279225958861	25.2680412371134	74.69246031746032	35.39952555906782	0.6563403383859076	0.0906859547972389	0.12371134020618557	0.1298771011913527	0.19324071897758915	0.020618556701030927	0.0	109.0	0.6238532110091743	0.013909917303474979	34.36697247706422	55.91015037593985	25.86632822195172	0.6751805175352521	0.08722548787211214	0.1743119266055046	0.3250904818743291	0.24641130343098253	0.01834862385321101	0.0	139.0	0.48201438848920863	0.00756852288067284	15.323741007194245
31	AANSFPSKFNTGYSDAVPFGTASFGYQNTYEETFLAQNDFLVKPFKKNGFKTSKSFNTTPYTDAND	CATGTCGGCGCTAGATTGCCGTCTCggctgTGCAGGAATTAAggatcgaccgtgagtgcacttgccaccatgGCCGCCAACAGCTTCCCCAGCAAGTTTAACACCGGCTACAGCGACGCCGTGCCCTTTGGAACCGCCTCTTTCGGCTACCAGAACACATACGAGGAGACCTTCCTGGCCCAGAACGACTTCCTCGTGAAGCCTTTCAAGAAGAACGGCTTCAAGACCAGCAAAAGCTTCAACACCACCCCTTACACCGACGCCAACGACggatcGAGACGGACAGCGGTTCGGTGTTTC					TGCAGGAA					sublibrary_1					False	False	True	309.0	0.7831715210355987	0.008131212120422327	20.73139158576052	22.165095238095237	5.375290699778468	0.6642891754423764	0.04858031490812183	0.4045307443365696	0.14205106980868465	0.15525691094447858	0.009708737864077669	0.0	263.0	1.2053231939163498	0.013558397219204913	33.48669201520912	23.864173101673103	6.022616267760909	0.6543047408740433	0.057478186960956884	0.5627376425855514	0.25381122432561576	0.17088688421278594	0.015209125475285171	0.0
32	AAPAQPPPGVINDQQLHHLPSGPPWWPPICDPPQPSKTQGQSRGQSRGRGRGRGRGRGKGKSRDKQ	TCCAGACCGTTCAGGTGTGCGTCTCggctgGCAGTCATTTAAggatcgaccgtgagtgcacttgccaccatgGCCGCCCCTGCCCAGCCTCCTCCCGGCGTGATCAACGATCAACAACTGCATCATTTGCCTAGCGGCCCTCCCTGGTGGCCTCCCATCTGCGATCCTCCTCAACCTAGCAAAACACAAGGACAGAGCAGAGGCCAATCTAGGGGAAGAGGCAGAGGGAGAGGTAGAGGCCGGGGAAAGGGAAAGTCTAGGGACAAGCAGggatcGAGACGGGCCATGCGGAATGGGTTA					GCAGTCAT					sublibrary_2					True	False	False	330.0	3.2636363636363637	0.1667754505256671	499.330303030303	176.4272833296971	106.87655706799886	0.666774251811112	0.12171395335216736	0.8787878787878788	0.28659030020823895	0.46784317703169637	0.5969696969696969	0.09090909090909091	324.0	3.6574074074074074	0.2428383170133497	681.6141975308642	227.40664135714638	133.2619828582964	0.6455939254352258	0.12585314485778037	0.9166666666666666	0.4774371534907491	0.44152858070340845	0.7283950617283951	0.08950617283950617
33	AAPGKIGPALGPGGAVAKGGTVGGAAVPQKAVAPGAGAAVAGAAAIAAAAAIGPAGAAVAGFGGAT	TCCAGACCGTTCAGGTGTGCGTCTCggctgTAAGATTGATAAggatcgaccgtgagtgcacttgccaccatgGCCGCCCCTGGCAAGATCGGACCTGCTTTGGGACCAGGTGGAGCAGTTGCTAAAGGAGGAACCGTGGGAGGAGCTGCCGTTCCTCAAAAGGCAGTAGCTCCTGGTGCAGGAGCAGCTGTAGCAGGTGCAGCAGCTATTGCTGCAGCTGCCGCTATCGGTCCTGCTGGTGCTGCTGTTGCTGGATTCGGAGGTGCTACAggatcGAGACGGGCCATGCGGAATGGGTTA					TAAGATTG					sublibrary_2					False	False	True	88.0	0.07954545454545454	0.00025688899105147617	1.0113636363636365	10.916666666666666	1.0833333333333333	0.7951474077983874	0.0189720924371245	0.06818181818181818	0.1536015943191739	0.35381498616810936	0.03409090909090909	0.0	111.0	0.02702702702702703	8.615041782562613e-05	0.2702702702702703	10.0	0.0	0.8114860325277103	0.0	0.02702702702702703	0.2725516493770451	0.3318671692950683	0.018018018018018018	0.0	69.0	0.0	0.0	0.0
34	AAPKIKVEKVQQNQDSQNLSKLPTKNGTNSSPQKKGYFQYFSNTNSWAFQYWKKQPDLMLLKQYWK	TCCAGACCGTTCAGGTGTGCGTCTCggctgTCGGACATTTAAggatcgaccgtgagtgcacttgccaccatgGCCGCCCCTAAGATCAAGGTGGAGAAGGTGCAGCAGAACCAGGACTCCCAGAACCTGAGCAAGCTGCCCACCAAGAACGGCACAAACAGCTCCCCTCAGAAGAAGGGCTACTTTCAGTACTTCAGCAACACCAACAGCTGGGCTTTCCAGTATTGGAAGAAGCAGCCTGACCTGATGCTGCTGAAACAATATTGGAAGggatcGAGACGGGCCATGCGGAATGGGTTA					TCGGACAT					sublibrary_2					False	False	True	230.0	0.8391304347826087	0.006282256148583011	16.57391304347826	16.046204620462046	2.8789999613301194	0.6563568920700452	0.0455745255229468	0.4391304347826087	0.05643122612657773	0.2654488281974724	0.004347826086956522	0.004347826086956522	86.0	1.127906976744186	0.016037701303511096	39.127906976744185	29.388368055555556	11.989895784211958	0.6682774808193188	0.052237493619182666	0.5581395348837209	0.18145695919033417	0.2847145547395183	0.011627906976744186	0.011627906976744186
35	AAPQQNALHHHHGNSSHHHHHHHHHHHHHGQQALGNRTRPRAYNSPTNSSSTQDSMEAGHSHHSMT	GGTTGTGACGAATCGTGCGCGTCTCggctgAAGTATTGATAAggatcgaccgtgagtgcacttgccaccatgGCCGCCCCTCAGCAGAACGCCCTGCACCATCACCATGGCAACAGCTCTCACCATCATCATCACCACCACCACCATCATCACCACCACGGCCAGCAGGCTTTGGGAAATAGGACAAGGCCCAGAGCCTACAACTCCCCTACCAACTCCAGCAGCACCCAGGACTCTATGGAGGCTGGGCACAGCCACCATAGCATGACCggatcGAGACGCGGCGATCACGTATGGAGG					AAGTATTG					sublibrary_3					False	True	False	277.0	5.667870036101083	0.08756998330719469	180.77256317689532	33.565956852909295	19.587035590239218	0.6453192192394388	0.13140354216105882	0.8483754512635379	0.356477354739495	0.08976624562390366	0.0	0.0036101083032490976	204.0	7.323529411764706	0.1273271829907529	246.77941176470588	35.764637146697595	23.357239628556965	0.6316430884667859	0.14771681380267582	0.8872549019607843	0.604573950317976	0.048296818869802915	0.0	0.004901960784313725
36	AAPSHMSNAPHINANGYANSYNPNAGPTSSDPNYGCNPAFNHYGSRSVYHEDHSSARRRSPDAFPP	GGTTGTGACGAATCGTGCGCGTCTCggctgAGTTACCTTTAAggatcgaccgtgagtgcacttgccaccatgGCCGCCCCTAGCCACATGAGCAACGCTCCCCACATCAATGCCAACGGCTACGCCAACTCTTACAACCCCAACGCCGGACCCACCAGCAGCGATCCCAATTATGGCTGTAACCCCGCCTTCAACCACTACGGCAGCAGGTCCGTGTACCACGAGGATCATTCTTCTGCTAGGAGGAGGTCCCCTGACGCCTTCCCTCCCggatcGAGACGCGGCGATCACGTATGGAGG					AGTTACCT					sublibrary_3					False	True	False	107.0	0.3644859813084112	0.0037461239162800346	10.467289719626168	20.692028985507246	7.187854113062969	0.5968891639306954	0.05357579050419912	0.21495327102803738	0.1744711644919507	0.18080913756106398	0.009345794392523364	0.0	117.0	0.4188034188034188	0.006772879751590984	12.632478632478632	21.706666666666663	10.171120388740619	0.6251191412584042	0.0673622350937105	0.21367521367521367	0.28540554948897273	0.19321529640931623	0.008547008547008548	0.008547008547008548
37	AAPTPAPTITTAKKSTELPSPPPKSQEASAKKASDVTKPQATEPTTKIAESTKAEPSALGATTGPA	TCCAGACCGTTCAGGTGTGCGTCTCggctgAGTCGCTAGTAAggatcgaccgtgagtgcacttgccaccatgGCCGCCCCTACCCCTGCTCCCACCATCACCACCGCCAAGAAGTCTACAGAACTGCCTTCACCTCCTCCCAAGTCTCAGGAGGCCAGCGCTAAGAAGGCCTCCGACGTGACAAAGCCTCAGGCTACAGAGCCCACAACCAAAATCGCTGAGAGCACCAAGGCCGAGCCCTCTGCCTTGGGCGCTACAACAGGACCTGCCggatcGAGACGGGCCATGCGGAATGGGTTA					AGTCGCTA					sublibrary_2					False	False	True														75.0	0.29333333333333333	0.001962414614713283	4.733333333333333	14.466666666666667	5.619806244188694	0.7037412960218079	0.09994036412074107	0.04	0.3661989846330196	0.3116313658225089	0.013333333333333334	0.0	124.0	0.0	0.0	0.0
38	AAQASYAAQSAYGAQPAYPAYGQQPAAAAPARPQDGNKPAEASQPQSSAGGYNQPSLGYGQSNYSY	CATGTCGGCGCTAGATTGCCGTCTCggctgATCGATCCGTAAggatcgaccgtgagtgcacttgccaccatgGCCGCCCAGGCCAGCTACGCCGCTCAGTCAGCATATGGAGCTCAACCTGCATATCCTGCTTACGGCCAGCAACCAGCTGCTGCAGCTCCTGCTAGGCCCCAGGATGGAAACAAACCTGCTGAGGCCTCCCAACCTCAGTCCTCCGCTGGAGGATACAACCAACCCAGCCTTGGATACGGACAGAGCAACTACAGCTACggatcGAGACGGACAGCGGTTCGGTGTTTC					ATCGATCC					sublibrary_1					False	True	False														89.0	0.15730337078651685	0.0007894464493505168	3.202247191011236	15.9	8.946413916511094	0.6178608283823991	0.0685007711272708	0.056179775280898875	0.2956308791505746	0.19399615079004992	0.011235955056179775	0.0	116.0	0.06896551724137931	0.004154103559046387	8.862068965517242
39	AAQFGMSFMPVNMPMMNGNAPYPSMGGNYGGMMPSAPGSGPGPMQPSMPPHMMAMMQFPMGFNGMM	CATGTCGGCGCTAGATTGCCGTCTCggctgATCGCAAGTTAAggatcgaccgtgagtgcacttgccaccatgGCCGCCCAGTTCGGCATGAGCTTCATGCCCGTGAACATGCCCATGATGAACGGCAACGCCCCTTACCCCAGCATGGGCGGGAACTATGGAGGAATGATGCCTTCTGCTCCCGGATCAGGACCTGGCCCCATGCAGCCTAGCATGCCTCCTCACATGATGGCTATGATGCAGTTCCCCATGGGCTTCAACGGGATGATGggatcGAGACGGACAGCGGTTCGGTGTTTC					ATCGCAAG					sublibrary_1					False	False	True	171.0	3.497076023391813	0.05659074647435998	128.48538011695908	35.94456578774761	12.587141957150955	0.6639653875588067	0.09143035833239437	0.7076023391812866	0.1554587636909533	0.10311050209318204	0.0	0.0
40	AAQPAAAYLAMAQAAVANANATPPPYERTRLAPPRAAYDDPYKKAVAMAKRYAADRRLAELADYRR	GGTTGTGACGAATCGTGCGCGTCTCggctgAAAGGAAATTAAggatcgaccgtgagtgcacttgccaccatgGCCGCCCAGCCAGCCGCCGCCTACCTGGCAATGGCTCAAGCTGCAGTAGCAAATGCTAATGCCACCCCACCTCCCTACGAGAGGACCAGGCTTGCCCCTCCCAGAGCTGCTTATGATGATCCCTACAAGAAGGCCGTGGCTATGGCTAAGAGGTACGCCGCCGATAGGAGGCTCGCTGAGTTGGCTGACTACAGGAGGggatcGAGACGCGGCGATCACGTATGGAGG					AAAGGAAA					sublibrary_3					False	True	False	151.0	1.1059602649006623	0.011285252551291603	29.60927152317881	21.796421474700164	9.939434912717912	0.646410948502635	0.07980402097623714	0.40397350993377484	0.06318894867191073	0.19868331128166988	0.019867549668874173	0.0
41	AAQPSAAYLSMSQAAVANANSTPPPYERTRLSPPRASYDDPYKKAVAMSKRYASDRRLAELSDYRR	GGTTGTGACGAATCGTGCGCGTCTCggctgCCTTTGCTCTAAggatcgaccgtgagtgcacttgccaccatgGCCGCCCAGCCTTCCGCCGCCTACCTGAGCATGAGCCAGGCTGCAGTTGCTAATGCTAATAGCACCCCTCCTCCCTACGAGAGGACAAGGCTGAGCCCTCCCAGAGCCAGCTATGATGATCCCTACAAGAAAGCCGTGGCTATGAGCAAGAGGTACGCCAGCGACAGGAGGCTGGCCGAACTGAGCGACTATAGGAGGggatcGAGACGCGGCGATCACGTATGGAGG					CCTTTGCT					sublibrary_3					False	True	False	153.0	0.19607843137254902	0.001971710567112509	5.0130718954248366	21.8	0.76	0.5948677538493263	0.019970918032549124	0.16339869281045752	0.093737126381822	0.22075630301368737	0.006535947712418301	0.006535947712418301	96.0	0.28125	0.003571704618570462	10.291666666666666	25.141666666666666	1.47066858950296	0.6293765926402676	0.03861183568701889	0.20833333333333334	0.19329474071633657	0.20261874630671325	0.010416666666666666	0.010416666666666666
42	AAQPSAAYLSMSQGAVANANSTPPPYERTRLSPPRASYDDPYKKAVAMSKRYASDRRLAELSDYRR	TCCAGACCGTTCAGGTGTGCGTCTCggctgAAAGGTTAATAAggatcgaccgtgagtgcacttgccaccatgGCCGCCCAGCCTAGCGCCGCTTACCTGAGCATGAGCCAGGGCGCAGTTGCTAATGCTAATAGCACCCCACCTCCCTACGAGAGAACCAGGCTCTCCCCTCCTAGGGCCTCTTATGACGATCCCTACAAGAAGGCCGTGGCTATGAGCAAGAGATACGCCAGCGACAGGAGGCTGGCCGAGCTCTCTGACTACAGAAGGggatcGAGACGGGCCATGCGGAATGGGTTA					AAAGGTTA					sublibrary_2					False	True	False	290.0	0.11379310344827587	0.0009047373529611028	2.296551724137931	20.55072463768116	2.834212199447179	0.6795351348262769	0.0183570428976665	0.07931034482758621	0.01479196431917648	0.27980901266292396	0.0	0.0034482758620689655
43	AAQQKMVDDGSGEVQVWRIENLELVPVDSKWLGHFYGGDCYLLLYTYLIGEKQHYLLYVWQGSQAS	GGTTGTGACGAATCGTGCGCGTCTCggctgTGGTCGATCTAAggatcgaccgtgagtgcacttgccaccatgGCCGCCCAGCAGAAGATGGTCGACGACGGCAGCGGGGAGGTGCAAGTTTGGAGGATTGAAAACCTGGAGCTGGTGCCCGTGGACTCCAAGTGGCTGGGCCACTTCTACGGAGGAGACTGTTACCTGCTGCTGTACACCTACCTGATCGGGGAGAAGCAGCACTACCTGTTGTACGTGTGGCAGGGCAGCCAGGCCAGCggatcGAGACGCGGCGATCACGTATGGAGG					TGGTCGAT					sublibrary_3					True	False	False
44	AARKEEERIMLRDARQWLNSGHINDVRHAKSGGTALHVAAAKGYTEVLKLLIQARYDVNIKDYDGW	TCCAGACCGTTCAGGTGTGCGTCTCggctgTAATCGAAGTAAggatcgaccgtgagtgcacttgccaccatgGCCGCCAGGAAGGAGGAGGAAAGGATTATGCTGAGGGACGCCAGGCAGTGGCTGAACAGCGGGCACATCAACGATGTGAGGCACGCTAAGTCTGGAGGCACCGCTCTGCATGTTGCCGCCGCCAAAGGCTACACAGAAGTGCTGAAGCTGCTGATCCAGGCCAGGTACGACGTGAACATCAAAGACTACGACGGCTGGggatcGAGACGGGCCATGCGGAATGGGTTA					TAATCGAA					sublibrary_2					True	False	False	90.0	0.28888888888888886	0.007735177504291083	16.344444444444445	102.4675925925926	4.343704568791064	0.6594268809251014	0.06419583650635466	0.13333333333333333	0.03971960281035799	0.04645590279639986	0.011111111111111112	0.0
45	AARQRFRQFRYKDMTGPREALDQLRELCHQWLQPKARSKEQILELLVLEQFLGALPVKLRTWVESQ	CATGTCGGCGCTAGATTGCCGTCTCggctgTTAATAGCCTAAggatcgaccgtgagtgcacttgccaccatgGCCGCCAGACAGAGGTTCAGGCAATTCAGATACAAGGACATGACCGGCCCCAGAGAGGCCCTGGACCAGCTGAGGGAGCTTTGTCATCAATGGCTTCAACCTAAGGCCAGGAGCAAGGAACAGATCCTGGAGCTGCTGGTGCTGGAGCAGTTTCTGGGCGCCTTGCCTGTCAAACTGAGGACCTGGGTGGAGAGCCAGggatcGAGACGGACAGCGGTTCGGTGTTTC					TTAATAGC					sublibrary_1					True	False	False
46	AARRAARAAFRACRAAFALAAPNNDLDPDEAFNFAMNNFARRAARAAFRACRAAFALAAPNNDLDP	GGTTGTGACGAATCGTGCGCGTCTCggctgCGCGAGGATTAAggatcgaccgtgagtgcacttgccaccatgGCTGCTAGAAGAGCAGCACGCGCCGCCTTTAGGGCATGTAGGGCCGCATTTGCTTTGGCCGCACCAAACAACGACCTGGACCCCGACGAAGCCTTCAACTTCGCCATGAACAACTTTGCCAGGAGAGCTGCAAGGGCAGCTTTCAGAGCCTGCAGAGCCGCTTTTGCTCTGGCTGCTCCCAACAATGACCTCGACCCCggatcGAGACGCGGCGATCACGTATGGAGG					CGCGAGGA					sublibrary_3					False	True	False
47	AASAGGCLLDRKAVGTAAGGGFARRHSVTLASSKFHQNQLLSSLKGEAAAALSSRDSRFRDRSFSE	GGTTGTGACGAATCGTGCGCGTCTCggctgTAGCCGAAGTAAggatcgaccgtgagtgcacttgccaccatgGCCGCCTCCGCCGGAGGGTGCCTGCTTGATAGAAAAGCTGTTGGAACAGCTGCTGGAGGAGGCTTCGCCAGAAGACACAGCGTGACCCTGGCCTCTAGCAAGTTCCACCAGAACCAGCTCCTGAGCAGCCTGAAGGGAGAAGCCGCTGCTGCTCTCTCTTCTAGGGACTCTAGGTTCAGGGACAGGTCCTTCAGCGAGggatcGAGACGCGGCGATCACGTATGGAGG					TAGCCGAA					sublibrary_3					False	True	False	158.0	0.34810126582278483	0.0015187144309801177	5.2784810126582276	13.985714285714286	1.6985275554116308	0.6133313258511249	0.048562769702944375	0.22151898734177214	0.10587523430532265	0.1727604212053249	0.0	0.0	107.0	0.4485981308411215	0.0025562166192053624	8.214953271028037	16.16857142857143	3.219949862346182	0.5803962097282354	0.039810559230528224	0.2336448598130841	0.19166195824197896	0.17769482837888959	0.0	0.0
48	AASAGSSATANAGRARSDPTHQHRHAGAHFTAAVQAMDCETHAPQVRQQFPAPLGWSGTEAPTQVT	TCCAGACCGTTCAGGTGTGCGTCTCggctgCCTACCCGATAAggatcgaccgtgagtgcacttgccaccatgGCCGCCTCCGCCGGCTCTTCTGCTACAGCTAATGCAGGAAGGGCCAGGTCTGATCCAACACATCAGCACAGGCACGCCGGCGCTCACTTTACAGCTGCTGTGCAGGCTATGGACTGCGAGACACATGCACCCCAGGTGAGGCAGCAGTTTCCTGCTCCTCTGGGATGGTCTGGCACAGAAGCTCCTACCCAGGTCACCggatcGAGACGGGCCATGCGGAATGGGTTA					CCTACCCG					sublibrary_2					False	True	False	162.0	0.5740740740740741	0.009479746563649876	23.209876543209877	34.065131124913734	6.903693920671834	0.7036493644567621	0.05025582728986344	0.2839506172839506	0.13272205991420707	0.23980283078992728	0.024691358024691357	0.0	221.0	0.5248868778280543	0.005589853704237514	14.199095022624434	26.29664324746292	3.7403058237235056	0.6695220503146131	0.04388048713477585	0.27601809954751133	0.3148080141970558	0.3041575087965694	0.01809954751131222	0.0	203.0	0.5024630541871922	0.00485084917692401	11.083743842364532
49	AASATKASKKQPSAAPSPKPATGLKTTPSELPGTESPSAATEKTQKKTEIATPPDTVAATEATPIP	GGTTGTGACGAATCGTGCGCGTCTCggctgCGCGTTACATAAggatcgaccgtgagtgcacttgccaccatgGCCGCCAGCGCCACCAAGGCCAGCAAGAAGCAGCCATCAGCTGCACCTTCTCCTAAACCAGCCACCGGCCTGAAGACCACCCCTAGCGAACTGCCTGGAACCGAATCTCCTTCTGCAGCTACCGAGAAGACCCAGAAGAAGACAGAAATCGCCACTCCTCCCGACACCGTCGCTGCCACCGAGGCTACACCCATTCCCggatcGAGACGCGGCGATCACGTATGGAGG					CGCGTTAC					sublibrary_3					False	False	True														99.0	0.08080808080808081	0.004605103210730858	5.474747474747475	55.333333333333336	16.62034397994283	0.5947147864691373	0.11536044657570704	0.020202020202020204	0.35121389913206624	0.3055723928584249	0.0	0.0	118.0	0.0847457627118644	0.004050276082412419	5.02542372881356
50	AASDASGFSPGYSPAWSPTPGSPGSPGPSSPYIPSPGGAMSPSYSPTSPAYEPRSPGGYTPQSPSY	TCCAGACCGTTCAGGTGTGCGTCTCggctgTGAGATTAGTAAggatcgaccgtgagtgcacttgccaccatgGCCGCCAGCGACGCCTCCGGCTTCTCACCTGGATATTCACCTGCTTGGTCACCTACACCAGGCTCCCCTGGCAGTCCCGGACCCAGTAGCCCTTATATTCCATCACCAGGTGGAGCTATGAGCCCCAGCTACTCCCCTACCTCTCCCGCCTACGAACCTAGAAGCCCTGGAGGATACACTCCCCAGTCTCCCTCCTACggatcGAGACGGGCCATGCGGAATGGGTTA					TGAGATTA					sublibrary_2					True	False	False	299.0	0.11371237458193979	0.000752686559878874	2.4749163879598663	21.586206896551722	1.8620689655172413	0.6005375281253189	0.01298420625877339	0.09698996655518395	0.09872330746932016	0.2711470679251496	0.006688963210702341	0.0033444816053511705	175.0	0.16	0.0011241803979322536	3.7885714285714287	23.869565217391305	2.347826086956522	0.6148929060120247	0.016371390500192536	0.13142857142857142	0.20176517885140902	0.26173856208159596	0.011428571428571429	0.005714285714285714
51	AASGTTVSHVSDVVGPEGLVYAVEFSHRSGRDLINVAKKRTNIIPIIEDARHPHKYRMLVGMVDTI	GGTTGTGACGAATCGTGCGCGTCTCggctgTATCTAGAATAAggatcgaccgtgagtgcacttgccaccatgGCCGCCAGCGGCACCACCGTGAGCCACGTTTCTGATGTTGTTGGACCTGAAGGCCTGGTTTACGCCGTGGAGTTCAGCCACAGAAGCGGCAGGGACCTCATCAACGTCGCTAAGAAGAGGACAAACATCATCCCCATCATCGAGGACGCCAGGCACCCTCACAAGTACAGGATGCTGGTGGGCATGGTGGACACCATCggatcGAGACGCGGCGATCACGTATGGAGG					TATCTAGA					sublibrary_3					True	False	False	86.0	0.11627906976744186	0.0004106827055983872	1.4186046511627908	9.88888888888889	5.363341504954298	0.7274858076562812	0.14041454757744296	0.023255813953488372	0.02158094797378039	0.2399754595166503	0.0	0.0
52	AASINPAMMAAAQAALQSSWGMMGMLASQQNQSGPSGNNQNQGNMQREPNQAAGSGNNSYSGSNSG	TCCAGACCGTTCAGGTGTGCGTCTCggctgGTCGAGACATAAggatcgaccgtgagtgcacttgccaccatgGCCGCCTCCATCAACCCCGCCATGATGGCTGCCGCACAAGCAGCTCTCCAATCTTCTTGGGGAATGATGGGCATGCTGGCCTCCCAGCAAAACCAGAGCGGCCCCAGCGGAAACAATCAGAATCAAGGCAACATGCAGAGGGAGCCCAACCAGGCCGCCGGCAGCGGCAACAACTCTTATTCTGGAAGCAACTCTGGCggatcGAGACGGGCCATGCGGAATGGGTTA					GTCGAGAC					sublibrary_2					False	True	False	234.0	0.029914529914529916	0.00016219531228373548	0.5299145299145299	16.0	5.0	0.5825345619121112	0.0324283944439692	0.021367521367521368	0.12004396742362679	0.24958111680457873	0.0	0.0	189.0	0.07407407407407407	0.0003715633332750741	1.1904761904761905	16.535714285714285	7.4794387602010195	0.6102311441493325	0.08942218599655274	0.037037037037037035	0.21356257643042056	0.2690365806886888	0.0	0.010582010582010581
53	AASPPRGTLGDNRLGNPLPPMTMRYPSASPGQMAPYFSPPSTNLGAGTAPEASAPHPAPQAVDRNR	TCCAGACCGTTCAGGTGTGCGTCTCggctgTTTGGATAGTAAggatcgaccgtgagtgcacttgccaccatgGCCGCCTCCCCTCCCAGGGGCACACTGGGAGATAATAGGCTGGGAAATCCTCTTCCTCCTATGACCATGAGATACCCCAGCGCCTCTCCCGGCCAGATGGCTCCCTACTTCTCTCCTCCTTCCACAAATCTTGGAGCCGGCACCGCTCCCGAAGCTTCAGCACCTCATCCTGCTCCTCAAGCTGTTGATAGGAACAGGggatcGAGACGGGCCATGCGGAATGGGTTA					TTTGGATA					sublibrary_2					False	False	True	387.0	0.06976744186046512	0.0009335366442960025	1.9431524547803618	27.061728395061728	5.592603207019507	0.5858911200901722	0.11523476262998744	0.023255813953488372	0.12013185524798456	0.28231091383460927	0.0	0.0	307.0	0.048859934853420196	0.0009117274951673785	1.745928338762215	25.5	5.003966094961102	0.5610729355686985	0.08827770575427289	0.02280130293159609	0.18272059527521745	0.2767060066036014	0.0	0.0
54	AASRPAVPAGGAARNRQPLRVNPGTPSTTIKKPPVASSVQRQPPTRARSVDRSGQPPISASTPGKA	GGTTGTGACGAATCGTGCGCGTCTCggctgTAAGCTATTTAAggatcgaccgtgagtgcacttgccaccatgGCCGCTTCTAGGCCCGCTGTTCCTGCTGGAGGAGCTGCTAGAAATCGGCAACCTTTGAGGGTGAACCCCGGCACCCCAAGCACCACCATCAAGAAGCCTCCCGTTGCCTCTTCTGTTCAGAGACAACCACCCACCAGGGCCAGGAGCGTTGATAGGAGCGGCCAGCCTCCTATTTCTGCCTCTACACCTGGCAAGGCCggatcGAGACGCGGCGATCACGTATGGAGG					TAAGCTAT					sublibrary_3					True	False	False	350.0	1.56	0.01117976070999975	36.69714285714286	23.51419496049541	7.979199596046002	0.7104410894416906	0.08663218216676144	0.6371428571428571	0.18585781127614256	0.5160667783059928	0.11714285714285715	0.05714285714285714	452.0	2.103982300884956	0.015033125860866667	51.42920353982301	25.156821829855538	8.98719655543214	0.7117105547878819	0.09021642027811307	0.7876106194690266	0.2703022029627944	0.5488279230047806	0.17920353982300885	0.09955752212389381	221.0	2.5384615384615383	0.02307962409672424	76.31674208144797
55	AATAAPAGVAAAGTAPAAGAIPLAKVGVVKGGAAGGFKVPPAAGAQGIIGPGAAAAAGAVGGAGGA	GGTTGTGACGAATCGTGCGCGTCTCggctgTGAAAGTAGTAAggatcgaccgtgagtgcacttgccaccatgGCTGCTACAGCTGCTCCAGCAGGAGTTGCTGCAGCTGGAACAGCTCCTGCAGCTGGTGCAATTCCCCTGGCTAAGGTGGGCGTGGTTAAGGGAGGTGCAGCAGGTGGATTCAAGGTTCCTCCTGCTGCAGGTGCCCAGGGAATTATTGGACCAGGTGCTGCTGCAGCTGCTGGTGCTGTGGGTGGAGCTGGAGGAGCCggatcGAGACGCGGCGATCACGTATGGAGG					TGAAAGTA					sublibrary_3					False	False	True	60.0	0.15	0.012349335810497828	23.35	118.0	60.23505263997354	0.6934220694447264	0.11716194711033405	0.05	0.05241965660572973	0.1376017862700475	0.03333333333333333	0.0
56	AATEEGPTLSYGADGASATAEPPYAVPADDWEEKAHFAADSFDDAGPSLNPVLDYDHGSASQESGY	CATGTCGGCGCTAGATTGCCGTCTCggctgTTACCCTATTAAggatcgaccgtgagtgcacttgccaccatgGCCGCCACCGAGGAGGGCCCCACACTGTCTTATGGAGCTGATGGTGCTTCTGCTACAGCTGAGCCTCCCTACGCCGTGCCCGCTGATGATTGGGAGGAGAAGGCTCACTTTGCTGCTGACTCCTTCGACGACGCCGGCCCCAGCTTGAATCCCGTTCTGGACTACGACCATGGATCTGCCTCTCAGGAGAGCGGCTACggatcGAGACGGACAGCGGTTCGGTGTTTC					TTACCCTA					sublibrary_1					False	True	False
57	AATTYGVQYPGGDYAPAGQAPQTTQTTTTQTTTTYAYAVTQGVQYYYYPQTAGTGDSSTTTTPPST	GGTTGTGACGAATCGTGCGCGTCTCggctgTACACCTTGTAAggatcgaccgtgagtgcacttgccaccatgGCCGCCACCACCTACGGCGTGCAGTACCCTGGTGGAGATTATGCTCCAGCTGGTCAAGCACCCCAAACCACCCAGACCACCACAACACAGACAACCACTACCTACGCCTACGCTGTGACCCAGGGCGTCCAGTATTACTATTACCCTCAGACCGCCGGCACAGGCGACTCCAGCACAACAACTACCCCTCCCAGCACCggatcGAGACGCGGCGATCACGTATGGAGG					TACACCTT					sublibrary_3					False	False	True
58	AAVPGGGVFALAAWAAGGQAAAAKGIIAAFPAPKWAAPGAPKAAIPVAWTGAGGVTFAGAAYVAVA	GGTTGTGACGAATCGTGCGCGTCTCggctgCCTCCCTCTTAAggatcgaccgtgagtgcacttgccaccatgGCCGCTGTACCAGGAGGAGGTGTATTTGCTCTGGCTGCATGGGCCGCAGGAGGTCAAGCTGCTGCAGCTAAGGGCATCATTGCTGCATTCCCCGCACCTAAGTGGGCAGCGCCAGGTGCTCCTAAAGCTGCCATTCCTGTTGCTTGGACAGGAGCTGGTGGAGTGACCTTCGCTGGTGCCGCCTACGTGGCTGTTGCTggatcGAGACGCGGCGATCACGTATGGAGG					CCTCCCTC					sublibrary_3					False	False	True	47.0	0.0851063829787234	0.00017498026133461918	0.5106382978723404	6.0	2.0	0.9200710595347339	0.0110587023628314	0.0425531914893617	0.004004598061459886	0.0424379016935046	0.0	0.0
59	AAVTAPSDSAAEVKANQNEENTGATAAETSEKVDQTEVEKKDDDDTTEVGVTTTTPSIADTAATAN	CATGTCGGCGCTAGATTGCCGTCTCggctgTGGGTCCGTTAAggatcgaccgtgagtgcacttgccaccatgGCCGCCGTGACCGCCCCTAGCGACTCCGCCGCTGAAGTGAAGGCCAACCAAAATGAAGAAAACACCGGCGCCACCGCTGCCGAGACCAGCGAGAAGGTGGACCAGACAGAGGTTGAAAAGAAAGACGATGACGACACCACCGAGGTGGGCGTGACCACCACAACCCCTTCCATCGCTGATACAGCTGCTACAGCCAACggatcGAGACGGACAGCGGTTCGGTGTTTC					TGGGTCCG					sublibrary_1					True	False	False	181.0	0.055248618784530384	0.00033974705863346966	0.861878453038674	15.6	0.0	0.6429904822860225	0.0	0.055248618784530384	0.08240317423763156	-0.12011876457324495	0.0	0.0	136.0	0.11764705882352941	0.0031369931000752986	5.1911764705882355	25.919999999999998	24.029849301097794	0.7720334265658331	0.043244468863506046	0.03676470588235294	0.17966509099730893	-0.020264888058401626	0.007352941176470588	0.0
60	AAVVEYSDPYAEEDPPWAPRSYLEKVVAIYDYTKDKEDELSFQEGAIIYVIKKNDDGWYEGVMNGV	TCCAGACCGTTCAGGTGTGCGTCTCggctgTAGGCTCATTAAggatcgaccgtgagtgcacttgccaccatgGCCGCCGTGGTGGAGTACAGCGACCCTTATGCTGAAGAAGATCCTCCTTGGGCTCCCAGGAGCTACCTGGAGAAGGTGGTGGCTATCTACGACTACACCAAGGACAAGGAAGACGAGCTCAGCTTCCAGGAAGGCGCCATCATCTACGTGATCAAGAAGAACGACGACGGCTGGTACGAGGGCGTGATGAACGGCGTGggatcGAGACGGGCCATGCGGAATGGGTTA					TAGGCTCA					sublibrary_2					True	False	False	203.0	0.4187192118226601	0.005494251288688654	15.408866995073891	29.217105263157894	13.422745087413304	0.6518488221456046	0.06154671504999255	0.18719211822660098	0.03548587808246215	0.16027799616126903	0.019704433497536946	0.009852216748768473
61	AAYLEPQAQLFCSFLDAETVARARAGAGDGLFQPLLRAVLAHLGQAPFQEFLDSLYFLRFLQWKWL	GGTTGTGACGAATCGTGCGCGTCTCggctgTCATTAGTTTAAggatcgaccgtgagtgcacttgccaccatgGCCGCCTACCTGGAGCCCCAGGCCCAGCTCTTCTGCTCTTTTCTGGATGCTGAAACAGTTGCAAGGGCCCGCGCCGGAGCCGGGGATGGACTCTTTCAACCTTTGTTGAGAGCTGTTCTTGCTCACCTGGGCCAGGCTCCCTTCCAAGAGTTCCTGGATAGCCTGTACTTCCTGAGATTCCTGCAGTGGAAGTGGCTGggatcGAGACGCGGCGATCACGTATGGAGG					TCATTAGT					sublibrary_3					True	False	False
62	AAYNPAGGYAAAFNPAGGRGNYKNFNYNNNLAGYAAGFAPASAGMSLNDFAKAAKAAAPKPKKTLK	GGTTGTGACGAATCGTGCGCGTCTCggctgTATCAAACTTAAggatcgaccgtgagtgcacttgccaccatgGCCGCCTACAATCCCGCTGGAGGATACGCAGCTGCCTTTAACCCTGCTGGCGGAAGAGGAAACTACAAGAACTTCAACTATAACAACAACCTGGCCGGCTACGCCGCCGGCTTTGCTCCCGCTTCTGCTGGAATGTCTCTGAATGACTTTGCCAAGGCCGCCAAAGCTGCCGCCCCTAAGCCCAAGAAGACCCTGAAGggatcGAGACGCGGCGATCACGTATGGAGG					TATCAAAC					sublibrary_3					False	True	False	279.0	2.3512544802867383	0.019951787789079682	59.060931899641574	23.892954024783922	12.026954803251998	0.6562842888184832	0.10059760322299698	0.6953405017921147	0.14259237823848658	0.2719822618025405	0.007168458781362007	0.0	217.0	3.096774193548387	0.029589374154310844	83.80645161290323	30.697711122856468	13.277178500382481	0.6650029445008312	0.1070778002434709	0.7926267281105991	0.23133970587453961	0.2686779882425274	0.013824884792626729	0.0
63	ACKYGDKCQFAHGIHELRSLTRHPKYKTELCRTFHTIGFCPYGPRCHFIHNAEERRALAGARDLSA	CATGTCGGCGCTAGATTGCCGTCTCggctgTTAGGCCGGTAAggatcgaccgtgagtgcacttgccaccatgGCCTGCAAGTACGGGGACAAGTGCCAGTTCGCCCACGGCATCCACGAACTGAGGAGCCTTACAAGGCATCCCAAGTACAAGACCGAGCTGTGCAGGACCTTCCACACAATCGGCTTCTGCCCCTACGGCCCTAGGTGTCACTTCATCCACAACGCCGAAGAAAGGAGGGCCTTGGCTGGAGCTAGGGACCTGAGCGCCggatcGAGACGGACAGCGGTTCGGTGTTTC					TTAGGCCG					sublibrary_1					True	False	False	214.0	0.8084112149532711	0.0033430678619534955	11.261682242990654	13.522380952380951	1.9895077800015597	0.7037194243810211	0.05542269855352692	0.49065420560747663	0.04631879125655837	0.2692042449942666	0.0	0.014018691588785047
64	ACPPCSNVLCNPSEPPPPRRLNMTTEQFTGDHTQHFLDGGEMAVEQLFQEFGNRASNTIQSDGISD	CATGTCGGCGCTAGATTGCCGTCTCggctgAGGGCGACCTAAggatcgaccgtgagtgcacttgccaccatgGCCTGCCCTCCCTGCAGCAACGTGCTGTGTAATCCTTCTGAACCACCTCCTCCTAGGCGGCTGAACATGACCACCGAGCAGTTCACAGGCGACCACACACAACACTTCCTGGACGGCGGAGAGATGGCTGTGGAGCAGCTGTTCCAAGAGTTCGGAAATAGGGCCAGCAACACCATCCAGAGCGACGGCATCAGCGACggatcGAGACGGACAGCGGTTCGGTGTTTC					AGGGCGAC					sublibrary_1					False	True	False
65	ADAQKAADNKKPVNSWTCEDFLAVDESFQPTAVGFAEALNNKDKPEDAVLDVQGIATVTPAIVQAC	GGTTGTGACGAATCGTGCGCGTCTCggctgCAAGCAGAATAAggatcgaccgtgagtgcacttgccaccatgGCCGACGCCCAGAAGGCCGCCGACAACAAGAAGCCCGTGAACAGCTGGACATGCGAAGATTTCCTGGCCGTGGACGAGAGCTTCCAGCCTACCGCCGTTGGATTCGCTGAGGCCCTTAACAACAAAGACAAGCCCGAGGACGCCGTGCTGGACGTGCAGGGCATCGCTACAGTTACACCTGCCATTGTTCAGGCCTGCggatcGAGACGCGGCGATCACGTATGGAGG					CAAGCAGA					sublibrary_3					True	False	False																											87.0	0.16091954022988506	0.002643275310563729	5.885057471264368
66	ADEEENAGPDSGTFPPSFNFSTSNQGESSGTNSNQAKRDSTVKKNVKKSDEDGENEGYQQKKKNTN	TCCAGACCGTTCAGGTGTGCGTCTCggctgACACCTCTCTAAggatcgaccgtgagtgcacttgccaccatgGCCGACGAGGAGGAGAACGCCGGGCCCGACTCCGGCACCTTCCCTCCATCTTTTAACTTTAGCACCTCCAACCAGGGCGAGAGCAGCGGCACCAACTCCAATCAGGCCAAGAGAGACTCCACAGTTAAGAAGAACGTCAAGAAGAGCGACGAAGACGGGGAGAATGAGGGCTACCAGCAAAAGAAGAAGAATACCAACggatcGAGACGGGCCATGCGGAATGGGTTA					ACACCTCT					sublibrary_2					False	False	True
67	ADGPGPPAGHGGSSGHGPPSSHHHHHHHHHHRGGEPPGDTFAPFHGYSKSEDLSSGVPKPPAASIL	TCCAGACCGTTCAGGTGTGCGTCTCggctgTTTCGGTAGTAAggatcgaccgtgagtgcacttgccaccatgGCCGACGGCCCAGGACCACCTGCAGGACATGGTGGATCATCTGGTCATGGACCTCCTTCTAGCCATCATCATCACCACCACCACCATCACCATAGGGGCGGAGAACCACCAGGAGACACATTCGCTCCCTTCCACGGCTACAGCAAGAGCGAAGACCTGAGCAGCGGCGTTCCTAAACCTCCTGCCGCTAGCATCCTGggatcGAGACGGGCCATGCGGAATGGGTTA					TTTCGGTA					sublibrary_2					True	False	False	188.0	0.12234042553191489	0.0026850157931393166	4.99468085106383	22.006944444444443	3.9823815927622923	0.7479294400233584	0.030211048961731615	0.06382978723404255	0.19746663739977746	0.35001539375270846	0.005319148936170213	0.0	307.0	0.07166123778501629	0.0029545535327864937	5.469055374592834	39.11160714285714	20.96443626686746	0.7377593927430272	0.04256098261122515	0.026058631921824105	0.32760261382497396	0.3435424130530082	0.006514657980456026	0.0	270.0	0.06666666666666667	0.0037231520004377128	7.648148148148148
68	ADKGQQGYFFAEVKSRDGVQGSYYEDKSVGEDKASQGFKSGTYQTQHKEVVSMHAQGKDKGRVDFK	GGTTGTGACGAATCGTGCGCGTCTCggctgGCGGAATACTAAggatcgaccgtgagtgcacttgccaccatgGCCGACAAGGGCCAGCAGGGCTACTTCTTCGCTGAGGTGAAGAGCAGGGACGGCGTTCAAGGCAGCTACTACGAAGACAAGAGCGTGGGCGAGGACAAGGCCTCTCAGGGCTTCAAGTCCGGCACATATCAGACCCAGCACAAGGAGGTGGTGTCCATGCACGCCCAGGGCAAGGACAAAGGCAGAGTGGACTTCAAGggatcGAGACGCGGCGATCACGTATGGAGG					GCGGAATA					sublibrary_3					False	False	True	40.0	0.075	0.00011392378750430501	0.325	4.25	0.25	0.20412414523193145	0.20412414523193145	0.05	0.15568213274732673	0.22506896450956138	0.0	0.0	59.0	0.06779661016949153	0.0001330929115118034	0.3728813559322034	5.5	1.5	0.20412414523193145	0.20412414523193145	0.03389830508474576	0.34269560567629326	0.29983438628073616	0.0	0.0	68.0	0.04411764705882353	0.00010481712306679853	0.38235294117647056
69	ADKSRSNRRKRRRKRRIEDEASEETSEMKRSRRSRSPEPRHRMKSSRDSMENFRRDDEFDYKVKTS	GGTTGTGACGAATCGTGCGCGTCTCggctgCCGAAACTCTAAggatcgaccgtgagtgcacttgccaccatgGCCGACAAGAGCAGGTCCAACAGGAGAAAGAGGAGAAGGAAGAGGCGGATCGAAGACGAGGCCAGCGAGGAGACCAGCGAAATGAAGAGAAGCAGGAGGAGCAGAAGCCCCGAACCTAGGCACAGGATGAAGTCCAGCAGAGACTCCATGGAAAACTTTAGGAGGGACGACGAGTTCGACTACAAGGTCAAGACCAGCggatcGAGACGCGGCGATCACGTATGGAGG					CCGAAACT					sublibrary_3					False	False	True	47.0	2.6808510638297873	0.36234589186947685	759.0425531914893	400.86009735878156	161.74364725825254	0.6233235181270586	0.09475179037091644	0.8085106382978723	0.943017363465667	0.0590541010953489	0.6808510638297872	0.0
70	ADLALSENWAQEFLAAGDAVDVTQDYNETDWSQEFISEVTDPLSVSPARWAEEYLEQSEEKLWLGE	TCCAGACCGTTCAGGTGTGCGTCTCggctgGTCCCTTGCTAAggatcgaccgtgagtgcacttgccaccatgGCCGACCTGGCCCTGAGCGAGAACTGGGCTCAGGAGTTTCTGGCTGCTGGAGATGCTGTTGACGTGACCCAGGACTACAACGAGACCGACTGGAGCCAGGAATTCATCAGCGAGGTGACCGACCCTTTGTCTGTGTCTCCTGCTAGGTGGGCCGAGGAGTACCTGGAACAGAGCGAGGAGAAGCTGTGGTTGGGAGAGggatcGAGACGGGCCATGCGGAATGGGTTA					GTCCCTTG					sublibrary_2					True	False	False	71.0	0.30985915492957744	0.0011210694140595817	4.873239436619718	17.214285714285715	4.075559604543459	0.5664679185926371	0.12886112032743244	0.09859154929577464	0.1201335800628946	0.11168661386777465	0.0	0.0	59.0	0.05084745762711865	0.0003985190757655322	1.2372881355932204	19.5	2.5	0.74269444210104	0.0997941698119448	0.03389830508474576	0.27909686621758795	0.3610520069909704	0.0	0.0	50.0	0.08	0.0007067488902872621	2.08
71	ADLPEPSEKQPAAAPRGKPVSRVPQLKARMVSKSKDGTGSDDKKAKTSTRSSAKTLKNRPCLSPKH	GGTTGTGACGAATCGTGCGCGTCTCggctgATAAGGTTGTAAggatcgaccgtgagtgcacttgccaccatgGCCGACCTGCCCGAGCCCTCTGAAAAGCAACCAGCTGCTGCTCCTAGGGGCAAACCTGTTAGCAGGGTGCCCCAGCTGAAAGCTAGGATGGTGAGCAAGAGCAAAGACGGCACCGGCTCTGACGACAAGAAGGCCAAGACCAGCACCAGGAGCTCTGCCAAAACCCTGAAGAACAGGCCCTGCCTGTCTCCCAAGCACggatcGAGACGCGGCGATCACGTATGGAGG					ATAAGGTT					sublibrary_3					True	False	False	134.0	1.492537313432836	0.007433223595591161	27.611940298507463	19.501176470588234	6.030254247214747	0.7424989703642313	0.07906997465055975	0.6343283582089553	0.12252214063941454	0.6081629626775532	0.05223880597014925	0.1791044776119403	116.0	2.0775862068965516	0.011270379918405484	41.51724137931034	20.721049783549784	8.223532609682822	0.7197495082351663	0.10564848487073139	0.7586206896551724	0.24008289415164025	0.6460552080014373	0.09482758620689655	0.25
72	ADNPTRNRGFSKRGGYRDGNNSAASGPYRRGGRGSFRGCRGGFGLGSPNNDLDPDACMQRTGGLFG	CATGTCGGCGCTAGATTGCCGTCTCggctgTTCGTCCACTAAggatcgaccgtgagtgcacttgccaccatgGCCGACAATCCCACCAGGAATAGGGGCTTCAGCAAGAGAGGCGGCTACAGGGACGGCAACAATTCTGCTGCTTCTGGACCTTATAGGAGGGGCGGAAGGGGCAGCTTTAGGGGATGTAGGGGAGGCTTCGGATTGGGATCTCCTAACAACGACCTGGACCCCGACGCCTGCATGCAAAGGACCGGAGGGCTCTTCGGAggatcGAGACGGACAGCGGTTCGGTGTTTC					TTCGTCCA					sublibrary_1					False	True	False	57.0	1.1929824561403508	0.012005696524208857	33.771929824561404	29.078666666666667	10.934621321845748	0.7298751847925721	0.08705157613847321	0.43859649122807015	0.10778692671652372	0.26009174964122045	0.10526315789473684	0.10526315789473684	60.0	2.6	0.06263847872902881	188.41666666666666	69.44179894179895	46.85929995391653	0.6928064486903286	0.09561117933805023	0.7	0.38362630857155433	0.40550369906480915	0.31666666666666665	0.1	61.0	3.5901639344262297	0.13963930222967974	412.4754098360656
73	ADPDGKEEDLGHRSHHIPTHQTASKVHHSNKHRHISHHNHVPRESVHPKSTVHHKKMKNKSKGNHA	GGTTGTGACGAATCGTGCGCGTCTCggctgGAGCATATCTAAggatcgaccgtgagtgcacttgccaccatgGCCGACCCCGACGGCAAGGAGGAGGACCTGGGGCATAGGTCACATCATATCCCTACCCATCAGACCGCCAGCAAGGTCCACCACAGCAACAAGCACAGGCACATCAGCCACCATAACCACGTGCCCAGGGAGAGCGTCCACCCTAAGTCTACCGTGCACCACAAGAAGATGAAGAACAAGAGCAAGGGCAACCACGCCggatcGAGACGCGGCGATCACGTATGGAGG					GAGCATAT					sublibrary_3					False	False	True														38.0	2.473684210526316	0.37309922126890055	867.578947368421	446.4479166666667	195.62420011225035	0.6347347343909877	0.08335881349025931	0.8421052631578947	0.6654917654531133	0.09726876209717876	0.8157894736842105	0.0	39.0	3.230769230769231	0.46730022422167994	1032.948717948718
74	ADPGEAIVFTRGEPPPPERRDTRGRRWEPESRNQDFDTDAMPVIPVEVVLLVFMEERAAREHGWLR	CATGTCGGCGCTAGATTGCCGTCTCggctgCCTACCCGATAAggatcgaccgtgagtgcacttgccaccatgGCCGACCCCGGGGAAGCTATAGTTTTCACAAGGGGCGAGCCTCCACCTCCTGAAAGAAGGGACACAAGAGGAAGAAGGTGGGAGCCCGAGAGCAGGAACCAGGACTTCGACACCGACGCTATGCCTGTGATTCCTGTGGAGGTCGTGCTGCTGGTGTTCATGGAGGAAAGGGCCGCTAGGGAGCATGGATGGCTGAGAggatcGAGACGGACAGCGGTTCGGTGTTTC					CCTACCCG					sublibrary_1					False	False	True	209.0	0.22966507177033493	0.008053722108076823	19.047846889952154	94.1486111111111	38.73734005642731	0.5739692243329491	0.09378115961988684	0.07177033492822966	0.033343381363520434	0.03931106367495149	0.009569377990430622	0.0
75	ADPSTTGQMSGARYGGSSNIASLTPGPGMQSPSSYQNNNYGLNMSSPPHGSPGLAPNQQNIMISPR	TCCAGACCGTTCAGGTGTGCGTCTCggctgACTCAGTCATAAggatcgaccgtgagtgcacttgccaccatgGCCGACCCCAGCACCACCGGCCAGATGAGCGGCGCTAGGTACGGCGGATCTTCTAATATTGCCAGCCTGACCCCTGGACCCGGAATGCAGAGCCCCAGCTCCTACCAGAACAACAACTACGGCTTGAACATGAGCTCCCCTCCCCACGGCTCTCCCGGACTGGCTCCCAATCAACAGAACATCATGATCTCTCCCAGGggatcGAGACGGGCCATGCGGAATGGGTTA					ACTCAGTC					sublibrary_2					True	False	False														103.0	0.18446601941747573	0.003519085084254085	6.689320388349515	32.666666666666664	12.716330790721983	0.7387819692035542	0.0573597666114143	0.038834951456310676	0.35266531135301704	0.2966582727264048	0.0	0.0	119.0	0.7478991596638656	0.014996717252076729	32.03361344537815
76	ADQLPSINSREREKLEEQKQELEQKHEQWGSSFVPEPQSQQSQEKQDQRKELSPSRQEQNINISPL	GGTTGTGACGAATCGTGCGCGTCTCggctgCCAGGGAGGTAAggatcgaccgtgagtgcacttgccaccatgGCCGACCAGCTGCCCAGCATCAACAGCAGGGAGAGGGAGAAACTGGAGGAGCAGAAGCAAGAGCTGGAGCAAAAGCACGAGCAGTGGGGCTCCTCATTCGTGCCCGAGCCTCAGAGCCAACAGTCCCAGGAAAAGCAGGATCAGAGGAAGGAACTGAGCCCTAGCAGACAGGAACAGAACATTAACATCTCCCCTCTGggatcGAGACGCGGCGATCACGTATGGAGG					CCAGGGAG					sublibrary_3					False	False	True														56.0	0.0	0.0	0.0					0.0	0.38248161739109315	0.20013604021307518	0.0	0.0
77	ADQPSRAYLSMSQRDVDNANSTPPPYERTRLSPPRRSYDDPYKKRVAMSKRYDSDRRLAELSDYRR	CATGTCGGCGCTAGATTGCCGTCTCggctgTGTTCAGGTTAAggatcgaccgtgagtgcacttgccaccatgGCCGACCAGCCTAGCAGGGCCTACCTGAGCATGAGCCAGAGGGACGTGGACAACGCTAATAGCACCCCACCTCCCTACGAGAGGACCAGGCTCTCTCCTCCTAGAAGGAGCTACGATGACCCCTACAAGAAGAGAGTGGCTATGAGCAAGAGGTACGACTCCGACAGGAGACTGGCCGAACTGAGCGACTACAGGAGGggatcGAGACGGACAGCGGTTCGGTGTTTC					TGTTCAGG					sublibrary_1					False	True	False	179.0	0.6703910614525139	0.004644628961227958	13.078212290502794	18.71584699453552	3.827979175655054	0.6728493719246794	0.07356654880011848	0.3407821229050279	0.15095707408140657	0.15700950418444	0.00558659217877095	0.0	195.0	0.9743589743589743	0.006351717031067601	18.446153846153845	18.03310291858679	4.07894177553192	0.6556000685568198	0.0684688234682666	0.47692307692307695	0.24988613065862322	0.20145200206117284	0.005128205128205128	0.0	88.0	1.3636363636363635	0.009281142829535542	26.613636363636363
78	ADSDSFLSPEPASFNKLRSASQFPQAKASFAALPETTREALKLPARESHKSSNIPNLFSPQSFQQE	CATGTCGGCGCTAGATTGCCGTCTCggctgCGGATCATATAAggatcgaccgtgagtgcacttgccaccatgGCCGACTCCGACTCTTTCCTGAGCCCCGAGCCCGCCAGCTTCAATAAGCTGAGGTCTGCTAGCCAGTTCCCTCAAGCCAAGGCCTCCTTCGCTGCCCTGCCTGAAACCACAAGGGAAGCTCTGAAGTTGCCCGCTAGAGAGAGCCACAAGAGCAGCAACATCCCCAACCTGTTCTCCCCTCAGTCCTTCCAGCAGGAGggatcGAGACGGACAGCGGTTCGGTGTTTC					CGGATCAT					sublibrary_1					False	False	True	227.0	0.09251101321585903	0.0004041835722146591	1.3524229074889869	14.974358974358974	3.177595765341299	0.6281459353482408	0.045882527081444364	0.05726872246696035	0.1398659967359922	0.12195730328655137	0.013215859030837005	0.0	273.0	0.08058608058608059	0.0006105095088288777	1.6336996336996337	20.930555555555557	3.9528122675920194	0.6633040914754845	0.03702548522439358	0.04395604395604396	0.26171725122984024	0.17867568296043784	0.007326007326007326	0.0	141.0	0.07801418439716312	0.000656899768968778	1.702127659574468
79	ADSENPAMMAAAQNALQSSWGMMGMNASQQNQKGPSGNNQNQGNMQREPNQAFSSGNNSYSGSNSG	TCCAGACCGTTCAGGTGTGCGTCTCggctgAATTTCTCTTAAggatcgaccgtgagtgcacttgccaccatgGCCGACTCCGAGAACCCCGCCATGATGGCTGCCGCCCAGAATGCTCTGCAAAGTTCTTGGGGAATGATGGGCATGAACGCCAGCCAGCAGAATCAGAAGGGGCCCAGCGGCAACAACCAAAACCAGGGCAACATGCAGAGGGAGCCCAACCAAGCCTTCAGCAGCGGGAACAACAGCTACAGCGGCTCCAACTCTGGCggatcGAGACGGGCCATGCGGAATGGGTTA					AATTTCTC					sublibrary_2					False	True	False																											143.0	0.02097902097902098	0.00013761113022681676	0.38461538461538464
80	ADYKYGDTRGFFKHYDGKVQQGKVYADVRGQEHKVAEMSQVSAGKFGGQQESGVKDSTFKDSQSKE	CATGTCGGCGCTAGATTGCCGTCTCggctgTCGCATTACTAAggatcgaccgtgagtgcacttgccaccatgGCCGACTACAAGTACGGGGACACAAGAGGCTTCTTCAAGCACTACGACGGCAAGGTGCAGCAGGGCAAAGTGTACGCCGACGTGAGAGGCCAGGAACACAAGGTTGCCGAGATGAGCCAGGTGTCTGCTGGCAAGTTCGGCGGACAACAGGAGAGCGGAGTGAAAGACTCCACCTTCAAGGACTCCCAGAGCAAGGAGggatcGAGACGGACAGCGGTTCGGTGTTTC					TCGCATTA					sublibrary_1					False	False	True																											41.0	0.1951219512195122	0.0011873538149709487	3.2439024390243905
81	AEAGEFTDERAPATVVRREVGVTVDRRHEWPQPDGARWGPSFAPRNPDRRPALIFGEGEEARAPED	TCCAGACCGTTCAGGTGTGCGTCTCggctgTAATACAGTTAAggatcgaccgtgagtgcacttgccaccatgGCCGAGGCCGGGGAGTTCACAGACGAGAGGGCCCCTGCAACAGTTGTTAGGAGGGAAGTTGGCGTGACCGTGGACAGGAGGCATGAGTGGCCTCAACCTGATGGAGCTAGATGGGGACCTAGCTTCGCCCCTAGAAACCCCGACAGAAGACCCGCCCTGATCTTCGGAGAAGGCGAAGAAGCTCGGGCTCCTGAAGACggatcGAGACGGGCCATGCGGAATGGGTTA					TAATACAG					sublibrary_2					False	False	True	40.0	0.175	0.000933710419808725	3.0	16.416666666666668	0.25	0.7519623916564314	0.013530655941264685	0.15	0.16296684153506397	0.3435252683259547	0.025	0.0	42.0	0.23809523809523808	0.0035086665930694283	6.380952380952381	26.8	13.067516979135709	0.4896135832410477	0.2064622548766571	0.023809523809523808	0.2814258836414438	0.39433989076796083	0.0	0.0
82	AEAKRVPKRSLRRSRPPNKRAAGEMFVPTSEVEEPPTRARKCRIKLLSETSEQSLSEAEEDSVEEL	TCCAGACCGTTCAGGTGTGCGTCTCggctgTGATCATACTAAggatcgaccgtgagtgcacttgccaccatgGCCGAGGCCAAGAGGGTGCCCAAGCGATCTCTGAGGAGGAGCAGGCCTCCTAATAAAAGGGCCGCCGGAGAGATGTTCGTGCCCACAAGCGAGGTAGAAGAACCTCCTACAAGGGCTAGGAAGTGCAGGATCAAGCTGTTGAGCGAGACCAGCGAACAGAGCCTGAGCGAAGCCGAGGAAGACTCCGTGGAGGAACTGggatcGAGACGGGCCATGCGGAATGGGTTA					TGATCATA					sublibrary_2					False	False	True	123.0	3.040650406504065	0.01648547154235032	62.05691056910569	21.180894590846044	10.657622862401425	0.6926878724065667	0.12644975451224158	0.8373983739837398	0.18582332910283242	0.6647895710631088	0.08943089430894309	0.36585365853658536	135.0	3.577777777777778	0.02099608924777874	74.52592592592593	22.196846846846846	12.529617008386632	0.6888643487969103	0.14563827927373227	0.8222222222222222	0.33558792725522935	0.7042877032142016	0.06666666666666667	0.45185185185185184	51.0	3.6862745098039214	0.024746720877003053	78.29411764705883
83	AEAQAVDSEQVEAQNQHQVASGNPQPVTQESQANEENVASSSGQVPPEDEVQSDENIASAENQMPP	TCCAGACCGTTCAGGTGTGCGTCTCggctgCGGGTTAAGTAAggatcgaccgtgagtgcacttgccaccatgGCCGAGGCCCAGGCCGTGGACTCCGAGCAAGTGGAGGCTCAGAACCAACATCAAGTAGCAAGCGGGAACCCTCAGCCTGTGACCCAGGAGAGCCAGGCCAACGAGGAGAATGTAGCATCCAGCTCTGGCCAGGTTCCTCCTGAGGACGAGGTCCAGAGCGACGAGAACATCGCTTCTGCTGAGAATCAGATGCCTCCCggatcGAGACGGGCCATGCGGAATGGGTTA					CGGGTTAA					sublibrary_2					False	False	True	240.0	0.1875	0.0035151285174876566	9.25	32.321699134199136	14.8402389553696	0.6639951409314534	0.05924004118615004	0.05	0.12214034763080649	0.016323911913199724	0.008333333333333333	0.0	264.0	0.08333333333333333	0.001292072017298803	3.382575757575758	26.875	17.586567684362752	0.5930393619122085	0.06107625945206221	0.022727272727272728	0.21172349923480754	0.08952470376036493	0.003787878787878788	0.0	143.0	0.03496503496503497	0.0037900112790940584	6.314685314685315
84	AEFSFNQATAPAEQSPEDSAAQKSELKPQKSDQFSKPSLPRFTAHAALLSFRSENFSLIPNSRPLS	GGTTGTGACGAATCGTGCGCGTCTCggctgCCGGCAGTCTAAggatcgaccgtgagtgcacttgccaccatgGCCGAGTTTAGCTTCAACCAGGCTACCGCCCCTGCCGAACAGAGCCCCGAGGATTCTGCTGCTCAGAAGTCAGAGTTGAAACCCCAAAAGAGCGACCAGTTCAGCAAGCCTAGCCTGCCCAGGTTCACCGCCCATGCTGCTTTGCTCAGCTTTAGAAGCGAAAACTTCAGCCTGATCCCCAACAGCAGGCCCCTGAGCggatcGAGACGCGGCGATCACGTATGGAGG					CCGGCAGT					sublibrary_3					False	False	True	82.0	0.13414634146341464	0.008610684542067992	15.817073170731707	88.97222222222221	47.75421268047696	0.6585354206160753	0.08624942505596522	0.036585365853658534	0.18972117889568815	0.21922994361812173	0.0	0.0	144.0	0.1597222222222222	0.007405308207171995	12.694444444444445	71.40555555555555	38.201380214052136	0.5609035889751446	0.1368505380626621	0.034722222222222224	0.3627583725798137	0.22052437803082162	0.0	0.006944444444444444	148.0	0.10135135135135136	0.002472451843922509	3.7364864864864864
85	AEGDEEDELIPRRPRTVRAVVLVAEAHYNRWLPSLDLEVLHTGFEYPICASANDDEVPEPGAPILP	CATGTCGGCGCTAGATTGCCGTCTCggctgTAAGCGGACTAAggatcgaccgtgagtgcacttgccaccatgGCCGAGGGCGACGAGGAAGATGAACTGATTCCTAGAAGGCCCAGGACCGTGAGGGCCGTTGTGCTGGTGGCTGAAGCTCATTATAATAGGTGGCTCCCCAGCCTGGACCTGGAGGTCCTGCACACAGGCTTCGAGTACCCTATTTGTGCCTCTGCCAACGACGACGAAGTGCCCGAGCCCGGAGCTCCCATTCTTCCCggatcGAGACGGACAGCGGTTCGGTGTTTC					TAAGCGGA					sublibrary_1					False	False	True	119.0	0.09243697478991597	0.0007220263087659698	2.142857142857143	20.25	2.9032601843046213	0.5991034690177237	0.07071018005124992	0.05042016806722689	0.07667031128571394	0.032599297669035236	0.0	0.0	59.0	0.01694915254237288	6.52836503255322e-05	0.2033898305084746	12.0	0.0	0.6461621652955032	0.0	0.01694915254237288	0.19025394374120808	0.05966773193428941	0.0	0.0
86	AEGRRSDEESAGESLLPLASVKANAAVVTGERIGTKGLPKGETPRVEQKLMKCPPGRPSGSGSFES	GGTTGTGACGAATCGTGCGCGTCTCggctgAGGCGGAGATAAggatcgaccgtgagtgcacttgccaccatgGCCGAGGGCAGGAGGTCCGACGAGGAAAGCGCCGGAGAATCTTTGCTGCCTCTTGCTTCTGTGAAGGCCAACGCCGCCGTGGTGACAGGCGAGAGGATTGGAACCAAGGGCTTGCCTAAAGGAGAGACACCCAGGGTGGAGCAGAAGCTGATGAAGTGCCCTCCTGGAAGACCCAGCGGATCTGGCTCTTTCGAGAGCggatcGAGACGCGGCGATCACGTATGGAGG					AGGCGGAG					sublibrary_3					False	False	True
87	AEHRDTTDVPEMPHSKGQGESDPLDHEPAVSPLLPRKERGPPEGGLNEDERLLPKDKKTNLFSALI	GGTTGTGACGAATCGTGCGCGTCTCggctgCTAGGCGTTTAAggatcgaccgtgagtgcacttgccaccatgGCCGAGCACAGGGACACCACCGACGTGCCCGAGATGCCCCACTCTAAAGGACAAGGTGAAAGCGACCCCTTGGACCACGAGCCTGCCGTTTCTCCTTTGCTGCCTAGGAAAGAAAGAGGCCCTCCCGAGGGAGGCCTGAACGAGGACGAAAGGCTGTTGCCCAAGGATAAGAAGACCAACCTGTTCAGCGCCCTGATCggatcGAGACGCGGCGATCACGTATGGAGG					CTAGGCGT					sublibrary_3					True	False	False														41.0	0.0975609756097561	0.0010847823584073074	2.292682926829268	17.333333333333336	17.099382704907473	0.6272338777541171	0.1093995473103316	0.04878048780487805	0.37676285758271016	0.33150358266635893	0.024390243902439025	0.024390243902439025	60.0	0.05	0.0006903543641490833	1.4833333333333334
88	AEKNDNTPSTASPVQFSSDGWDSPTKSVALPPKISTLEEEQEEDTTITKVSPQPQERTGTAWGSGD	TCCAGACCGTTCAGGTGTGCGTCTCggctgCTTGCCTAATAAggatcgaccgtgagtgcacttgccaccatgGCCGAGAAGAACGACAACACCCCTAGCACCGCCTCCCCTGTGCAGTTCAGCAGCGATGGATGGGATTCTCCCACCAAGTCTGTGGCTCTGCCTCCCAAGATCTCTACCCTGGAGGAGGAGCAGGAGGAAGACACCACCATCACCAAGGTGTCTCCTCAACCCCAGGAGAGAACCGGCACCGCTTGGGGATCTGGAGACggatcGAGACGGGCCATGCGGAATGGGTTA					CTTGCCTA					sublibrary_2					True	False	False
89	AEPSSQRQMSHFPHPPAQMSQPGGSPKHHSPEEKKSKGDHSQKEPEMAEQDSQSSVHSKHSSKTEK	CATGTCGGCGCTAGATTGCCGTCTCggctgTCCGCTATTTAAggatcgaccgtgagtgcacttgccaccatgGCCGAGCCCAGCAGCCAGAGGCAGATGAGCCACTTCCCTCACCCTCCTGCTCAAATGTCTCAGCCTGGCGGCTCTCCCAAGCACCACTCTCCTGAGGAGAAGAAGAGCAAGGGCGATCATAGCCAGAAGGAGCCCGAGATGGCTGAGCAAGACTCCCAGTCCAGCGTGCACAGCAAGCACAGCTCCAAGACCGAGAAGggatcGAGACGGACAGCGGTTCGGTGTTTC					TCCGCTAT					sublibrary_1					False	False	True
90	AEQPSAEYLSMSQEEVANANSTPPPYERTRLSPPRESYDDPYKKEVEMSKRYGSDRRLEELSDYRR	TCCAGACCGTTCAGGTGTGCGTCTCggctgTGATTCCCCTAAggatcgaccgtgagtgcacttgccaccatgGCCGAGCAGCCTAGCGCCGAGTACCTGAGCATGAGCCAGGAGGAAGTGGCCAATGCCAATAGCACCCCACCTCCCTACGAGAGGACCAGGCTTTCTCCTCCTAGGGAGAGCTACGATGACCCCTACAAGAAGGAGGTCGAGATGAGCAAGAGGTACGGCAGCGACAGGAGACTGGAGGAACTGAGCGACTACAGGAGGggatcGAGACGGGCCATGCGGAATGGGTTA					TGATTCCC					sublibrary_2					False	True	False	292.0	0.14383561643835616	0.0005450083434911585	2.113013698630137	17.19345238095238	5.428930490069204	0.6580000972862236	0.145036777955434	0.0547945205479452	0.04973486212060855	0.24593520584577888	0.00684931506849315	0.0	116.0	0.04310344827586207	0.00010506156158465431	0.3879310344827586	7.125	2.965952629426168	0.7065731678560991	0.07340528739097955	0.017241379310344827	0.19328505877619376	0.2274780602444771	0.008620689655172414	0.0
91	AEQPSAEYLSMSQGAVANANSTPPPYERTRLSPPRASYDDPYKKAVEMSKRYGSDRRLEELSDYRR	CATGTCGGCGCTAGATTGCCGTCTCggctgTCGTCGGGATAAggatcgaccgtgagtgcacttgccaccatgGCCGAGCAGCCTAGCGCCGAGTACCTGAGCATGAGCCAGGGCGCCGTTGCTAATGCTAATAGCACCCCACCTCCCTACGAGAGGACCAGACTGAGCCCTCCCAGGGCCTCTTATGATGATCCCTACAAGAAGGCCGTGGAGATGAGCAAGAGGTACGGCAGCGACAGGAGGCTGGAGGAACTGAGCGACTACAGAAGAggatcGAGACGGACAGCGGTTCGGTGTTTC					TCGTCGGG					sublibrary_1					False	True	False	31.0	0.06451612903225806	6.849219360323547e-05	0.3225806451612903	5.0	0.0	0.8164965809277259	0.0	0.06451612903225806	0.04183588088297171	0.055085101151052744	0.0	0.0
92	AETHSSSTPVQHPIKPVVHPTATPSTVPSSPFTLQSDHQPKKSFDANGASTLSKLPTPTSSVPAQK	GGTTGTGACGAATCGTGCGCGTCTCggctgTTGGTAAAATAAggatcgaccgtgagtgcacttgccaccatgGCCGAGACCCACAGCAGCTCCACCCCTGTGCAGCACCCCATCAAGCCTGTTGTTCATCCTACCGCCACTCCCAGCACAGTGCCCAGCTCTCCCTTCACCCTGCAGAGCGATCATCAACCTAAGAAGAGCTTCGACGCCAACGGCGCCTCCACACTGAGCAAGCTGCCCACTCCTACATCTTCTGTTCCTGCCCAGAAGggatcGAGACGCGGCGATCACGTATGGAGG					TTGGTAAA					sublibrary_3					True	False	False	173.0	0.10404624277456648	0.0012563665399807676	4.341040462427745	33.03333333333333	12.9846103013993	0.6405992561260422	0.10204634578992318	0.03468208092485549	0.02537829116839152	0.19936956143535703	0.0	0.0
93	AETKNSGFKRSRTLEGKLKDPEKGPVPTFQPFQRSISADDDLQESSRRPQRKSLYESFVSSSDRLR	TCCAGACCGTTCAGGTGTGCGTCTCggctgCTAGTACCCTAAggatcgaccgtgagtgcacttgccaccatgGCCGAAACCAAGAATAGCGGCTTCAAGCGGAGCAGAACCCTGGAGGGCAAGCTGAAGGATCCTGAGAAGGGACCTGTGCCCACCTTCCAGCCTTTCCAGAGGAGCATCTCCGCCGACGATGATCTGCAGGAGAGCAGCAGAAGGCCCCAAAGGAAGAGCCTGTACGAGAGCTTCGTGAGCAGCTCCGATAGGCTGAGGggatcGAGACGGGCCATGCGGAATGGGTTA					CTAGTACC					sublibrary_2					True	False	False	70.0	0.21428571428571427	0.0008310099071136329	2.7142857142857144	14.833333333333334	0.11785113019775793	0.7003247608963714	0.031202006387808498	0.17142857142857143	0.1185242406115413	0.33384561877519914	0.0	0.0	85.0	0.3058823529411765	0.0011691165788932046	3.823529411764706	12.704166666666667	0.7441988122286555	0.683561129777209	0.011872641559367675	0.23529411764705882	0.27415429518349216	0.3537812732083402	0.0	0.0	70.0	0.2857142857142857	0.0011060099955230941	3.557142857142857
94	AETPDKQRMRANPGLAAYRDYAASRSSRRSVEKQALTDAYNGYMSASPPSLPPSYVRPGKLARDYS	GGTTGTGACGAATCGTGCGCGTCTCggctgAATCTACACTAAggatcgaccgtgagtgcacttgccaccatgGCCGAGACCCCTGACAAGCAGAGGATGAGAGCTAACCCCGGCCTGGCCGCTTATAGAGACTACGCCGCCTCTAGGAGCTCTAGAAGGTCCGTTGAAAAGCAGGCCCTGACCGATGCCTACAACGGCTACATGAGCGCTTCTCCACCTTCTCTGCCTCCCAGCTACGTCAGGCCCGGAAAATTGGCTAGGGACTACAGCggatcGAGACGCGGCGATCACGTATGGAGG					AATCTACA					sublibrary_3					False	False	True	203.0	3.044334975369458	0.035523709514189275	87.77339901477832	30.507005428434	15.536108960345029	0.6760380169128366	0.11536093620237961	0.7241379310344828	0.23716363303010332	0.2756667540879999	0.019704433497536946	0.0	248.0	4.274193548387097	0.0481930104507241	120.02822580645162	30.521702998455332	17.445912958619186	0.6648708991665943	0.12871670566197582	0.8629032258064516	0.3607960061427245	0.3028388028247304	0.020161290322580645	0.004032258064516129	117.0	6.170940170940171	0.07134935474664214	170.88888888888889
95	AEVWGEVRHVEPAVAIVGNPHFYPYLDGERNLARLPVELIDDACPPRASILSALDLPPTETREEED	CATGTCGGCGCTAGATTGCCGTCTCggctgTTCCAAGACTAAggatcgaccgtgagtgcacttgccaccatgGCCGAGGTCTGGGGCGAGGTGAGACACGTGGAGCCCGCCGTTGCTATTGTTGGAAATCCTCACTTCTACCCCTACCTGGACGGGGAGAGGAACCTGGCCCGGTTGCCTGTTGAACTGATCGATGATGCCTGTCCACCCAGAGCCAGCATCCTGAGCGCCCTGGATCTTCCTCCTACAGAAACAAGGGAAGAGGAGGACggatcGAGACGGACAGCGGTTCGGTGTTTC					TTCCAAGA					sublibrary_1					False	False	True
96	AEYGRDGYKFEIPHINGTNFSNGMRMDANNVAPWEGREDSSDRDGSSHPDFKEMSDGRPESSFSFM	TCCAGACCGTTCAGGTGTGCGTCTCggctgGCCAGGAGGTAAggatcgaccgtgagtgcacttgccaccatgGCCGAGTACGGCAGGGACGGCTACAAGTTCGAGATCCCTCACATTAACGGCACCAACTTCAGCAACGGCATGAGGATGGACGCCAACAACGTGGCCCCTTGGGAAGGGAGGGAGGATAGCTCTGACAGGGATGGAAGCAGCCATCCTGACTTCAAGGAGATGAGCGACGGGAGGCCCGAGAGCAGCTTCAGCTTTATGggatcGAGACGGGCCATGCGGAATGGGTTA					GCCAGGAG					sublibrary_2					False	False	True	50.0	0.6	0.005123708939068089	13.74	18.444444444444443	5.802384437476733	0.5620990975417436	0.09454666551387549	0.22	0.08160087519357435	0.028023897082371785	0.0	0.0	42.0	0.35714285714285715	0.004478241959527614	11.142857142857142	31.444444444444436	21.61144763499231	0.6395783458017503	0.1203719881801654	0.047619047619047616	0.3302852883844611	0.2549305830747992	0.0	0.0
97	AEYQARIPEFDPGATKYTDKDNGGMLVWSPYHSIPDAKLDEYIAIAKEKHGYNVEQALGMLFWHKH	TCCAGACCGTTCAGGTGTGCGTCTCggctgGGCCTTGGATAAggatcgaccgtgagtgcacttgccaccatgGCCGAGTACCAGGCCAGAATCCCCGAGTTCGACCCCGGCGCCACCAAGTACACAGACAAAGACAACGGAGGAATGCTCGTGTGGTCCCCTTACCACTCCATCCCTGACGCCAAGCTGGACGAGTACATCGCCATCGCTAAGGAGAAGCACGGCTACAACGTGGAGCAGGCCCTGGGCATGCTGTTCTGGCACAAGCACggatcGAGACGGGCCATGCGGAATGGGTTA					GGCCTTGG					sublibrary_2					True	False	False	345.0	0.05217391304347826	0.0011045520021311713	2.9014492753623187	54.16111111111112	25.820390071041526	0.7151911682909885	0.08640483826520358	0.017391304347826087	0.013061532638335515	0.23708456666296004	0.002898550724637681	0.0
98	AFAINPAMMAAAQAALQAAWAMMAMLAAQQNQAAPAANNQNQANMQREPNQAFAAANNAYAAANAA	GGTTGTGACGAATCGTGCGCGTCTCggctgAACTCTTTGTAAggatcgaccgtgagtgcacttgccaccatgGCCTTCGCCATCAACCCCGCCATGATGGCAGCAGCTCAAGCAGCACTGCAAGCTGCATGGGCTATGATGGCTATGCTGGCCGCCCAGCAGAACCAAGCTGCTCCAGCAGCAAACAACCAGAATCAGGCCAACATGCAGAGAGAGCCCAACCAGGCTTTCGCAGCCGCCAACAACGCTTACGCAGCTGCCAATGCTGCCggatcGAGACGCGGCGATCACGTATGGAGG					AACTCTTT					sublibrary_3					False	True	False	220.0	2.5	0.11393326726230738	194.80454545454546	82.16005291005291	22.354326555605205	0.5440495123395691	0.07789038099455511	0.9	2.3125097331250255	-0.045356840865191005	0.0	0.004545454545454545
99	AFAINPAMMAAAQAALQAAWGMMGMLAAQQNQAGPAGNNQNQGNMQREPNQAFGAGNNAYAGANAG	TCCAGACCGTTCAGGTGTGCGTCTCggctgCCCTTTACCTAAggatcgaccgtgagtgcacttgccaccatgGCCTTCGCCATCAACCCCGCCATGATGGCTGCAGCACAAGCTGCACTGCAAGCTGCTTGGGGAATGATGGGCATGCTGGCCGCTCAGCAGAACCAAGCTGGACCTGCAGGAAACAACCAGAATCAGGGCAACATGCAGAGGGAGCCCAATCAGGCCTTCGGCGCCGGCAACAATGCTTATGCTGGGGCTAATGCTGGCggatcGAGACGGGCCATGCGGAATGGGTTA					CCCTTTAC					sublibrary_2					False	True	False	259.0	4.710424710424711	0.27942145540433305	421.9227799227799	99.32180342505018	44.72355283902965	0.5635743800170103	0.11506336625496531	0.8918918918918919	3.5810020834200347	-0.04982274536693812	0.003861003861003861	0.003861003861003861
100	AFAINPAMMAAAQAALQASWAMMGMLAAQQNQAAPSGNNQNQANMQREPNQAFASGNNSYSASNSA	TCCAGACCGTTCAGGTGTGCGTCTCggctgGGCTCCGAGTAAggatcgaccgtgagtgcacttgccaccatgGCCTTCGCCATCAACCCCGCCATGATGGCTGCCGCACAAGCAGCTCTGCAAGCTTCTTGGGCTATGATGGGCATGCTGGCCGCTCAGCAAAACCAGGCTGCCCCATCAGGAAACAACCAGAACCAAGCCAACATGCAGAGGGAGCCCAATCAGGCCTTTGCCAGCGGCAACAACAGCTACAGCGCCAGCAACTCTGCCggatcGAGACGGGCCATGCGGAATGGGTTA					GGCTCCGA					sublibrary_2					False	True	False	284.0	3.4964788732394365	0.03870015369351917	101.07042253521126	27.793383547195205	13.105826291557257	0.6565632672551592	0.10047807990715177	0.7852112676056338	0.22500306546710963	0.11115283091560008	0.0035211267605633804	0.0
101	AFCINPAMMAAAQAALQSSWGMMGMLASQQIQCGPSGNNQEQGWMQREPNQAFGSGNNSYSGSYSG	GGTTGTGACGAATCGTGCGCGTCTCggctgTAACATTCCTAAggatcgaccgtgagtgcacttgccaccatgGCCTTCTGCATCAACCCCGCCATGATGGCTGCCGCCCAGGCTGCTCTCCAATCTTCTTGGGGAATGATGGGCATGCTGGCCTCTCAGCAGATCCAGTGCGGCCCCAGCGGAAACAATCAGGAACAAGGCTGGATGCAGCGGGAACCCAACCAAGCCTTCGGCAGCGGCAACAACAGCTACTCTGGTAGCTATAGCGGCggatcGAGACGCGGCGATCACGTATGGAGG					TAACATTC					sublibrary_3					False	True	False	264.0	1.7651515151515151	0.014835676327876178	41.18181818181818	24.087243867243867	8.287860337817797	0.6442418221365541	0.09686550912933645	0.5492424242424242	0.057556353346263266	0.12195067828013145	0.01893939393939394	0.007575757575757576
102	AFEDDEAAGRGSKKQQGTGFSVSKQGVGYKHQYFQTVQKHFDDVMESKEGDYDVRQGAKYSSVKGK	CATGTCGGCGCTAGATTGCCGTCTCggctgCGCAAAGAGTAAggatcgaccgtgagtgcacttgccaccatgGCCTTCGAGGACGACGAGGCCGCCGGCAGGGGCAGCAAGAAGCAACAAGGAACAGGATTTTCTGTGAGCAAGCAGGGCGTGGGCTACAAGCACCAGTACTTCCAGACCGTGCAGAAGCACTTCGACGACGTGATGGAGAGCAAGGAGGGCGACTACGACGTTAGGCAGGGAGCCAAGTACAGCAGCGTGAAGGGCAAGggatcGAGACGGACAGCGGTTCGGTGTTTC					CGCAAAGA					sublibrary_1					False	False	True																											47.0	0.0425531914893617	0.00041527406465453404	0.9361702127659575
103	AFEQRQEFPKAEESKQHLSSQSLLSPPFTNLSPRPASFFAKENAFITSARSDKDASSNAPQPLLAS	TCCAGACCGTTCAGGTGTGCGTCTCggctgGCTCGACCATAAggatcgaccgtgagtgcacttgccaccatgGCCTTCGAGCAAAGGCAGGAGTTCCCCAAGGCCGAGGAGTCCAAGCAGCACCTGAGCTCTCAGTCTCTGCTCTCTCCTCCCTTCACCAACCTGTCTCCTAGGCCCGCCTCCTTCTTCGCCAAGGAGAACGCCTTCATCACCAGTGCTAGGAGCGACAAGGACGCCAGCAGCAACGCTCCCCAACCTCTGTTGGCTAGCggatcGAGACGGGCCATGCGGAATGGGTTA					GCTCGACC					sublibrary_2					False	False	True	85.0	0.2	0.0027029407658278083	5.670588235294118	15.234567901234568	3.0548010042277016	0.5898131187692152	0.0113890113923748	0.10588235294117647	0.15909080574363677	0.19417437809224636	0.011764705882352941	0.0	119.0	0.07563025210084033	0.0037120885486870603	7.529411764705882	43.839999999999996	15.498851570358365	0.7688052144688938	0.01900315879016474	0.04201680672268908	0.330182868082746	0.3299975485576348	0.008403361344537815	0.0	137.0	0.051094890510948905	0.003150374936497869	6.299270072992701
104	AFFGMSAGGRAAMGAHSYGIGGFHPPMYPPHGQNSGSPAQGMPSGGMHPHGMHGSNVTAPHHGSIN	TCCAGACCGTTCAGGTGTGCGTCTCggctgTATTCGCGTTAAggatcgaccgtgagtgcacttgccaccatgGCCTTCTTCGGCATGAGCGCCGGCGGCAGGGCCGCTATGGGAGCTCATTCTTATGGAATTGGAGGCTTCCATCCACCCATGTACCCACCCCACGGCCAAAACAGCGGCTCTCCTGCTCAAGGTATGCCCTCTGGAGGAATGCACCCTCACGGCATGCATGGCAGCAACGTGACCGCTCCTCATCACGGCTCTATCAACggatcGAGACGGGCCATGCGGAATGGGTTA					TATTCGCG					sublibrary_2					False	False	True	121.0	2.628099173553719	0.028059940487981837	70.85123966942149	28.119662318675477	11.608823884154573	0.6388372853294182	0.11493381020882469	0.628099173553719	0.22257306964976611	0.16014457440856156	0.01652892561983471	0.0	146.0	5.075342465753424	0.062380926967442095	141.92465753424656	28.27213786213786	14.151128255699561	0.6198019360482806	0.14259226435490494	0.8561643835616438	0.5240467036655733	0.2663484436322311	0.0273972602739726	0.0	116.0	7.508620689655173	0.12890153803282017	256.3448275862069
105	AFFTLFFPFPAGNFSGTTNEKEGPQFAVSAAVSKDQGGTAKSTPDTTKDNKDNNTGSALNSANAGK	GGTTGTGACGAATCGTGCGCGTCTCggctgTGGGAAACCTAAggatcgaccgtgagtgcacttgccaccatgGCCTTCTTCACCCTGTTCTTCCCCTTCCCCGCCGGCAACTTCAGCGGCACCACCAACGAAAAGGAAGGACCCCAATTTGCCGTGAGCGCCGCCGTGTCCAAAGACCAGGGCGGAACAGCTAAGTCTACCCCTGATACAACCAAAGATAATAAGGACAACAACACCGGCAGCGCCCTGAACAGCGCCAACGCCGGAAAGggatcGAGACGCGGCGATCACGTATGGAGG					TGGGAAAC					sublibrary_3					False	False	True	137.0	1.948905109489051	0.02791916124169464	62.67153284671533	31.754597701149425	11.057302590839148	0.6212659070130105	0.0927476973498653	0.635036496350365	0.1538897399633143	0.142841594813727	0.0072992700729927005	0.0072992700729927005	89.0	2.561797752808989	0.0383637589782957	83.37078651685393	32.2531746031746	11.616584475768471	0.6291318870750371	0.09755151776439594	0.7752808988764045	0.25337363947506003	0.08468944554957021	0.011235955056179775	0.0
106	AFGATANANKPAFSFGATTNDDKKTEPDKPAFSFNSSVGNKTDAQAPTTGFSFGSQAGGNKTVNEA	CATGTCGGCGCTAGATTGCCGTCTCggctgATCAAGCCGTAAggatcgaccgtgagtgcacttgccaccatgGCCTTCGGCGCCACCGCCAACGCCAACAAGCCCGCCTTTTCTTTTGGAGCCACAACCAACGACGACAAGAAGACCGAGCCCGACAAGCCTGCCTTCAGCTTCAACAGCAGCGTGGGCAACAAGACAGACGCTCAGGCCCCTACCACCGGATTCTCCTTCGGATCTCAGGCTGGCGGCAATAAGACCGTGAACGAGGCCggatcGAGACGGACAGCGGTTCGGTGTTTC					ATCAAGCC					sublibrary_1					False	True	False	134.0	0.07462686567164178	0.0006004716842220492	1.5149253731343284	17.833333333333332	4.5	0.723286658188286	0.04904547458436037	0.04477611940298507	0.093692877511468	0.07686695142260923	0.0	0.0	110.0	0.16363636363636364	0.005006863171476102	6.8	29.020833333333336	9.969446753660577	0.6856861502626412	0.06130781666666913	0.03636363636363636	0.2703727641034606	0.21765478059627386	0.00909090909090909	0.0
107	AFGINPAMMAAAQAALQGGWGMMGMLAGQQNQGGPGGNNQNQGNMQREPNQAFGGGNNGYGGGNGG	GGTTGTGACGAATCGTGCGCGTCTCggctgGGGTAGCGTTAAggatcgaccgtgagtgcacttgccaccatgGCCTTCGGCATCAACCCCGCCATGATGGCTGCCGCTCAAGCTGCTTTGCAAGGAGGATGGGGAATGATGGGCATGCTGGCCGGACAACAGAACCAGGGAGGACCAGGAGGAAACAACCAAAACCAAGGCAACATGCAGAGGGAGCCCAACCAGGCTTTCGGCGGCGGCAACAACGGATATGGAGGAGGTAATGGAGGCggatcGAGACGCGGCGATCACGTATGGAGG	GGTTGTGACGAATCGTGCGCGTCTCggctgAGCAGAGTTTAAggatcgaccgtgagtgcacttgccaccatgGCCTTCGGCATCAACCCCGCCATGATGGCTGCCGCTCAAGCTGCTTTGCAAGGAGGATGGGGAATGATGGGCATGCTGGCCGGACAACAGAACCAGGGAGGACCAGGAGGAAACAACCAAAACCAAGGCAACATGCAGAGGGAGCCCAACCAGGCTTTCGGCGGCGGCAACAACGGATATGGAGGAGGTAATGGAGGCggatcGAGACGCGGCGATCACGTATGGAGG				GGGTAGCG	AGCAGAGT				sublibrary_3	sublibrary_3				False	True	False	96.0	0.6520971901723904	0.009203720694028392	22.67544455002036	33.472321428571426	9.39182241862968	0.6264022754321013	0.05858105660927877	0.3020225329170626	0.184748647051713	0.2361611789379921	0.023822451472784036	0.0035971223021582736	103.0	0.9513888888888888	0.010678719157179946	27.057235663082437	25.277321428571433	8.626243236228413	0.6522810785004745	0.061406568211636404	0.40994623655913975	0.2974872478722125	0.23072517551806968	0.021953405017921146	0.003472222222222222
108	AFGINPAMMAAAQAALQGSWGMMGMLAGQQNQGGPSGNNQNQGNMQREPNQAFGSGNNGYSGSNGG	TCCAGACCGTTCAGGTGTGCGTCTCggctgAACAAGCGCTAAggatcgaccgtgagtgcacttgccaccatgGCCTTCGGCATCAACCCCGCCATGATGGCTGCCGCCCAAGCTGCTCTTCAAGGATCTTGGGGAATGATGGGCATGCTGGCCGGACAACAGAATCAGGGCGGCCCCTCAGGAAACAATCAAAACCAGGGCAACATGCAGAGGGAGCCCAACCAGGCCTTTGGCAGCGGCAACAACGGCTATTCTGGCAGCAATGGAGGCggatcGAGACGGGCCATGCGGAATGGGTTA					AACAAGCG					sublibrary_2					False	True	False	160.0	0.35625	0.002780206080128627	7.375	19.517094017094017	2.9313000371076523	0.5424135968038784	0.050461439161048054	0.1875	0.17545449980104091	0.20029248956063114	0.0	0.00625	184.0	0.5978260869565217	0.004715479072225438	12.03804347826087	18.754499748617395	4.997744830628197	0.5693751854566155	0.06654534157203984	0.27717391304347827	0.291625257114246	0.19349896528147167	0.0	0.005434782608695652	83.0	1.2048192771084338	0.009422219075124189	25.265060240963855
109	AFGINPAMMAAAQAALQSGWGMMGMLAGQQNQGGPSGNNQNQGNMQREPNQAFGGGNNSYSGSNGG	TCCAGACCGTTCAGGTGTGCGTCTCggctgAAGAGCCATTAAggatcgaccgtgagtgcacttgccaccatgGCCTTCGGCATCAACCCCGCCATGATGGCTGCCGCTCAAGCTGCTCTGCAAAGTGGATGGGGAATGATGGGCATGCTGGCCGGACAACAGAACCAGGGCGGCCCTTCAGGAAACAACCAGAATCAGGGCAACATGCAGAGGGAGCCCAACCAGGCCTTTGGCGGCGGCAACAATTCTTACAGCGGCTCCAATGGAGGCggatcGAGACGGGCCATGCGGAATGGGTTA					AAGAGCCA					sublibrary_2					False	True	False	241.0	0.27800829875518673	0.004983329926596748	7.721991701244813	22.294430794430795	5.456632907658119	0.633914667418215	0.03862796225902638	0.15352697095435686	0.17996093497923296	0.25930229843008296	0.004149377593360996	0.0	274.0	0.45985401459854014	0.005590539090841536	11.39051094890511	20.383008658008656	5.398329624616212	0.5983931765299575	0.04068599062748189	0.25547445255474455	0.28035346102180286	0.23190447205930156	0.010948905109489052	0.0	104.0	0.8365384615384616	0.007490628293151304	20.28846153846154
110	AFGINPAMMAAAQAALQSGWGMMGMLASQQNQSGPSGNNQNQGNMQREPNQAFGSGNNSYSGSNSG	CATGTCGGCGCTAGATTGCCGTCTCggctgCAGTAGTCCTAAggatcgaccgtgagtgcacttgccaccatgGCCTTCGGCATCAACCCCGCCATGATGGCTGCCGCCCAAGCTGCTCTTCAATCTGGATGGGGAATGATGGGCATGCTGGCCTCCCAGCAGAATCAGAGCGGCCCCTCTGGTAACAATCAAAACCAGGGCAACATGCAGAGGGAGCCCAACCAGGCCTTTGGCAGCGGCAACAACAGCTACTCTGGCAGCAACTCTGGCggatcGAGACGGACAGCGGTTCGGTGTTTC					CAGTAGTC					sublibrary_1					False	True	False	249.0	0.3373493975903614	0.012575797238139482	20.224899598393574	52.57914377289377	19.83220582211694	0.6174024678251079	0.08321348981369667	0.11244979919678715	0.1084933385865495	0.10615731574740993	0.0	0.0	152.0	0.5	0.012018054682959587	19.861842105263158	35.2678315018315	13.389105259987634	0.6366732617349536	0.0685927465971447	0.16447368421052633	0.18684719420174523	0.12116930043787018	0.0	0.0
111	AFGMGPPGFANQGLYLAQSFLNAAMGMNFAMSNNGYRGMFSNIQNFASQGGASWQGNMGFQSAMYG	TCCAGACCGTTCAGGTGTGCGTCTCggctgAAGATTGAATAAggatcgaccgtgagtgcacttgccaccatgGCCTTCGGCATGGGCCCTCCCGGCTTTGCCAACCAGGGCCTGTACCTGGCTCAATCTTTTCTGAACGCAGCCATGGGCATGAACTTCGCCATGAGCAACAACGGCTACAGGGGCATGTTCAGCAACATCCAGAACTTTGCCTCCCAGGGCGGCGCCTCTTGGCAAGGCAACATGGGCTTCCAATCTGCCATGTATGGAggatcGAGACGGGCCATGCGGAATGGGTTA					AAGATTGA					sublibrary_2					False	False	True	322.0	0.20496894409937888	0.0010941593096651643	3.782608695652174	16.886904761904763	4.887115135816542	0.6677937884464875	0.05149792905408101	0.08695652173913043	0.02608413075067103	0.1378660169872033	0.0	0.006211180124223602
112	AFGVQMDRVDQSAVGFEYQGATEAHASQADYSSGFGGAYGVQADRVDASAVGFDYQGATEAHESQA	CATGTCGGCGCTAGATTGCCGTCTCggctgCTATCCTACTAAggatcgaccgtgagtgcacttgccaccatgGCCTTCGGCGTGCAGATGGACAGGGTGGACCAGAGCGCCGTGGGCTTCGAATATCAAGGAGCAACCGAGGCTCATGCCTCACAGGCCGACTACTCCAGCGGCTTTGGAGGAGCTTACGGAGTTCAGGCTGATAGGGTCGACGCCAGCGCTGTTGGCTTTGACTACCAGGGCGCTACCGAAGCTCACGAATCTCAGGCCggatcGAGACGGACAGCGGTTCGGTGTTTC					CTATCCTA					sublibrary_1					False	True	False														39.0	0.20512820512820512	0.01623937202467235	40.333333333333336	114.83333333333334	91.83786970832824	0.6683256159106973	0.01259716211917852	0.1282051282051282	0.17437488748141536	0.1731184901963654	0.05128205128205128	0.0
113	AFGYDVKVKVEGDKKDVVAKKGDGGYEFKEGQRQEKQSKQASHRGSFADFSSTTQHGQSYQGMYVD	CATGTCGGCGCTAGATTGCCGTCTCggctgCAGCTCAAATAAggatcgaccgtgagtgcacttgccaccatgGCCTTCGGCTACGACGTGAAGGTTAAGGTGGAGGGCGACAAGAAGGACGTGGTGGCCAAGAAAGGCGACGGCGGCTATGAGTTCAAGGAGGGCCAGAGACAGGAGAAACAGAGCAAGCAGGCCAGCCACAGGGGCTCTTTCGCTGACTTCAGCAGCACCACCCAACATGGACAGAGCTACCAGGGCATGTACGTGGACggatcGAGACGGACAGCGGTTCGGTGTTTC					CAGCTCAA					sublibrary_1					False	False	True	76.0	0.15789473684210525	0.0006090930739183553	1.6842105263157894	12.293333333333333	2.167791466630666	0.6721607542038917	0.08690787775376063	0.06578947368421052	0.10521481013889644	0.08089036709687354	0.0	0.0	103.0	0.07766990291262135	0.00034878114644828155	0.7961165048543689	10.933333333333332	2.8273115763993903	0.6871350210635013	0.0759377901946674	0.02912621359223301	0.29369318863125354	0.1327792212824036	0.0	0.0
114	AFIRNGLLEGLVEVITNSDDHISVRATILLGELLHMANTILPHSHSHHLHCLPTLMNMAASFDIPK	TCCAGACCGTTCAGGTGTGCGTCTCggctgACTAGTATATAAggatcgaccgtgagtgcacttgccaccatgGCCTTCATCAGGAACGGCCTGCTGGAGGGCCTGGTGGAGGTGATTACCAACAGCGACGACCACATCTCTGTGAGAGCCACCATCCTGCTCGGGGAGCTGCTGCATATGGCAAATACCATTCTGCCCCACAGCCATTCCCATCACCTGCACTGCCTGCCCACCCTCATGAACATGGCTGCTAGCTTCGACATCCCCAAGggatcGAGACGGGCCATGCGGAATGGGTTA					ACTAGTAT					sublibrary_2					True	False	False	181.0	0.04419889502762431	0.0005577522452327691	0.8397790055248618	19.566666666666666	9.478860960201162	0.47363063728696675	0.10493381128517652	0.016574585635359115	0.020120850920027453	0.22618273193980407	0.0	0.0
115	AFISFAASSFEQTDSLSAQTLEFESPPFSSRKRAKSPQSSNNAKRKFLQPLPDEAPPSQANHEALL	TCCAGACCGTTCAGGTGTGCGTCTCggctgCGAATATAGTAAggatcgaccgtgagtgcacttgccaccatgGCCTTCATCTCCTTCGCTGCCAGCAGCTTCGAGCAAACCGACTCCCTGTCCGCCCAGACACTGGAGTTTGAGAGCCCTCCCTTCAGCTCTAGGAAAAGGGCCAAGTCCCCTCAGAGCAGCAACAACGCCAAGAGGAAGTTCCTGCAGCCTCTGCCTGACGAGGCTCCTCCCTCTCAGGCCAATCACGAAGCTCTGCTGggatcGAGACGGGCCATGCGGAATGGGTTA					CGAATATA					sublibrary_2					False	False	True	131.0	0.09923664122137404	0.0014680847722730495	2.5419847328244276	19.47	8.183493413150675	0.7014507366890917	0.04435976084675812	0.03816793893129771	0.14437036228452427	0.25709378562846247	0.007633587786259542	0.0	184.0	0.06521739130434782	0.003603492373840449	5.619565217391305	57.55952380952382	41.79873715617166	0.7127165847641722	0.0689457835976377	0.016304347826086956	0.33758631273576073	0.34646246004140446	0.005434782608695652	0.0	175.0	0.045714285714285714	0.0030403940599949488	5.171428571428572
116	AFKGQGSYGGKTYYKVRKQYMQFVSDQGVEDHKAKKQSKETVDVHFADDSEFGGSQGGSVDRQKEA	GGTTGTGACGAATCGTGCGCGTCTCggctgAAGCTCAGGTAAggatcgaccgtgagtgcacttgccaccatgGCTTTCAAGGGCCAGGGCAGCTACGGCGGCAAGACCTACTACAAGGTGAGGAAGCAGTACATGCAGTTTGTGAGCGACCAGGGCGTGGAGGACCACAAGGCCAAGAAACAGAGCAAGGAGACCGTGGACGTTCACTTCGCTGACGACTCCGAGTTCGGCGGCTCTCAAGGAGGATCCGTTGACAGGCAGAAGGAAGCCggatcGAGACGCGGCGATCACGTATGGAGG					AAGCTCAG					sublibrary_3					False	False	True	55.0	0.2727272727272727	0.004585261444124033	8.454545454545455	20.525	6.90307213016802	0.6364207119637687	0.0578284782434321	0.18181818181818182	0.1250147241216669	0.17353481056355752	0.0	0.0	88.0	0.5909090909090909	0.0033138292340854723	11.943181818181818	17.3093984962406	7.9963728905543645	0.6643058273288671	0.07372955425883972	0.2159090909090909	0.26616595135728116	0.31083039963050074	0.011363636363636364	0.0	98.0	0.6020408163265306	0.003403203544121478	11.918367346938776
117	AFRFKNVRSIFHFESWWYEKINDSMGSLRQHHSQNSNGMALNLTTTTNQHNIPMQSSQDSYFHEFV	GGTTGTGACGAATCGTGCGCGTCTCggctgTTGATACATTAAggatcgaccgtgagtgcacttgccaccatgGCCTTCAGGTTCAAGAACGTCAGGAGCATCTTCCACTTCGAGAGCTGGTGGTACGAGAAGATCAACGACTCCATGGGCAGCCTGAGGCAGCACCACAGCCAGAACAGCAACGGCATGGCTCTCAACTTGACCACCACAACCAACCAGCACAACATCCCCATGCAGTCCAGCCAGGACTCCTACTTCCACGAGTTCGTGggatcGAGACGCGGCGATCACGTATGGAGG					TTGATACA					sublibrary_3					False	False	True	70.0	1.0857142857142856	0.011027245575603858	29.242857142857144	27.187333333333335	9.24843486153696	0.6838885238436897	0.09836832517860829	0.35714285714285715	0.032838875999587215	0.03504412167710476	0.0	0.014285714285714285
118	AFRNWTNPLDINTVRPVGNLVGRGDPNRLAPPRGNINNILQKLVNLNFRMVDEKTFYGRFHVCIAN	GGTTGTGACGAATCGTGCGCGTCTCggctgCGCACAGCTTAAggatcgaccgtgagtgcacttgccaccatgGCCTTCAGGAACTGGACCAACCCTCTGGACATCAACACCGTCAGGCCCGTGGGGAATCTTGTTGGAAGAGGAGATCCTAATAGGCTGGCCCCTCCTAGGGGCAACATTAACAACATCCTGCAGAAGCTGGTGAACCTGAACTTCAGAATGGTGGACGAGAAGACCTTCTACGGCAGATTCCACGTGTGCATCGCCAACggatcGAGACGCGGCGATCACGTATGGAGG					CGCACAGC					sublibrary_3					False	False	True	119.0	0.46218487394957986	0.022035661156919885	47.80672268907563	74.75079365079365	49.954023827283	0.6308358150322008	0.06857647766191301	0.17647058823529413	0.07667746772887735	0.07236832639700315	0.025210084033613446	0.0
119	AFSAGGCLLDRIAVCTPAGGGFPRRHSVTLPSVKFHQNQLLCSLMGEPAPALSSRDSRFRDRSFSE	GGTTGTGACGAATCGTGCGCGTCTCggctgAGGAGCGCTTAAggatcgaccgtgagtgcacttgccaccatgGCCTTCAGCGCCGGCGGGTGCCTGTTGGATAGAATCGCTGTGTGTACACCTGCTGGAGGAGGCTTTCCCAGAAGGCACAGCGTGACCCTGCCTAGCGTCAAGTTCCACCAGAACCAGCTCCTGTGCAGCCTGATGGGAGAGCCTGCTCCCGCTTTGTCTTCTAGGGACTCTAGGTTCAGGGACAGGTCCTTCTCCGAGggatcGAGACGCGGCGATCACGTATGGAGG					AGGAGCGC					sublibrary_3					False	True	False	490.0	0.0326530612244898	0.0006824654929472486	0.8469387755102041	17.458333333333332	3.79932141981285	0.6880250540085137	0.04445852607301528	0.024489795918367346	0.014956775147393745	0.18645299482182637	0.0	0.0
120	AFSENPAMMAAAQAAKQSSWGMMGMDAEQQNQSGPSGNNQNQRNMQREPNQAFGSGNNSYSGSNRG	CATGTCGGCGCTAGATTGCCGTCTCggctgCATAAGATCTAAggatcgaccgtgagtgcacttgccaccatgGCCTTCAGCGAGAACCCCGCCATGATGGCTGCCGCCCAGGCCGCTAAACAATCTTCTTGGGGAATGATGGGCATGGACGCCGAGCAGCAGAATCAGAGCGGCCCCAGCGGAAATAATCAAAACCAAAGGAACATGCAGAGGGAGCCCAACCAGGCTTTCGGCAGCGGCAACAACAGCTACAGCGGATCTAATAGGGGCggatcGAGACGGACAGCGGTTCGGTGTTTC					CATAAGAT					sublibrary_1					False	True	False																											80.0	0.475	0.023906948557165086	52.175
121	AFSGNPAGGAAAQAAGQSSWGGGGGGASQQNQSGPSGNNQNQGNGQREPNQAFGSGNNSYSGSNSG	GGTTGTGACGAATCGTGCGCGTCTCggctgCAGTCCGGATAAggatcgaccgtgagtgcacttgccaccatgGCCTTCAGCGGGAACCCAGCTGGAGGTGCTGCTGCTCAAGCTGCTGGACAATCTTCTTGGGGTGGAGGAGGTGGCGGAGCTAGCCAGCAGAATCAGAGCGGCCCATCAGGAAACAATCAAAACCAGGGCAACGGCCAGAGGGAGCCCAACCAGGCCTTCGGCAGCGGAAATAACAGCTATTCTGGCAGCAACAGCGGCggatcGAGACGCGGCGATCACGTATGGAGG					CAGTCCGG					sublibrary_3					False	True	False	48.0	0.041666666666666664	0.00023140882543203336	0.8333333333333334	20.0	0.0	0.6572557557483643	0.0	0.041666666666666664	0.0453354865110344	-0.1370053326130706	0.0	0.0														39.0	0.10256410256410256	0.006514520873356071	17.256410256410255
122	AFSGNPAGGAAAQAAGQSSWGGGGMLASQQNQSGPSGNNQNQGNMQREPNQAFGSGNNSYSGSNSG	TCCAGACCGTTCAGGTGTGCGTCTCggctgAACAGCCTCTAAggatcgaccgtgagtgcacttgccaccatgGCCTTCAGCGGGAACCCAGCAGGAGGTGCTGCTGCTCAAGCTGCTGGACAATCTTCTTGGGGAGGTGGCGGCATGCTGGCTTCCCAGCAAAACCAGAGCGGACCCTCAGGAAACAATCAGAATCAGGGCAACATGCAGAGGGAGCCCAACCAGGCCTTCGGGAGCGGCAACAACAGCTATTCTGGCAGCAACTCTGGCggatcGAGACGGGCCATGCGGAATGGGTTA					AACAGCCT					sublibrary_2					False	True	False
123	AFSIAPAMMAAAQAALQSSWGMMGMLASQQAQSGPSGAAQAQGAMQREPAQAFGSGAASYSGSASG	TCCAGACCGTTCAGGTGTGCGTCTCggctgGACCATCATTAAggatcgaccgtgagtgcacttgccaccatgGCCTTCAGCATCGCCCCTGCCATGATGGCGGCCGCTCAAGCTGCTCTCCAATCTTCTTGGGGAATGATGGGCATGCTGGCCTCCCAGCAGGCTCAATCTGGACCATCAGGAGCAGCACAAGCTCAAGGCGCCATGCAGAGGGAACCCGCCCAAGCTTTCGGATCTGGAGCTGCAAGCTACTCTGGATCCGCCTCTGGCggatcGAGACGGGCCATGCGGAATGGGTTA					GACCATCA					sublibrary_2					False	True	False	311.0	3.7781350482315115	0.11536258549647316	221.10289389067523	63.29543836489326	34.59158300916948	0.6021709178796609	0.1128915410661952	0.8553054662379421	0.4665804375978383	0.0254666120908466	0.01607717041800643	0.0	294.0	4.64625850340136	0.16472294568825502	295.04761904761904	68.39469883305624	39.39077491281834	0.5963288758852447	0.11507197339768528	0.9421768707482994	0.8310747429566029	0.030743112542339027	0.02040816326530612	0.0
124	AFSIGPAMMAAAQAALQSSWGMMGMLASQQGQSGPSGGGQGQGGMQREPGQAFGSGGGSYSGSGSG	GGTTGTGACGAATCGTGCGCGTCTCggctgCGGGAGGTATAAggatcgaccgtgagtgcacttgccaccatgGCCTTCAGCATCGGCCCCGCCATGATGGCTGCCGCTCAAGCTGCTCTCCAATCTTCTTGGGGAATGATGGGCATGCTGGCCTCCCAGCAGGGACAATCTGGACCATCAGGAGGAGGACAAGGTCAAGGCGGCATGCAGAGGGAGCCTGGCCAAGCTTTCGGATCTGGAGGTGGAAGCTACTCAGGAAGCGGCTCTGGCggatcGAGACGCGGCGATCACGTATGGAGG					CGGGAGGT					sublibrary_3					False	True	False	72.0	3.013888888888889	0.12783702407703387	220.70833333333334	78.50658339838667	40.75626175078232	0.6082293819556117	0.10827794604494087	0.8472222222222222	0.4908119646432476	0.0675606612984744	0.027777777777777776	0.041666666666666664	107.0	4.037383177570093	0.2083735154691781	338.4392523364486	91.26247017558899	53.49415153218988	0.6056168536330113	0.11990334547006477	0.9439252336448598	0.872616071592529	0.05193108636556832	0.009345794392523364	0.0	65.0	4.615384615384615	0.2823855931572399	413.15384615384613
125	AFSINAAMMAAAQAALQSSWGMMGMLASQQNQSGASGNNQNQGNMQREANQAFGSGNNSYSGSNSG	TCCAGACCGTTCAGGTGTGCGTCTCggctgTGTCTTTAGTAAggatcgaccgtgagtgcacttgccaccatgGCCTTCTCCATCAACGCCGCCATGATGGCTGCCGCCCAGGCTGCTCTGCAAAGTTCTTGGGGAATGATGGGCATGCTGGCCTCTCAGCAGAACCAAAGCGGCGCCAGCGGCAACAATCAGAATCAGGGCAACATGCAGAGGGAGGCCAACCAAGCCTTCGGCAGCGGGAACAACAGCTACTCTGGCAGCAACTCTGGCggatcGAGACGGGCCATGCGGAATGGGTTA					TGTCTTTA					sublibrary_2					False	True	False	171.0	2.9239766081871346	0.26503891790841544	350.46198830409355	129.82783511558347	42.98828228810784	0.5434648729946311	0.07713977904305645	0.8830409356725146	1.4102253067809885	0.05235469399711892	0.0	0.0	141.0	3.872340425531915	0.3980477372718204	465.36879432624113	133.44351598693706	48.12131351716278	0.5318456417169638	0.08873280610572488	0.9432624113475178	2.222253039478362	0.016071274729841874	0.0	0.0
126	AFSINGAMMAAAQAALQSSWGMMGMLASQQNQSGGSGNNQNQGNMQREGNQAFGSGNNSYSGSNSG	GGTTGTGACGAATCGTGCGCGTCTCggctgTCGACCGGGTAAggatcgaccgtgagtgcacttgccaccatgGCCTTCAGCATCAACGGCGCCATGATGGCTGCCGCCCAGGCTGCTCTGCAAAGTTCTTGGGGAATGATGGGCATGCTGGCCTCTCAGCAGAATCAGAGCGGCGGCTCCGGCAACAATCAAAACCAGGGCAACATGCAGAGGGAGGGGAACCAAGCCTTCGGCAGCGGCAATAACAGCTACAGCGGCTCTAACAGCGGCggatcGAGACGCGGCGATCACGTATGGAGG					TCGACCGG					sublibrary_3					False	True	False	169.0	1.2485207100591715	0.04412474719353176	75.27218934911242	65.32920792079207	18.298588302323783	0.5893350477372961	0.05729159562179136	0.5976331360946746	0.2626678501416672	0.13438736776056392	0.023668639053254437	0.005917159763313609	176.0	1.8068181818181819	0.07410755503461942	113.38636363636364	70.98818213416753	20.52394316778786	0.5892226626756912	0.06670203414728063	0.7784090909090909	0.452955933007077	0.13639303209188025	0.022727272727272728	0.005681818181818182
127	AFSINGAMMAAAQAALQSSWGMMGMLASQQNQSGPSGNNQNQGNMQREGNQAFGSGNNSYSGSNSG	CATGTCGGCGCTAGATTGCCGTCTCggctgCGTATCGACTAAggatcgaccgtgagtgcacttgccaccatgGCCTTCAGCATCAACGGCGCCATGATGGCTGCCGCCCAGGCCGCTCTTCAATCTTCTTGGGGAATGATGGGCATGCTCGCTAGCCAGCAGAACCAGAGCGGGCCCAGCGGAAATAACCAGAATCAAGGCAACATGCAGAGAGAGGGAAACCAGGCCTTCGGCAGCGGCAACAACAGCTACAGCGGGAGCAACTCTGGCggatcGAGACGGACAGCGGTTCGGTGTTTC					CGTATCGA					sublibrary_1					False	True	False	58.0	1.4310344827586208	0.04154850230861345	83.05172413793103	57.046190476190475	18.02416772875244	0.5867197686005478	0.06382268148678286	0.603448275862069	0.2669701758213282	0.10460562266339656	0.017241379310344827	0.0	83.0	2.2771084337349397	0.07878038625978262	137.20481927710844	66.04619047619047	20.384957491544203	0.5948587353202768	0.07213575617632415	0.8433734939759037	0.5069268566739411	0.15562571603059533	0.012048192771084338	0.0	57.0	2.789473684210526	0.1020798172719641	169.68421052631578
128	AFSINPAAAAAAQAALQSSWGAAGALASQQNQSGPSGNNQNQGNAQREPNQAFGSGNNSYSGSNSG	TCCAGACCGTTCAGGTGTGCGTCTCggctgCCTAAGACTTAAggatcgaccgtgagtgcacttgccaccatgGCCTTCAGCATCAACCCAGCTGCTGCAGCTGCTGCTCAAGCTGCTCTCCAATCTTCTTGGGGTGCTGCTGGAGCCCTGGCTTCCCAGCAGAATCAGAGCGGCCCATCAGGAAACAATCAAAACCAGGGCAACGCCCAGAGGGAGCCCAACCAGGCCTTCGGCAGCGGAAATAACAGCTATTCTGGCAGCAACAGCGGCggatcGAGACGGGCCATGCGGAATGGGTTA					CCTAAGAC					sublibrary_2					False	True	False																											125.0	0.072	0.005466794690362414	10.0
129	AFSINPAGGAAAQAALQSSWGGGGGLASQQNQSGPSGNNQNQGNGQREPNQAFGSGNNSYSGSNSG	TCCAGACCGTTCAGGTGTGCGTCTCggctgTGTAATAGCTAAggatcgaccgtgagtgcacttgccaccatgGCCTTCAGCATCAACCCTGCAGGAGGAGCTGCTGCTCAAGCTGCTCTCCAATCTTCTTGGGGAGGAGGTGGAGGCCTGGCTTCCCAGCAGAATCAGAGCGGCCCATCAGGAAACAATCAAAACCAGGGCAACGGCCAGAGGGAGCCCAACCAGGCTTTCGGCAGCGGCAACAACTCTTATTCTGGCAGCAACAGCGGCggatcGAGACGGGCCATGCGGAATGGGTTA					TGTAATAG					sublibrary_2					False	True	False	81.0	0.07407407407407407	0.0006770282660850395	1.8888888888888888	28.8	1.0	0.5973930004786816	0.0836632819320975	0.06172839506172839	0.13585100500724087	0.18286833640536695	0.0	0.0	105.0	0.009523809523809525	0.00010831945598235714	0.2571428571428571	27.0	0.0	0.6584419212243672	0.0	0.009523809523809525	0.29280330725359266	0.2613366187896205	0.0	0.0
130	AFSINPAGMAAAQAALQSSWGGGGMLASQQNQSGPSGNNQNQGNMQREPNQAFGSGNNSYSGSNSG	CATGTCGGCGCTAGATTGCCGTCTCggctgTCACCCGGGTAAggatcgaccgtgagtgcacttgccaccatgGCCTTCAGCATCAACCCCGCCGGCATGGCTGCTGCTCAAGCTGCTCTTCAATCTTCTTGGGGAGGAGGTGGCATGCTGGCCTCCCAGCAAAACCAGAGCGGCCCATCAGGAAACAATCAGAATCAGGGCAACATGCAGAGGGAGCCCAACCAGGCCTTCGGGAGCGGCAACAACAGCTATTCTGGCAGCAACTCTGGCggatcGAGACGGACAGCGGTTCGGTGTTTC					TCACCCGG					sublibrary_1					False	True	False
131	AFSINPAMEAAAQARLQSSWGMMGTAASQQNQSGPSGNNQNQGNMGREPNQAPGSGNNSYSGSNSG	CATGTCGGCGCTAGATTGCCGTCTCggctgCATCCAGATTAAggatcgaccgtgagtgcacttgccaccatgGCCTTCAGCATCAACCCCGCCATGGAGGCCGCTGCACAAGCTAGGCTGCAGTCTTCTTGGGGAATGATGGGAACCGCCGCTAGCCAGCAGAATCAGAGCGGCCCCTCAGGCAACAATCAAAACCAGGGCAACATGGGCAGGGAGCCCAACCAAGCTCCCGGCAGCGGAAACAACAGCTATTCTGGCAGCAACAGCGGCggatcGAGACGGACAGCGGTTCGGTGTTTC					CATCCAGA					sublibrary_1					False	True	False
132	AFSINPAMMAAAAAALASSWGMMGMLASAANASGPSGNNANAGNMAREPNAAFGSGNNSYSGSNSG	TCCAGACCGTTCAGGTGTGCGTCTCggctgAAATCGGCCTAAggatcgaccgtgagtgcacttgccaccatgGCCTTCTCCATCAACCCCGCCATGATGGCAGCCGCAGCTGCTGCACTGGCTTCTTCTTGGGGAATGATGGGCATGCTCGCTTCTGCCGCTAATGCCAGCGGCCCCAGCGGAAACAATGCAAATGCAGGCAACATGGCTAGGGAGCCCAACGCTGCCTTCGGCAGCGGCAACAACAGCTACTCTGGAAGCAACAGCGGAggatcGAGACGGGCCATGCGGAATGGGTTA					AAATCGGC					sublibrary_2					False	True	False	299.0	3.8561872909698995	0.11110593346499771	225.55183946488293	68.14250281647855	30.344603197559074	0.5942724728631641	0.11679729615289515	0.8595317725752508	1.5292713109782639	-0.05748687231660024	0.013377926421404682	0.016722408026755852
133	AFSINPAMMAAACAALQSCWGMMGMLASFQNASGMSGNNQNQGNMQREPNQAFGVGNNSYSGSNSG	CATGTCGGCGCTAGATTGCCGTCTCggctgGTCCACTTCTAAggatcgaccgtgagtgcacttgccaccatgGCCTTCAGCATCAACCCCGCCATGATGGCTGCCGCCTGCGCTGCTCTGCAAAGTTGTTGGGGAATGATGGGCATGCTGGCCTCCTTCCAGAACGCCAGCGGCATGAGCGGAAACAATCAGAACCAGGGCAACATGCAGAGAGAGCCCAACCAGGCCTTTGGCGTGGGCAATAACAGCTACAGCGGCTCCAACAGCGGCggatcGAGACGGACAGCGGTTCGGTGTTTC					GTCCACTT					sublibrary_1					False	True	False	263.0	2.9657794676806084	0.21137540170801425	284.52471482889734	102.35598755411255	31.741194844520454	0.5793896142491444	0.08998478649004521	0.9125475285171103	1.9208484749089252	-0.08560766585944561	0.0038022813688212928	0.045627376425855515	115.0	3.252173913043478	0.2816488299067938	330.2782608695652	106.09567301857021	30.041301527975406	0.5684083087824479	0.08051933831152921	0.9304347826086956	2.4368466339758705	-0.029188006913765576	0.008695652173913044	0.06086956521739131
134	AFSINPAMMAAAGAALGSSWGMMGMLASGGNGSGPSGNNGNGGNMGREPNGAFGSGNNSYSGSNSG	GGTTGTGACGAATCGTGCGCGTCTCggctgTCCATAATTTAAggatcgaccgtgagtgcacttgccaccatgGCCTTCAGCATCAACCCCGCCATGATGGCTGCCGCTGGAGCTGCTCTGGGATCTTCTTGGGGAATGATGGGCATGCTGGCATCAGGCGGAAACGGCAGCGGCCCAAGCGGAAATAACGGAAATGGAGGCAACATGGGCAGGGAGCCCAATGGCGCCTTCGGCTCCGGCAACAATTCCTACTCTGGAAGCAACAGCGGCggatcGAGACGCGGCGATCACGTATGGAGG					TCCATAAT					sublibrary_3					False	True	False	75.0	0.41333333333333333	0.002040109758146865	5.906666666666666	18.59722222222222	2.5498612004632903	0.5914169157165141	0.0744264787945019	0.16	0.13855381556467106	0.29033853954663014	0.0	0.0	87.0	0.45977011494252873	0.0027711801364415757	7.597701149425287	19.350877192982455	2.952543916082078	0.6470189089214062	0.042708711739335936	0.21839080459770116	0.28100933939763045	0.2610680867706255	0.0	0.0	55.0	0.6363636363636364	0.004962736448704471	14.254545454545454
135	AFSINPAMMAAAKAALKSSWGMMGMLASKKNKSGPSGNNKNKGNMKREPNKAFGSGNNSYSGSNSG	GGTTGTGACGAATCGTGCGCGTCTCggctgCATTCGTATTAAggatcgaccgtgagtgcacttgccaccatgGCCTTCAGCATCAACCCCGCCATGATGGCTGCCGCCAAGGCCGCCCTGAAATCTTCTTGGGGAATGATGGGCATGCTGGCCTCTAAGAAGAATAAGAGCGGCCCCAGCGGCAACAACAAGAACAAAGGCAACATGAAGAGGGAGCCCAACAAGGCCTTCGGCAGCGGGAACAACAGCTACAGCGGCTCCAATTCTGGCggatcGAGACGCGGCGATCACGTATGGAGG					CATTCGTA					sublibrary_3					False	True	False	115.0	3.8173913043478263	0.11949388727054139	233.33913043478262	66.13318135764943	37.77185775505937	0.6422072272599502	0.12137238620472658	0.8173913043478261	1.2335080049192042	-0.014644282892779472	0.0	0.05217391304347826
136	AFSINPAMMAAAKAALQSSWGMMGMLASKQNQSGPSGNNQNKGNMKREPNKAFGSGNNSYSGSNSG	TCCAGACCGTTCAGGTGTGCGTCTCggctgGGGCAGATATAAggatcgaccgtgagtgcacttgccaccatgGCCTTCAGCATCAACCCCGCCATGATGGCTGCCGCCAAGGCCGCTCTGCAAAGTTCTTGGGGAATGATGGGCATGCTGGCCTCCAAGCAGAATCAGTCCGGCCCCAGCGGCAACAATCAAAACAAGGGCAACATGAAGAGGGAGCCCAACAAGGCCTTCGGCAGCGGGAACAACAGCTACAGCGGCTCCAATTCTGGCggatcGAGACGGGCCATGCGGAATGGGTTA					GGGCAGAT					sublibrary_2					False	True	False	341.0	6.005865102639296	0.18044510057940755	353.4692082111437	63.8500264168507	45.62545418509306	0.6089233763725521	0.13583392740789788	0.9120234604105572	1.0773886130371866	0.03880315284784819	0.008797653958944282	0.008797653958944282	208.0	6.576923076923077	0.22414095168106252	398.71634615384613	67.2367423330226	48.548611948990946	0.6075777043403336	0.1421278587890406	0.8990384615384616	1.3724195704005315	0.07165309179209421	0.004807692307692308	0.019230769230769232
137	AFSINPAMMAAAKAALQSSWGMMGMLASQQNQSGPSGNNQNQGNMQREPNKAFGSGNNSYSGSNSG	CATGTCGGCGCTAGATTGCCGTCTCggctgCCCTTCGATTAAggatcgaccgtgagtgcacttgccaccatgGCCTTCAGCATCAACCCCGCCATGATGGCTGCCGCCAAGGCCGCCTTGCAAAGTTCTTGGGGAATGATGGGCATGCTGGCCTCTCAGCAAAACCAGAGCGGCCCCAGCGGCAACAATCAGAATCAGGGCAACATGCAGAGGGAGCCCAACAAGGCCTTCGGCAGCGGGAACAACAGCTATAGCGGGAGCAACTCTGGCggatcGAGACGGACAGCGGTTCGGTGTTTC					CCCTTCGA					sublibrary_1					False	True	False	205.0	1.6926829268292682	0.03670219693105161	72.34146341463415	40.62902160864346	19.0232155420927	0.6299745286176259	0.08750916044560078	0.5804878048780487	0.25600816578716695	0.11336538954848818	0.00975609756097561	0.004878048780487805	256.0	2.83984375	0.07306263062499682	132.82421875	46.0223836756925	24.62271164285772	0.6369516557483683	0.09752185137909056	0.796875	0.5013899336451707	0.15151135496242518	0.01953125	0.0078125	163.0	3.3803680981595092	0.11053615556838695	183.17177914110428
138	AFSINPAMMAAALAALQSSWGMMGMLASQQNQSGPSGNLLNQGNMQLEPNAAFGSGNNSYSISNSG	CATGTCGGCGCTAGATTGCCGTCTCggctgCTAGGGTTGTAAggatcgaccgtgagtgcacttgccaccatgGCCTTCAGCATCAACCCCGCCATGATGGCTGCCGCCCTGGCCGCATTGCAAAGTTCTTGGGGAATGATGGGCATGCTGGCCTCACAGCAGAACCAGAGCGGCCCCTCTGGCAACTTGTTGAACCAAGGCAACATGCAGCTGGAGCCCAACGCTGCCTTCGGCAGCGGCAACAACAGCTACAGCATCTCCAACTCTGGCggatcGAGACGGACAGCGGTTCGGTGTTTC					CTAGGGTT					sublibrary_1					False	True	False	295.0	2.871186440677966	0.3710938683314899	424.2813559322034	164.82939898447415	40.93910257474518	0.5534649769972485	0.07952671402690167	0.9016949152542373	7.9125866871653425	-0.014903756100135297	0.023728813559322035	0.006779661016949152	185.0	3.443243243243243	0.5038626061626051	507.6702702702703	165.94701298701298	42.73721853547781	0.5629389613777536	0.07713007311805418	0.9459459459459459	11.893084024319995	-0.0012962196336527326	0.021621621621621623	0.010810810810810811
139	AFSINPAMMAAANAALNSSWGMMGMLASNNNNSGPSGNNNNNGNMNREPNNAFGSGNNSYSGSNSG	GGTTGTGACGAATCGTGCGCGTCTCggctgTCGGTACAGTAAggatcgaccgtgagtgcacttgccaccatgGCCTTCAGCATCAACCCCGCTATGATGGCTGCCGCCAACGCCGCCCTGAATTCTTCTTGGGGCATGATGGGCATGCTGGCTTCTAACAATAATAACAGCGGCCCCAGCGGCAACAATAACAACAACGGGAACATGAACAGGGAGCCCAACAATGCCTTCGGCAGCGGAAACAACTCCTACAGCGGGAGCAACTCCGGCggatcGAGACGCGGCGATCACGTATGGAGG					TCGGTACA					sublibrary_3					False	True	False	84.0	0.30952380952380953	0.002288401255810876	5.916666666666667	19.558823529411764	3.4352340873862564	0.6465405306996711	0.07689324620318744	0.20238095238095238	0.14059558735983813	0.19816904489478895	0.011904761904761904	0.0	83.0	0.5903614457831325	0.0054995958991019495	13.024096385542169	22.144444444444446	4.172291513033657	0.652381985832029	0.0687168062740355	0.3614457831325301	0.28737354046872104	0.2103374437002056	0.024096385542168676	0.0	41.0	0.9512195121951219	0.011257612392793626	25.414634146341463
140	AFSINPAMMAAANAALNSSWGMMGMLASQQNQSGPSGNNQNNGNMNREPNNAFGSGNNSYSGSNSG	TCCAGACCGTTCAGGTGTGCGTCTCggctgCGTCGGACATAAggatcgaccgtgagtgcacttgccaccatgGCCTTCTCCATCAACCCCGCCATGATGGCTGCCGCCAACGCCGCCCTGAATTCTTCTTGGGGAATGATGGGCATGCTGGCCTCTCAGCAGAACCAAAGCGGCCCCAGCGGCAATAACCAAAACAACGGGAACATGAACAGGGAGCCCAACAACGCCTTCGGCAGCGGGAATAACAGCTACAGCGGCTCCAACTCTGGCggatcGAGACGGGCCATGCGGAATGGGTTA					CGTCGGAC					sublibrary_2					False	True	False														75.0	0.9333333333333333	0.012101569381673075	27.30666666666667	22.69387755102041	4.846110892796972	0.619953863998791	0.07865845004121334	0.4666666666666667	0.36313816438145347	0.33975331674934667	0.013333333333333334	0.0	102.0	0.696078431372549	0.007291005610004734	16.07843137254902
141	AFSINPAMMAAAQAAAQSSWGMMGMAASQQNQSGPSGNNQNQGNMQREPNQAFGSGNNSYSGSNSG	TCCAGACCGTTCAGGTGTGCGTCTCggctgCCATCTTAGTAAggatcgaccgtgagtgcacttgccaccatgGCCTTCAGCATCAACCCCGCCATGATGGCAGCCGCCCAGGCTGCTGCTCAATCTTCTTGGGGAATGATGGGCATGGCTGCCTCTCAGCAAAACCAGAGCGGCCCCAGCGGCAACAATCAGAATCAGGGCAACATGCAGAGAGAGCCCAACCAGGCCTTCGGGAGCGGGAACAACAGCTATAGCGGCAGCAACTCTGGCggatcGAGACGGGCCATGCGGAATGGGTTA					CCATCTTA					sublibrary_2					False	True	False														171.0	0.8304093567251462	0.012133354046766022	27.86549707602339	23.935750360750358	6.331823433606216	0.6043236778109562	0.0585742499274331	0.3684210526315789	0.3535752245176848	0.3005554279821072	0.029239766081871343	0.011695906432748537	167.0	0.8802395209580839	0.012006292668528493	26.74251497005988
142	AFSINPAMMAAAQAAGQSSWGMMGMGASQQNQSGPSGNNQNQGNMQREPNQAFGSGNNSYSGSNSG	TCCAGACCGTTCAGGTGTGCGTCTCggctgTGGATATATTAAggatcgaccgtgagtgcacttgccaccatgGCCTTCAGCATCAACCCCGCCATGATGGCTGCCGCCCAGGCTGCTGGACAATCTTCTTGGGGAATGATGGGCATGGGCGCTTCTCAGCAGAACCAAAGCGGCCCCAGCGGGAACAATCAGAATCAGGGCAACATGCAGAGAGAGCCCAACCAGGCCTTCGGCAGCGGCAACAACAGCTACTCTGGCAGCAACTCTGGCggatcGAGACGGGCCATGCGGAATGGGTTA					TGGATATA					sublibrary_2					False	True	False														148.0	0.5608108108108109	0.007917932210032957	15.277027027027026	24.523809523809526	4.877867028352826	0.6085817958802567	0.05430335604824032	0.28378378378378377	0.3410780421588083	0.31651641139678455	0.02702702702702703	0.0	196.0	0.45918367346938777	0.004078630171850255	10.464285714285714
143	AFSINPAMMAAAQAALGSSWGMMGMLASQGNQSGPSGNNQNGGNMGREPNGAFGSGNNSYSGSNSG	TCCAGACCGTTCAGGTGTGCGTCTCggctgGGCGAATTTTAAggatcgaccgtgagtgcacttgccaccatgGCCTTCAGCATCAACCCCGCCATGATGGCTGCCGCCCAAGCTGCTCTGGGATCTTCTTGGGGAATGATGGGCATGCTGGCCTCTCAGGGAAACCAGAGCGGCCCCAGCGGAAACAATCAGAATGGAGGCAACATGGGCAGGGAGCCCAATGGAGCCTTCGGGAGCGGCAACAACAGCTATAGCGGAAGCAACAGCGGCggatcGAGACGGGCCATGCGGAATGGGTTA					GGCGAATT					sublibrary_2					False	True	False																											79.0	2.3544303797468356	0.03553871259312511	75.0886075949367
144	AFSINPAMMAAAQAALQSSVGMMGMLASQQNQSGPSGNNQNQGNMQREPNQALGSGNNSISGSNSG	CATGTCGGCGCTAGATTGCCGTCTCggctgACTATCGGCTAAggatcgaccgtgagtgcacttgccaccatgGCCTTCAGCATCAACCCCGCCATGATGGCTGCCGCCCAGGCCGCCTTGCAAAGTTCTGTTGGAATGATGGGCATGCTGGCCTCTCAGCAGAATCAGAGCGGCCCCAGCGGCAACAACCAAAACCAAGGCAACATGCAGAGGGAGCCCAACCAAGCTCTGGGCAGCGGGAACAACAGCATCTCCGGAAGCAACTCTGGCggatcGAGACGGACAGCGGTTCGGTGTTTC					ACTATCGG					sublibrary_1					False	True	False																											90.0	0.07777777777777778	0.0007238784402802356	2.1555555555555554
145	AFSINPAMMAAAQAALQSSWAMMAMLASQQNQSAPSANNQNQANMQREPNQAFASANNSYSASNSA	GGTTGTGACGAATCGTGCGCGTCTCggctgGAAATTACTTAAggatcgaccgtgagtgcacttgccaccatgGCCTTCAGCATCAACCCCGCCATGATGGCTGCCGCCCAGGCTGCTCTCCAATCTTCTTGGGCTATGATGGCAATGCTGGCCTCCCAGCAGAACCAGAGCGCTCCCTCCGCCAACAATCAAAACCAGGCCAACATGCAGAGGGAACCCAACCAAGCCTTCGCCAGCGCCAATAACAGCTACAGCGCCTCCAACAGCGCCggatcGAGACGCGGCGATCACGTATGGAGG					GAAATTAC					sublibrary_3					False	True	False	246.0	3.467479674796748	0.07270349087079214	153.46747967479675	48.17997076910628	18.962713502093813	0.597632351277021	0.09732828951034761	0.8699186991869918	0.7919747615683816	0.050594596043561604	0.008130081300813009	0.0
146	AFSINPAMMAAAQAALQSSWDMMGMLASQQNQSDPSDNNQNQDNMQREPNQAFDSDNNSYSDSNSD	TCCAGACCGTTCAGGTGTGCGTCTCggctgACATTCAAGTAAggatcgaccgtgagtgcacttgccaccatgGCCTTCAGCATCAACCCCGCTATGATGGCTGCCGCCCAGGCCGCCCTTCAATCTTCTTGGGACATGATGGGCATGCTGGCTTCTCAGCAGAACCAGAGCGACCCCAGCGACAACAACCAAAACCAGGACAACATGCAGAGGGAGCCCAACCAGGCCTTCGACTCCGACAATAACAGCTACAGCGACTCCAACAGCGACggatcGAGACGGGCCATGCGGAATGGGTTA					ACATTCAA					sublibrary_2					False	True	False
147	AFSINPAMMAAAQAALQSSWDMMRMLASQQNQSDPSDNNQNQRNMQREPNQAFRSRNNSYSGSNSD	CATGTCGGCGCTAGATTGCCGTCTCggctgTTTAGCTACTAAggatcgaccgtgagtgcacttgccaccatgGCCTTCAGCATCAACCCCGCCATGATGGCTGCCGCCCAGGCCGCATTGCAAAGTTCTTGGGACATGATGAGAATGCTGGCCTCCCAGCAGAACCAAAGCGACCCCAGCGACAACAACCAAAACCAGAGGAACATGCAGAGGGAGCCCAACCAGGCCTTTAGAAGCAGGAACAACAGCTATAGCGGCTCCAACAGCGACggatcGAGACGGACAGCGGTTCGGTGTTTC					TTTAGCTA					sublibrary_1					False	True	False	135.0	6.140740740740741	0.351740518324825	479.54814814814813	84.8760309010309	50.91425522291787	0.6169518082652239	0.11383483235918097	0.8222222222222222	3.617128189489652	-0.0384166722953365	0.02962962962962963	0.0	140.0	7.45	0.4868641311290639	624.0071428571429	91.0916653383537	57.9321961296354	0.6204977610184498	0.11889964424530265	0.9357142857142857	5.465912741458902	-0.0070576084931895456	0.02857142857142857	0.007142857142857143	73.0	8.164383561643836	0.6149545391964368	708.6575342465753
148	AFSINPAMMAAAQAALQSSWEMMEMLASQQNQSEPSENNQNQENMQREPNQAFESENNSYSESNSG	TCCAGACCGTTCAGGTGTGCGTCTCggctgCAGTCTATCTAAggatcgaccgtgagtgcacttgccaccatgGCCTTCAGCATCAACCCCGCCATGATGGCTGCCGCCCAGGCTGCTCTGCAAAGTTCTTGGGAGATGATGGAGATGCTGGCCTCCCAGCAGAACCAGAGCGAGCCCAGCGAAAACAACCAGAATCAGGAGAACATGCAGCGGGAGCCCAACCAGGCCTTCGAGTCCGAGAACAACAGCTACAGCGAGAGCAACTCTGGCggatcGAGACGGGCCATGCGGAATGGGTTA					CAGTCTAT					sublibrary_2					False	True	False														111.0	2.4864864864864864	0.45315139249926506	496.4864864864865	260.0654761904762	79.56187528569698	0.48420415223997915	0.06636149890496325	0.7927927927927928	6.256345670409539	0.06314767595428375	0.11711711711711711	0.009009009009009009	122.0	2.9262295081967213	0.5920006760430884	574.2704918032787
149	AFSINPAMMAAAQAALQSSWEMMEMLASQQNQSEPSGNNQNQENMQREPNQAFGSGNNSYSGSNSG	CATGTCGGCGCTAGATTGCCGTCTCggctgGAGTTTCGATAAggatcgaccgtgagtgcacttgccaccatgGCCTTCAGCATCAACCCCGCCATGATGGCTGCCGCCCAGGCTGCTCTCCAATCTTCTTGGGAGATGATGGAGATGCTGGCCTCCCAGCAGAACCAAAGCGAGCCCAGCGGCAACAACCAAAACCAGGAGAACATGCAGAGGGAGCCCAACCAGGCCTTCGGCAGCGGGAACAACAGCTACTCTGGCAGCAATTCTGGCggatcGAGACGGACAGCGGTTCGGTGTTTC					GAGTTTCG					sublibrary_1					False	True	False	158.0	3.1392405063291138	0.31917706219929337	389.84177215189874	138.8664703157694	62.58777401010806	0.5729632334402818	0.10341539772936272	0.6772151898734177	3.9630329553121055	-0.016421377525433985	0.056962025316455694	0.0	171.0	4.350877192982456	0.5293541432104574	585.3216374269006	154.07116618148876	63.96995039619003	0.5707669757493951	0.09650955952668647	0.9064327485380117	8.499268070510448	0.02974195216641073	0.04678362573099415	0.005847953216374269	130.0	4.507692307692308	0.6522461701894698	670.7384615384616
150	AFSINPAMMAAAQAALQSSWFMMFMLASQQNQSGPSFNNQNQFNMQREPNQAFGSGNNSYSFSNSF	GGTTGTGACGAATCGTGCGCGTCTCggctgATCGGGCGATAAggatcgaccgtgagtgcacttgccaccatgGCCTTCAGCATCAACCCCGCCATGATGGCTGCCGCCCAGGCTGCTCTGCAAAGTTCTTGGTTCATGATGTTCATGCTGGCCTCCCAGCAGAACCAGAGCGGCCCCAGCTTCAACAACCAAAACCAGTTCAACATGCAGCGGGAGCCCAACCAGGCCTTCGGCAGCGGCAACAACAGCTACAGCTTTAGCAACTCCTTCggatcGAGACGCGGCGATCACGTATGGAGG					ATCGGGCG					sublibrary_3					False	True	False	293.0	0.5221843003412969	0.004594520834385647	11.597269624573379	16.415598290598293	4.560443635092397	0.6726532252540659	0.05173657433535069	0.26621160409556316	0.03385161602482777	-0.1922243190792519	0.0034129692832764505	0.013651877133105802
151	AFSINPAMMAAAQAALQSSWGMMAMLASQQNQSGPSANNQNQANMQREPNQAFGSANNSYSGSNSA	TCCAGACCGTTCAGGTGTGCGTCTCggctgTACAGCCAGTAAggatcgaccgtgagtgcacttgccaccatgGCCTTCAGCATCAACCCCGCCATGATGGCGGCCGCTCAGGCTGCTCTGCAAAGTTCTTGGGGAATGATGGCTATGCTGGCCTCCCAGCAGAACCAATCCGGCCCCAGCGCCAACAATCAAAACCAGGCCAACATGCAGAGAGAGCCCAACCAAGCCTTCGGCAGCGCTAACAACAGCTACAGCGGCAGCAACAGCGCCggatcGAGACGGGCCATGCGGAATGGGTTA					TACAGCCA					sublibrary_2					False	True	False	337.0	1.8694362017804154	0.06230906002542428	117.99406528189911	64.9166597048176	18.037386677528183	0.5786633306183893	0.0729489931230559	0.6765578635014837	0.22542188753014408	0.10476714676501465	0.005934718100890208	0.002967359050445104
152	AFSINPAMMAAAQAALQSSWGMMDMLASQQNQSDPSKNNQNQDNMQREPNQAFDSKNNSYSKSNSK	CATGTCGGCGCTAGATTGCCGTCTCggctgTCCCACATTTAAggatcgaccgtgagtgcacttgccaccatgGCCTTCAGCATCAACCCCGCCATGATGGCTGCCGCCCAGGCCGCATTGCAAAGTTCTTGGGGAATGATGGACATGCTGGCCTCCCAGCAGAACCAGAGCGACCCTAGCAAGAATAACCAAAACCAGGACAACATGCAGAGGGAGCCCAACCAGGCCTTCGACTCTAAGAACAACAGCTACAGCAAGAGCAACAGCAAGggatcGAGACGGACAGCGGTTCGGTGTTTC					TCCCACAT					sublibrary_1					False	True	False	104.0	0.25	0.002151170111615562	6.490384615384615	19.566666666666666	3.8275676742859894	0.7070543855296929	0.016380297440240763	0.17307692307692307	0.09715103432299356	-0.007507288737237488	0.019230769230769232	0.0	115.0	0.3826086956521739	0.0023119862049068973	6.886956521739131	18.708624708624708	1.9068094314163404	0.6794055421288264	0.022295874097268922	0.22608695652173913	0.31034829831847605	0.20636614346926493	0.008695652173913044	0.008695652173913044	129.0	0.5038759689922481	0.01157050687852199	27.124031007751938
153	AFSINPAMMAAAQAALQSSWGMMGMLASQQGQSGPSGGNQGQGGMQREPNQAFGSGNGSYSGSNSG	TCCAGACCGTTCAGGTGTGCGTCTCggctgCTTTCCTTCTAAggatcgaccgtgagtgcacttgccaccatgGCCTTCAGCATCAACCCCGCCATGATGGCTGCCGCCCAGGCCGCATTGCAAAGTTCTTGGGGAATGATGGGCATGCTGGCCTCTCAGCAGGGCCAGAGCGGACCTTCTGGAGGAAATCAAGGACAAGGCGGCATGCAAAGGGAGCCCAACCAGGCCTTCGGCAGCGGAAACGGATCTTACTCTGGAAGCAACAGCGGCggatcGAGACGGGCCATGCGGAATGGGTTA					CTTTCCTT					sublibrary_2					False	True	False														99.0	4.9393939393939394	0.14185048870717726	253.2020202020202	52.90252637981011	25.13814570410526	0.5987487077065379	0.11162511563172306	0.8585858585858586	0.8088372781891152	0.1136982659882633	0.0	0.0	104.0	7.3173076923076925	0.24643384076281888	415.7019230769231
154	AFSINPAMMAAAQAALQSSWGMMGMLASQQNQSDPSDNNQNQGNMQREPNQAFDSGNNSYSDSNSG	CATGTCGGCGCTAGATTGCCGTCTCggctgCAAAGTAACTAAggatcgaccgtgagtgcacttgccaccatgGCCTTCAGCATCAACCCCGCCATGATGGCTGCCGCCCAGGCTGCTCTGCAAAGTTCTTGGGGAATGATGGGCATGCTGGCTTCCCAGCAGAACCAGAGCGACCCCAGCGACAACAACCAAAACCAGGGCAACATGCAGAGAGAGCCCAACCAGGCCTTCGACTCCGGCAACAACAGCTACAGCGACTCCAACAGCGGCggatcGAGACGGACAGCGGTTCGGTGTTTC					CAAAGTAA					sublibrary_1					False	True	False														80.0	0.3	0.005284171558843363	9.8625	36.226190476190474	11.141214206336375	0.6638810753605559	0.04149557107985328	0.0875	0.35200521043891375	0.23139799922093518	0.0	0.0	107.0	0.3925233644859813	0.00555941175247688	12.523364485981308
155	AFSINPAMMAAAQAALQSSWGMMGMLASQQNQSGPSFNNQNQGNMQREPNQAFGSGNNSYSFSNSF	TCCAGACCGTTCAGGTGTGCGTCTCggctgCGAGGGACTTAAggatcgaccgtgagtgcacttgccaccatgGCCTTCAGCATCAACCCCGCCATGATGGCTGCCGCCCAGGCCGCTCTTCAATCTTCTTGGGGAATGATGGGCATGCTGGCCTCTCAGCAGAACCAGAGCGGGCCCAGCTTCAACAACCAAAACCAGGGCAACATGCAGAGGGAGCCCAACCAGGCCTTCGGCAGCGGCAACAACAGCTATTCCTTCTCCAATAGCTTCggatcGAGACGGGCCATGCGGAATGGGTTA					CGAGGGAC					sublibrary_2					False	True	False	159.0	7.773584905660377	0.1609030027983121	310.6981132075472	41.39380127342989	26.58167353972879	0.6146085968076574	0.13453843540143007	0.7610062893081762	0.6812895766926061	0.07267595703133377	0.006289308176100629	0.006289308176100629	195.0	12.189743589743589	0.2667926972856219	504.77435897435896	44.604849577883115	27.90329334653802	0.6123090579238877	0.14585464828862402	0.8871794871794871	1.3381694900127452	0.06020227056906618	0.010256410256410256	0.0	112.0	15.9375	0.3826524982240633	699.5625
156	AFSINPAMMAAAQAALQSSWGMMGMLASQQNQSGPSGNNQNNGNMNREPNQAFGSGNNSYSGSNSG	CATGTCGGCGCTAGATTGCCGTCTCggctgCTTCCTTCGTAAggatcgaccgtgagtgcacttgccaccatgGCCTTCAGCATCAACCCCGCCATGATGGCTGCCGCCCAGGCCGCTCTTCAATCTTCTTGGGGAATGATGGGCATGCTGGCCTCTCAGCAGAATCAGAGCGGACCCAGCGGCAACAATCAGAACAACGGCAATATGAACAGGGAGCCCAACCAGGCCTTCGGCAGCGGGAACAACAGCTACAGCGGCTCTAATTCTGGCggatcGAGACGGACAGCGGTTCGGTGTTTC					CTTCCTTC					sublibrary_1					False	True	False	127.0	0.8346456692913385	0.01921569899331218	39.48031496062992	46.501666666666665	23.52373275692323	0.6248418800476927	0.07866562242751068	0.31496062992125984	0.1433207670799614	-0.023179516199702047	0.015748031496062992	0.023622047244094488	114.0	3.0964912280701755	0.09188284724435271	150.6578947368421	54.8640360916223	24.31656945675042	0.6346615600633487	0.09049078844211547	0.7631578947368421	0.5920627246220367	0.15453627301026687	0.043859649122807015	0.008771929824561403	131.0	5.923664122137405	0.18659962264613258	306.42748091603056
157	AFSINPAMMAAAQAALQSSWGMMGMLASQQNQSGPSGNNQNQANMQREPNQAFGSGNNSYSASNSA	CATGTCGGCGCTAGATTGCCGTCTCggctgGCGCCAGTATAAggatcgaccgtgagtgcacttgccaccatgGCCTTCAGCATCAACCCCGCCATGATGGCTGCCGCCCAGGCCGCTCTTCAATCTTCTTGGGGAATGATGGGCATGCTGGCCTCTCAGCAAAACCAGAGCGGGCCCAGCGGCAACAATCAGAATCAGGCCAACATGCAGAGGGAGCCCAACCAAGCCTTCGGGAGCGGGAACAACAGCTACTCTGCCAGCAACTCTGCCggatcGAGACGGACAGCGGTTCGGTGTTTC					GCGCCAGT					sublibrary_1					False	True	False	94.0	2.606382978723404	0.045965869303714976	96.36170212765957	34.13923395445134	17.714324116604942	0.6529259210675497	0.09011157197535527	0.7340425531914894	0.2833125759762181	0.06066709760449121	0.010638297872340425	0.0	142.0	4.161971830985915	0.10022268356834507	186.09859154929578	44.262161449661455	24.76527626821045	0.6567043714222486	0.09525584011099583	0.8732394366197183	0.6215618531809501	0.09539374043095833	0.007042253521126761	0.007042253521126761	99.0	5.747474747474747	0.16804292265892148	288.0
158	AFSINPAMMAAAQAALQSSWGMMGMLASQQNQSGPSGNNQNQGNMQREPNQAFGSGNNSYSGSNSG	CATGTCGGCGCTAGATTGCCGTCTCggctgGCTACATTATAAggatcgaccgtgagtgcacttgccaccatgGCCTTCAGCATCAACCCCGCCATGATGGCCGCCGCCCAGGCTGCTCTTCAATCTTCTTGGGGAATGATGGGCATGCTGGCCTCTCAGCAAAACCAGAGCGGCCCCAGCGGCAACAATCAGAACCAAGGCAACATGCAGAGGGAGCCCAACCAAGCCTTCGGGAGCGGGAACAACAGCTATAGCGGCAGCAACTCTGGCggatcGAGACGGACAGCGGTTCGGTGTTTC	TCCAGACCGTTCAGGTGTGCGTCTCggctgGCTACATTATAAggatcgaccgtgagtgcacttgccaccatgGCCTTCAGCATCAACCCCGCCATGATGGCCGCCGCCCAGGCTGCTCTTCAATCTTCTTGGGGAATGATGGGCATGCTGGCCTCTCAGCAAAACCAGAGCGGCCCCAGCGGCAACAATCAGAACCAAGGCAACATGCAGAGGGAGCCCAACCAAGCCTTCGGGAGCGGGAACAACAGCTATAGCGGCAGCAACTCTGGCggatcGAGACGGGCCATGCGGAATGGGTTA	GGTTGTGACGAATCGTGCGCGTCTCggctgGCTACATTATAAggatcgaccgtgagtgcacttgccaccatgGCCTTCAGCATCAACCCCGCCATGATGGCCGCCGCCCAGGCTGCTCTTCAATCTTCTTGGGGAATGATGGGCATGCTGGCCTCTCAGCAAAACCAGAGCGGCCCCAGCGGCAACAATCAGAACCAAGGCAACATGCAGAGGGAGCCCAACCAAGCCTTCGGGAGCGGGAACAACAGCTATAGCGGCAGCAACTCTGGCggatcGAGACGCGGCGATCACGTATGGAGG			GCTACATT	GCTACATT	GCTACATT			sublibrary_1	sublibrary_2	sublibrary_3			True	False	False	149.33333333333334	1.5960544900386562	0.033671468960338506	69.08593384945415	44.83153976269713	16.530988318667465	0.6290698314181743	0.07870773496841704	0.5382311711482095	0.21652034508245543	0.08367041182242439	0.014494658255809013	0.0	180.0	4.006912957334898	0.1210687680749273	213.27680333939125	55.50408682039537	28.04251685330313	0.612516639083193	0.09700842648050846	0.8601361263105285	0.6866102060764591	0.09417478670137547	0.024508764663476335	0.0	125.66666666666667	5.76641917440178	0.21323181794303125	331.8998108642464
159	AFSINPAMMAAAQAALQSSWGMMGMLASQQNQSGPSGNNQNQGNMQREPNQAFGSSNNSYSGSNSS	CATGTCGGCGCTAGATTGCCGTCTCggctgTGAGGGATTTAAggatcgaccgtgagtgcacttgccaccatgGCCTTCAGCATCAACCCCGCCATGATGGCTGCCGCCCAGGCCGCATTGCAAAGTTCTTGGGGAATGATGGGCATGCTGGCCTCTCAGCAGAATCAGAGCGGCCCCAGCGGCAACAATCAAAACCAGGGCAACATGCAGAGGGAGCCCAACCAAGCCTTCGGCAGCTCCAACAACAGCTACAGCGGCTCCAATAGCAGCggatcGAGACGGACAGCGGTTCGGTGTTTC					TGAGGGAT					sublibrary_1					False	True	False	157.0	2.305732484076433	0.046064750356078724	92.92356687898089	41.38149146451033	18.440742347640487	0.614585479777486	0.08979106203623387	0.6751592356687898	0.292910099929782	0.13810566940415742	0.0	0.006369426751592357	236.0	3.7584745762711864	0.09599003256126068	172.92796610169492	46.52133282002685	20.550544852966365	0.6112398777407387	0.09727932430291297	0.8516949152542372	0.5945303764002907	0.137604524536444	0.00423728813559322	0.00423728813559322	139.0	5.223021582733813	0.15802920769063517	265.0791366906475
160	AFSINPAMMAAAQAALQSSWGMMGMLASQQNQSGPSGNNQNQGNMQREPNQAFPSPNNSYSPSNSG	TCCAGACCGTTCAGGTGTGCGTCTCggctgAAGAGCGTATAAggatcgaccgtgagtgcacttgccaccatgGCCTTCAGCATCAACCCCGCCATGATGGCTGCCGCCCAGGCCGCTCTTCAATCTTCTTGGGGAATGATGGGCATGCTGGCCTCTCAGCAGAACCAGAGCGGGCCCAGCGGAAATAACCAGAATCAGGGCAACATGCAGAGGGAGCCCAACCAGGCCTTCCCCTCCCCTAACAACAGCTACTCTCCTAGCAACAGCGGCggatcGAGACGGGCCATGCGGAATGGGTTA					AAGAGCGT					sublibrary_2					False	True	False	185.0	2.9135135135135135	0.10701928163218864	193.16216216216216	71.39177031509121	32.51477009001439	0.5967717416862095	0.10375392400265122	0.7243243243243244	0.42949075508766715	0.18918211325038373	0.03783783783783784	0.010810810810810811	219.0	4.689497716894977	0.19208743809579285	327.4018264840183	74.62966508710565	33.10955536663149	0.5895777278711054	0.10575494010282084	0.8812785388127854	0.8889822685159923	0.1406186042807958	0.0319634703196347	0.0091324200913242	125.0	6.712	0.32019832726988534	478.0
161	AFSINPAMMAAAQAALQSSWGMMGMLASQQNQSGPSGNNQNQNNMQREPNQAFNSGNNSYSNSNSG	TCCAGACCGTTCAGGTGTGCGTCTCggctgCTAGAAGGCTAAggatcgaccgtgagtgcacttgccaccatgGCCTTCAGCATCAACCCCGCCATGATGGCTGCCGCCCAGGCTGCTCTGCAAAGTTCTTGGGGAATGATGGGCATGCTGGCCTCTCAGCAGAATCAGAGCGGCCCCTCTGGTAACAACCAGAACCAAAACAACATGCAGAGGGAGCCCAACCAGGCCTTCAACAGCGGCAACAACAGCTACAGCAACAGCAATAGCGGCggatcGAGACGGGCCATGCGGAATGGGTTA					CTAGAAGG					sublibrary_2					False	True	False	220.0	2.6454545454545455	0.0859781546247103	156.24545454545455	59.96062654191687	27.91526738984886	0.6105137718182237	0.0874505860003406	0.7045454545454546	0.3757097174002162	0.15501857291446722	0.022727272727272728	0.0	239.0	4.380753138075314	0.1897825080197728	305.35146443514645	75.7332405393153	38.240106360442205	0.600852370448917	0.09819701043432025	0.895397489539749	0.8785046657177816	0.14466440824956975	0.02510460251046025	0.0041841004184100415	135.0	6.637037037037037	0.37431011768375233	527.8148148148148
162	AFSINPAMMAAAQAALQSSWGMMGMLASQQNQSGPSGNNQNRGNMRREPNQAFGSGNNSYSGSNSG	CATGTCGGCGCTAGATTGCCGTCTCggctgCGGCGGAAGTAAggatcgaccgtgagtgcacttgccaccatgGCCTTCAGCATCAACCCCGCCATGATGGCTGCCGCCCAGGCTGCTCTCCAATCTTCTTGGGGAATGATGGGCATGCTGGCCTCTCAGCAGAACCAAAGCGGCCCCAGCGGCAACAATCAAAATAGGGGCAACATGAGAAGAGAGCCCAACCAGGCCTTCGGCAGCGGGAACAACAGCTACAGCGGCTCCAACTCTGGAggatcGAGACGGACAGCGGTTCGGTGTTTC					CGGCGGAA					sublibrary_1					False	True	False	59.0	3.4237288135593222	0.03101170066873686	73.35593220338983	21.69807497467072	13.2809783312545	0.6557799050056538	0.1181958171985097	0.7966101694915254	0.25441927274353604	0.06055878887548478	0.0	0.0	81.0	5.469135802469136	0.06186743564622033	127.79012345679013	26.504783739652158	19.83718532208366	0.649089405530796	0.1427458002064579	0.9382716049382716	0.49020184009621826	0.10650136176061832	0.012345679012345678	0.0	58.0	7.379310344827586	0.10609871816381516	186.98275862068965
163	AFSINPAMMAAAQAALQSSWGMMGMLASQQNQSGPSGNQQQQGNMQREPNQAFGSGNNSYSGSNSG	CATGTCGGCGCTAGATTGCCGTCTCggctgCGAAGCAACTAAggatcgaccgtgagtgcacttgccaccatgGCCTTCAGCATCAACCCCGCCATGATGGCTGCCGCCCAGGCCGCTCTTCAATCTTCTTGGGGAATGATGGGCATGCTGGCCTCTCAGCAGAACCAAAGCGGCCCTAGCGGGAACCAACAGCAACAAGGCAACATGCAGAGGGAGCCCAACCAGGCTTTCGGCAGCGGCAACAACAGCTACAGCGGAAGCAACTCTGGCggatcGAGACGGACAGCGGTTCGGTGTTTC					CGAAGCAA					sublibrary_1					False	True	False																											105.0	7.352380952380952	0.25471006875070235	406.0857142857143
164	AFSINPAMMAAAQAALQSSWGMMGMLASQQNQSGPSGNQQQQGQMQREPQQAFGSGNQSYSGSNSG	TCCAGACCGTTCAGGTGTGCGTCTCggctgCAGCGACCATAAggatcgaccgtgagtgcacttgccaccatgGCCTTCAGCATCAACCCCGCCATGATGGCTGCCGCCCAGGCTGCTCTCCAATCTTCTTGGGGAATGATGGGCATGCTGGCCTCACAGCAGAACCAGTCCGGCCCCAGCGGAAATCAACAGCAACAAGGCCAGATGCAGAGGGAGCCCCAACAAGCCTTCGGCAGCGGGAATCAGAGCTACTCAGGAAGCAACAGCGGCggatcGAGACGGGCCATGCGGAATGGGTTA					CAGCGACC					sublibrary_2					False	True	False														123.0	5.276422764227642	0.22294804945059704	363.9593495934959	70.51330795877014	40.66487903169688	0.5854088573398335	0.11460950008746125	0.8536585365853658	1.1050930112812796	0.12050072203641414	0.016260162601626018	0.0	139.0	7.568345323741007	0.39941176119059396	569.1510791366907
165	AFSINPAMMAAAQAALQSSWGMMGMLASQQNQSHPSGNNQNQGNMQREPNQAFHSHNNSYSGSNSG	TCCAGACCGTTCAGGTGTGCGTCTCggctgACCTAGGTCTAAggatcgaccgtgagtgcacttgccaccatgGCCTTCAGCATCAACCCCGCCATGATGGCTGCCGCCCAGGCCGCATTGCAAAGTTCTTGGGGAATGATGGGGATGCTGGCCTCTCAGCAAAACCAGAGCCACCCCAGCGGCAACAATCAGAACCAAGGCAACATGCAGAGGGAGCCCAACCAGGCCTTCCACAGCCACAACAACAGCTATAGCGGCTCCAACAGCGGCggatcGAGACGGGCCATGCGGAATGGGTTA					ACCTAGGT					sublibrary_2					False	True	False	250.0	2.512	0.0552628649483544	103.96	43.48715710864834	22.585875200386713	0.6001950504596748	0.10682061388715795	0.684	0.2611178428703177	0.17354903113802425	0.016	0.0	209.0	3.425837320574163	0.09473905076541649	151.79425837320574	49.434793989535365	27.639081158247073	0.589373347589041	0.11821874293218713	0.8325358851674641	0.4743652127397562	0.15097118494082531	0.014354066985645933	0.004784688995215311
166	AFSINPAMMAAAQAALQSSWGMMGMLASRQNQSGPSGNNRNRGNMRREPNRAFGSGNNSYSGSNSG	TCCAGACCGTTCAGGTGTGCGTCTCggctgTTCCGCTTATAAggatcgaccgtgagtgcacttgccaccatgGCCTTCAGCATCAACCCCGCCATGATGGCTGCCGCCCAGGCTGCTCTCCAATCTTCTTGGGGAATGATGGGCATGCTGGCCTCTAGGCAGAATCAGAGCGGCCCCAGCGGCAACAATAGAAATAGGGGCAACATGAGAAGGGAGCCCAACAGGGCCTTCGGCAGCGGGAACAACAGCTACTCTGGCAGCAACTCTGGAggatcGAGACGGGCCATGCGGAATGGGTTA					TTCCGCTT					sublibrary_2					False	True	False	160.0	4.68125	0.02482358971506318	81.30625	18.173077694932	10.22814764606493	0.6786799899634228	0.1526057076876424	0.94375	0.15338788383862448	0.31334637472518795	0.00625	0.01875	108.0	5.435185185185185	0.03708853171999394	105.0	23.384482158053586	10.931784225722454	0.6677851986065186	0.16670760345975885	0.9722222222222222	0.271103529962701	0.30897033665458856	0.009259259259259259	0.009259259259259259
167	AFSINPAMMAAAQAALQSSWGMMHMLASQQNQSHPSGNNQNQHNMQREPNQAFHSHNNSYSGSNSH	GGTTGTGACGAATCGTGCGCGTCTCggctgTTTCCGAACTAAggatcgaccgtgagtgcacttgccaccatgGCCTTCAGCATCAACCCCGCCATGATGGCTGCCGCCCAGGCTGCTCTCCAATCTTCTTGGGGCATGATGCACATGCTGGCCTCTCAGCAGAATCAGAGCCACCCCAGCGGCAACAACCAAAACCAGCACAACATGCAGAGGGAGCCCAACCAGGCCTTCCACAGCCACAACAACAGCTACAGCGGCTCCAACAGCCACggatcGAGACGCGGCGATCACGTATGGAGG					TTTCCGAA					sublibrary_3					False	True	False	159.0	1.7106918238993711	0.05975928787038211	102.10691823899371	65.72550144300145	25.611607790220592	0.5941984291681771	0.07977243828027203	0.6918238993710691	0.2791111760262038	0.08521470999486097	0.006289308176100629	0.0	68.0	2.3529411764705883	0.08911414948983372	139.60294117647058	70.9149103468548	31.13683322853629	0.5786457501315736	0.0948884397116996	0.7941176470588235	0.3726721741706344	0.11990453842861339	0.014705882352941176	0.0
168	AFSINPAMMAAAQAALQSSWGMMLMLASQQNASGPSGLNQNIGCMQREPIQAFGSGNNSYSGSNSG	TCCAGACCGTTCAGGTGTGCGTCTCggctgCTACACCGGTAAggatcgaccgtgagtgcacttgccaccatgGCCTTCAGCATCAACCCCGCCATGATGGCTGCCGCCCAGGCTGCTCTCCAATCTTCTTGGGGCATGATGCTCATGCTGGCCTCTCAGCAGAACGCCAGCGGCCCTTCTGGACTGAATCAGAACATCGGCTGCATGCAAAGGGAGCCCATCCAGGCCTTCGGCAGCGGCAACAACAGCTATTCTGGCAGCAACAGCGGAggatcGAGACGGGCCATGCGGAATGGGTTA					CTACACCG					sublibrary_2					False	True	False	593.0	4.713322091062395	0.11424231694383793	240.02192242833053	52.144561146150856	22.368060283926106	0.5881825866423116	0.1086545685080074	0.8499156829679595	0.42841083020133736	0.053950027709014664	0.0016863406408094434	0.003372681281618887
169	AFSINPAMMAAAQAALQSSWGMMNMLASQQNQSNPSNNNQNQNNMQREPNQAFNSGNNSYSNSNSG	GGTTGTGACGAATCGTGCGCGTCTCggctgAAGCTATACTAAggatcgaccgtgagtgcacttgccaccatgGCCTTCAGCATCAACCCCGCCATGATGGCTGCCGCCCAGGCTGCTCTCCAATCTTCTTGGGGCATGATGAACATGCTGGCCTCCCAGCAGAACCAGAGCAACCCCAGCAACAACAACCAAAACCAGAACAACATGCAGAGAGAGCCCAACCAGGCCTTCAACAGCGGCAATAACAGCTACTCCAACAGCAACTCCGGCggatcGAGACGCGGCGATCACGTATGGAGG					AAGCTATA					sublibrary_3					False	True	False	104.0	2.298076923076923	0.12381931204866187	181.59615384615384	87.63565323565324	36.89647529251127	0.6012148972781584	0.07642553672354827	0.75	0.4568663992175228	0.0912701129882966	0.009615384615384616	0.0	101.0	3.5841584158415842	0.23935182159694088	308.55445544554453	94.3824363425926	45.63103745144377	0.5890541093307603	0.09644345560166982	0.9504950495049505	1.0325421436452342	0.049303673772534876	0.019801980198019802	0.0	53.0	4.754716981132075	0.389964510219898	434.8867924528302
170	AFSINPAMMAAAQAALQSSWGMMWMLASQQNQSGPSWNNQNQWNMQREPNQAFGSGNNSYSGSNSG	TCCAGACCGTTCAGGTGTGCGTCTCggctgTACCTCTATTAAggatcgaccgtgagtgcacttgccaccatgGCCTTCAGCATCAACCCCGCCATGATGGCTGCCGCCCAGGCCGCATTGCAAAGTTCTTGGGGCATGATGTGGATGCTGGCCTCTCAGCAGAATCAGAGCGGCCCCAGCTGGAACAATCAAAACCAGTGGAACATGCAGAGGGAGCCCAACCAGGCCTTCGGCAGCGGCAACAACAGCTACTCTGGCAGCAATTCTGGCggatcGAGACGGGCCATGCGGAATGGGTTA					TACCTCTA					sublibrary_2					False	True	False	494.0	5.690283400809717	0.10666725476236828	239.72874493927125	42.68957021638884	21.363795740533792	0.6139270017386438	0.13019610691713435	0.8967611336032388	0.4127853583052364	0.0664821329899829	0.012145748987854251	0.0
171	AFSINPAMMAAAQAALQSSWGMMYMLASQQNQSYPSGNNQNQGNMQREPNQAFGSGNNSYSGSNSY	CATGTCGGCGCTAGATTGCCGTCTCggctgCAGGAGGCTTAAggatcgaccgtgagtgcacttgccaccatgGCCTTCAGCATCAACCCCGCCATGATGGCTGCCGCCCAGGCCGCATTGCAAAGTTCTTGGGGCATGATGTACATGCTGGCCTCCCAGCAGAACCAAAGCTACCCCAGCGGCAACAACCAAAACCAGGGCAACATGCAGAGGGAGCCCAACCAGGCTTTCGGCAGCGGGAACAACAGCTACTCTGGCAGCAACTCCTACggatcGAGACGGACAGCGGTTCGGTGTTTC					CAGGAGGC					sublibrary_1					False	True	False	294.0	3.683673469387755	0.05251065481092646	128.84013605442178	35.674960701237296	13.857348071346593	0.6629226615944451	0.10120905334480762	0.7993197278911565	0.1539690981810481	0.0445991851599875	0.0	0.0
172	AFSINPAMMAAAQAALQSSWKMMEMLASQQNQSKPSENNQNQENMQREPNQAFKSGNNSYSKSNSE	CATGTCGGCGCTAGATTGCCGTCTCggctgTCCACCGCGTAAggatcgaccgtgagtgcacttgccaccatgGCCTTCAGCATCAACCCCGCCATGATGGCTGCCGCCCAGGCTGCTCTGCAAAGTTCTTGGAAGATGATGGAGATGCTGGCCTCCCAGCAGAACCAGAGCAAGCCCAGCGAGAACAACCAGAATCAGGAGAACATGCAGCGGGAGCCCAACCAGGCCTTCAAGAGCGGCAACAACAGCTACAGCAAGAGCAACAGCGAGggatcGAGACGGACAGCGGTTCGGTGTTTC					TCCACCGC					sublibrary_1					False	True	False	146.0	4.034246575342466	0.19397547834796025	299.4109589041096	73.01221102392978	38.177338765320634	0.624293977075035	0.10930826647592849	0.6575342465753424	1.013881860816449	-0.0437397583284969	0.0	0.0	134.0	6.865671641791045	0.38029783969883624	543.4701492537314	83.77708879733673	45.31467314995682	0.604437199028682	0.118120173823129	0.9029850746268657	2.1268152987983773	0.01702191149586218	0.0	0.0
173	AFSINPAMMAAAQAALQSSWKMMGMLASQQNQSGPSKNNQNQGNMQREPNQAFKSKNNSYSGSNSG	CATGTCGGCGCTAGATTGCCGTCTCggctgAAACAGCGCTAAggatcgaccgtgagtgcacttgccaccatgGCCTTCAGCATCAACCCCGCCATGATGGCTGCCGCCCAGGCTGCTCTCCAATCTTCTTGGAAGATGATGGGCATGCTGGCCTCCCAGCAGAACCAAAGCGGCCCCAGCAAGAACAACCAAAACCAGGGCAACATGCAGAGGGAGCCCAACCAGGCCTTCAAGTCTAAGAATAACAGCTACAGCGGCTCCAACAGCGGCggatcGAGACGGACAGCGGTTCGGTGTTTC					AAACAGCG					sublibrary_1					False	True	False	153.0	0.738562091503268	0.008966761651097905	20.15032679738562	13.89248792638623	2.5126036265358134	0.6400457558718168	0.03943828784613974	0.38562091503267976	0.10682032971750405	0.0790916503932598	0.0	0.006535947712418301	76.0	1.1842105263157894	0.02831219488360961	53.73684210526316	18.59250398724083	8.61088456620762	0.6712898810464266	0.052569917305021814	0.5	0.3048627938942241	0.07441689817254893	0.0	0.013157894736842105
174	AFSINPAMMAAAQAALQSSWKMMGMLASQQNQSKPSKNNQNQKNMQREPNQAFKSKNNSYSKSNSK	TCCAGACCGTTCAGGTGTGCGTCTCggctgAGAACTCCTTAAggatcgaccgtgagtgcacttgccaccatgGCCTTCAGCATCAACCCCGCCATGATGGCTGCCGCCCAGGCTGCTCTGCAAAGTTCTTGGAAGATGATGGGCATGCTGGCCTCCCAGCAGAACCAGAGCAAACCCAGCAAGAATAACCAGAATCAGAAGAACATGCAGCGGGAGCCCAACCAGGCCTTCAAGTCTAAGAACAACAGCTACAGCAAAAGCAACAGCAAGggatcGAGACGGGCCATGCGGAATGGGTTA					AGAACTCC					sublibrary_2					False	True	False	277.0	1.075812274368231	0.004102155890974622	14.826714801444043	12.806039277024677	3.6679650208567756	0.670215511760557	0.07862645027057806	0.49458483754512633	0.012861884663719412	0.0882511779314118	0.0	0.0036101083032490976
175	AFSINPAMMAAAQAALQSSWPMMPMLASQQNQSGPSGNNQNQPNMQREPNQAFPSPNNSYSPSNSG	GGTTGTGACGAATCGTGCGCGTCTCggctgTGGCCCTCCTAAggatcgaccgtgagtgcacttgccaccatgGCCTTCAGCATCAACCCCGCCATGATGGCTGCCGCCCAGGCCGCATTGCAAAGTTCTTGGCCTATGATGCCCATGCTGGCCTCTCAGCAGAACCAGAGCGGCCCCAGCGGAAACAATCAGAATCAGCCTAACATGCAGAGGGAGCCCAACCAGGCCTTCCCCTCCCCTAACAACAGCTACTCCCCTTCCAACTCTGGCggatcGAGACGCGGCGATCACGTATGGAGG					TGGCCCTC					sublibrary_3					False	True	False	241.0	0.35684647302904565	0.002008974799066784	6.331950207468879	16.718992248062015	4.355379623377398	0.6761948630014162	0.06176386819857597	0.17842323651452283	0.0896632038889667	0.17224138907960604	0.0	0.008298755186721992	144.0	0.7569444444444444	0.006690015811550793	18.020833333333332	20.076558265582655	6.759785936181389	0.6605374864829385	0.07004655197812606	0.2847222222222222	0.2051350212447223	0.14504362867320608	0.0	0.006944444444444444
176	AFSINPAMMAAAQAALQSSWQMMGMLASQQNQSGPSGNNQNQQNMQREPNQAFGSGNNSYSGSNSQ	CATGTCGGCGCTAGATTGCCGTCTCggctgTAGTTACATTAAggatcgaccgtgagtgcacttgccaccatgGCCTTCAGCATCAACCCCGCCATGATGGCTGCCGCCCAGGCCGCATTGCAAAGTTCTTGGCAGATGATGGGCATGCTGGCCTCTCAGCAGAATCAGAGCGGCCCCAGCGGCAACAATCAGAACCAACAGAACATGCAGAGGGAGCCCAACCAGGCCTTCGGCAGCGGGAACAACAGCTACAGCGGAAGCAATAGCCAGggatcGAGACGGACAGCGGTTCGGTGTTTC					TAGTTACA					sublibrary_1					False	True	False	203.0	4.201970443349754	0.16181349127302402	250.78817733990147	64.17097818006908	38.49932200688333	0.6295335887337574	0.10478150456046138	0.812807881773399	0.5580790026031529	0.04325511193248375	0.014778325123152709	0.0049261083743842365	169.0	6.094674556213017	0.29422042402411946	418.05325443786984	76.43780714077589	49.346751443095386	0.6251799982193961	0.1185597018248555	0.9467455621301775	1.230211061585234	0.0016695764679316143	0.011834319526627219	0.005917159763313609
177	AFSINPAMMAAAQAALQSSWQMMQMLASQQNQSQPSGNNQNQQNMQREPNQAFGSGNNSYSQSNSQ	GGTTGTGACGAATCGTGCGCGTCTCggctgGTACTCATTTAAggatcgaccgtgagtgcacttgccaccatgGCCTTCAGCATCAATCCCGCCATGATGGCTGCCGCCCAGGCCGCTCTGCAAAGTTCTTGGCAGATGATGCAGATGCTGGCCTCTCAGCAGAATCAGAGCCAACCCAGCGGCAACAATCAAAACCAGCAAAACATGCAGCGGGAGCCCAACCAGGCCTTCGGCAGCGGAAACAACAGCTACAGCCAGAGCAATAGCCAGggatcGAGACGCGGCGATCACGTATGGAGG					GTACTCAT					sublibrary_3					False	True	False	581.0	4.3752151462994835	0.23068045098222456	336.3321858864027	82.98959234391455	38.74029963029002	0.5794036413793265	0.10878249849452337	0.8760757314974182	1.5439268997038726	-0.0005263317964668837	0.0017211703958691911	0.0	221.0	5.253393665158371	0.3450633010018272	452.131221719457	93.9869512330488	42.111192513956325	0.5722073021719035	0.1092526967055482	0.9276018099547512	2.1922890031664317	-0.017097660551094313	0.004524886877828055	0.0
178	AFSINPAMMAAAQAALQSSWRMMRMLASQQNQSEPSRNNQNQGNMQREPNQAFESENNSYSESNSR	CATGTCGGCGCTAGATTGCCGTCTCggctgGTATCGACTTAAggatcgaccgtgagtgcacttgccaccatgGCCTTCAGCATCAACCCCGCCATGATGGCTGCCGCCCAGGCCGCTCTTCAATCTTCTTGGAGGATGATGAGGATGCTGGCCTCCCAGCAGAACCAGAGCGAACCCAGCCGGAACAACCAGAATCAGGGCAACATGCAGAGGGAGCCCAACCAGGCCTTCGAGTCCGAGAACAACAGCTACAGCGAGAGCAACAGCAGGggatcGAGACGGACAGCGGTTCGGTGTTTC					GTATCGAC					sublibrary_1					False	True	False	202.0	4.133663366336633	0.1917977711337917	314.54455445544556	80.43291305916306	48.17784423237608	0.6313779600689983	0.11365432233491146	0.7920792079207921	1.7167295613555018	-0.022705804629616928	0.009900990099009901	0.009900990099009901	110.0	5.6909090909090905	0.33096649257615673	503.75454545454545	104.06724721357074	62.87846432167489	0.6102247304713291	0.12272329822984507	0.9272727272727272	2.8775485597971446	0.036392805792291316	0.02727272727272727	0.00909090909090909
179	AFSINPAMMAAAQAALQSSWRMMRMLASQQNQSGPSGNNQNQRNMQREPNQAFGSGNNSYSGSNSR	CATGTCGGCGCTAGATTGCCGTCTCggctgTCTATCTACTAAggatcgaccgtgagtgcacttgccaccatgGCCTTCAGCATCAACCCCGCCATGATGGCTGCCGCCCAGGCTGCCTTGCAAAGTTCTTGGAGGATGATGAGGATGCTGGCCTCCCAGCAGAATCAGAGCGGCCCCAGCGGCAACAATCAAAACCAGAGGAACATGCAGAGGGAGCCCAACCAGGCCTTCGGCAGCGGGAACAACAGCTATAGCGGCTCCAATTCTAGGggatcGAGACGGACAGCGGTTCGGTGTTTC					TCTATCTA					sublibrary_1					False	True	False	410.0	4.560975609756097	0.12056440897204558	222.15121951219513	53.15949815936068	30.670124348634026	0.6445043519119161	0.11699717648041054	0.8609756097560975	0.7733706902658084	0.00238446544722859	0.004878048780487805	0.01951219512195122	204.0	5.073529411764706	0.16531946406425924	274.7647058823529	60.22274788053477	37.3970787005988	0.6447863754222549	0.11942430916094983	0.8970588235294118	1.0136541369620276	0.05163934145959961	0.0196078431372549	0.029411764705882353
180	AFSINPAMMAAAQAALQSSWRMMRMLASQQNQSRPSRNNQNQRNMQREPNQAFRSRNNSYSGSNSR	TCCAGACCGTTCAGGTGTGCGTCTCggctgCAAAGTAACTAAggatcgaccgtgagtgcacttgccaccatgGCCTTCAGCATCAACCCCGCCATGATGGCTGCCGCCCAAGCTGCTCTGCAAAGTTCTTGGAGGATGATGAGGATGCTGGCCTCCCAGCAGAACCAAAGCAGGCCCTCCAGGAACAACCAAAACCAGAGGAACATGCAGAGGGAGCCCAACCAGGCCTTCCGGAGCAGGAATAACAGCTATAGCGGCTCCAACAGCAGGggatcGAGACGGGCCATGCGGAATGGGTTA					CAAAGTAA					sublibrary_2					False	True	False	353.0	3.2577903682719547	0.03681350395289717	91.60339943342777	25.71040687519032	12.269381075057078	0.644063426541218	0.11261881034166492	0.6770538243626062	0.3265761623748542	-0.04564520048587027	0.0028328611898017	0.0056657223796034
181	AFSINPAMMAAAQAALQSSWSMMGMLASQQNQSGPSGNNQNQGNMQREPNQAFSSSNNSYSSSNSS	TCCAGACCGTTCAGGTGTGCGTCTCggctgATAGCAGGCTAAggatcgaccgtgagtgcacttgccaccatgGCCTTCAGCATCAACCCCGCCATGATGGCTGCCGCCCAGGCTGCTCTCCAATCTTCTTGGTCTATGATGGGCATGCTGGCCTCCCAGCAGAACCAGAGCGGCCCCAGCGGAAACAATCAAAACCAAGGCAACATGCAGAGGGAGCCCAACCAGGCCTTTAGCAGCAGCAACAACAGCTACAGCAGCTCCAACTCCAGCggatcGAGACGGGCCATGCGGAATGGGTTA					ATAGCAGG					sublibrary_2					False	True	False	282.0	4.457446808510638	0.12679104175536585	225.29432624113474	53.37552518315019	30.733665280870643	0.5865689430393057	0.12411484665770424	0.7092198581560284	0.5252626078965591	0.03880203038880788	0.0035460992907801418	0.0	306.0	6.9869281045751634	0.23000259177012558	374.921568627451	57.91101608382164	33.41974493191063	0.59273888132045	0.12118664775667803	0.8954248366013072	1.0792942740080849	0.043440507683485195	0.0032679738562091504	0.0032679738562091504	147.0	9.82312925170068	0.3665572111351576	555.4081632653061
182	AFSINPAMMAAAQAALQSSWSMMGMLASQQNQSGPSSNNQNQGNMQREPNQAFSSGNNSYSGSNSG	CATGTCGGCGCTAGATTGCCGTCTCggctgAACCTTTACTAAggatcgaccgtgagtgcacttgccaccatgGCCTTCAGCATCAACCCCGCCATGATGGCTGCCGCCCAGGCTGCTCTCCAATCTTCTTGGTCTATGATGGGCATGCTGGCCTCCCAGCAGAACCAAAGCGGCCCCAGCTCCAACAACCAAAATCAGGGCAACATGCAGAGGGAGCCCAACCAGGCCTTTAGCAGCGGCAACAACAGCTACAGCGGCTCCAATAGCGGCggatcGAGACGGACAGCGGTTCGGTGTTTC					AACCTTTA					sublibrary_1					False	True	False	301.0	3.7209302325581395	0.08265772581971607	162.73089700996678	43.74344002791139	20.001880862541316	0.6494491621646077	0.09177814927424631	0.7541528239202658	0.35197713470203673	0.042683586628329134	0.013289036544850499	0.006644518272425249	325.0	5.769230769230769	0.1452809816232655	265.44615384615383	45.97087136932802	23.43942719922847	0.6336362833119001	0.10467943107304732	0.8984615384615384	0.6948274467533435	0.033307175392144873	0.012307692307692308	0.003076923076923077
183	AFSINPAMMAAAQAALQSSWSMMGMLASQQNQSSPSSNNQNQGNMQREPNQAFSSGNNSYSSSNSS	GGTTGTGACGAATCGTGCGCGTCTCggctgTCCGCCCAGTAAggatcgaccgtgagtgcacttgccaccatgGCCTTCAGCATCAACCCCGCCATGATGGCTGCCGCCCAGGCCGCTCTTCAATCTTCTTGGTCTATGATGGGCATGCTGGCCTCCCAGCAGAACCAGAGCTCTCCCTCCTCCAACAACCAGAATCAGGGCAACATGCAGAGGGAGCCCAACCAGGCTTTCAGCAGCGGCAACAACAGCTACAGCAGCTCCAACTCCAGCggatcGAGACGCGGCGATCACGTATGGAGG					TCCGCCCA					sublibrary_3					False	True	False	372.0	2.4516129032258065	0.06780480438499106	115.36827956989248	47.63710537765881	20.814008279044856	0.5962231752334824	0.09177530956678512	0.7043010752688172	0.2962733976738638	0.1293793051527804	0.005376344086021506	0.002688172043010753	296.0	3.4966216216216215	0.11013753547794508	177.03040540540542	51.78907211585077	25.779716081246708	0.590236292612562	0.10014170817982898	0.8547297297297297	0.5256302831686829	0.0931689798917362	0.006756756756756757	0.0033783783783783786
184	AFSINPAMMAAAQAALQSSWSMMSMLASQQNQSSPSSNNQNQSNMQREPNQAFSSSNNSYSSSNSS	GGTTGTGACGAATCGTGCGCGTCTCggctgCCAATTGTTTAAggatcgaccgtgagtgcacttgccaccatgGCCTTCAGCATCAACCCCGCCATGATGGCTGCCGCCCAGGCTGCTCTGCAAAGTTCTTGGAGCATGATGTCCATGCTGGCCTCCCAGCAGAACCAGAGCTCCCCAAGCAGCAACAACCAAAACCAGTCCAACATGCAGCGGGAGCCCAACCAGGCCTTTAGCAGCTCCAACAACAGCTACAGCTCCTCCAACTCCAGCggatcGAGACGCGGCGATCACGTATGGAGG					CCAATTGT					sublibrary_3					False	True	False	351.0	3.5982905982905984	0.12621556327088373	214.2905982905983	60.195917941291604	23.06748864758914	0.59044794016965	0.0944189703460568	0.8005698005698005	0.6621187694097074	0.08335468098777754	0.002849002849002849	0.002849002849002849
185	AFSINPAMMAAAQAALQSSWWMMWMLASQQNQSGPSWNNQNQWNMQREPNQAFWSGNNSYSWSNSG	GGTTGTGACGAATCGTGCGCGTCTCggctgAGGAGAGACTAAggatcgaccgtgagtgcacttgccaccatgGCCTTCAGCATCAACCCCGCCATGATGGCTGCCGCCCAGGCTGCTCTGCAAAGTTCATGGTGGATGATGTGGATGCTGGCCTCCCAGCAGAACCAGAGCGGCCCCAGCTGGAACAATCAGAATCAGTGGAACATGCAGAGGGAGCCCAACCAGGCCTTCTGGAGCGGCAACAACAGCTACAGCTGGTCCAACTCTGGCggatcGAGACGCGGCGATCACGTATGGAGG					AGGAGAGA					sublibrary_3					False	True	False	166.0	0.6746987951807228	0.004892595206668747	13.475903614457831	17.18515750915751	3.974980638148602	0.6366991462381002	0.05816108140139433	0.30120481927710846	0.07705139309164347	-0.19313986119063933	0.0	0.012048192771084338
186	AFSINPAMMAAAQAALQSSWYMMYMLASQQNQSYPSYNNQNQGNMQREPNQAFGSGNNSYSYSNSY	GGTTGTGACGAATCGTGCGCGTCTCggctgTGATAACACTAAggatcgaccgtgagtgcacttgccaccatgGCCTTCAGCATCAACCCCGCCATGATGGCTGCCGCTCAAGCAGCTCTTCAGAGCAGCTGGTACATGATGTACATGCTGGCCTCCCAGCAGAACCAGAGCTACCCCAGCTACAACAACCAGAATCAGGGCAACATGCAGAGGGAGCCCAACCAGGCCTTCGGCAGCGGCAACAACAGCTACTCTTACAGCAACTCCTACggatcGAGACGCGGCGATCACGTATGGAGG					TGATAACA					sublibrary_3					False	True	False
187	AFSINPAMMAAAQAALVSSWGMMGMLASMQNQLGPSGNNQNQGNMQIEPVQAFGSCNNSYSGSNSG	GGTTGTGACGAATCGTGCGCGTCTCggctgCTAAAGATATAAggatcgaccgtgagtgcacttgccaccatgGCCTTCAGCATCAACCCCGCCATGATGGCTGCCGCCCAGGCCGCTTTGGTTTCTTCTTGGGGAATGATGGGCATGCTGGCCTCTATGCAGAATCAGCTGGGCCCCAGCGGCAACAACCAGAACCAAGGCAACATGCAGATCGAGCCTGTTCAGGCTTTCGGCAGCTGCAACAATTCCTACAGCGGCTCCAACAGCGGCggatcGAGACGCGGCGATCACGTATGGAGG					CTAAAGAT					sublibrary_3					False	True	False	162.0	1.2777777777777777	0.0398099545029684	69.3641975308642	54.0534188034188	9.894177240421415	0.600764704935309	0.04533165923708969	0.7222222222222222	0.8153583818027044	0.023957720509872132	0.012345679012345678	0.0
188	AFSINPAMMAAAQLALQSSWGMMGMLASQQNQSGPSGNNQNQGNMQREPNQVFGSGNNSYSGSNSV	CATGTCGGCGCTAGATTGCCGTCTCggctgCTTCCCGAGTAAggatcgaccgtgagtgcacttgccaccatgGCCTTCAGCATCAACCCCGCCATGATGGCTGCCGCCCAGCTGGCTCTGCAAAGTTCTTGGGGAATGATGGGCATGCTGGCCTCTCAGCAGAATCAGAGCGGCCCCAGCGGCAATAACCAGAACCAAGGCAACATGCAGAGGGAGCCCAACCAGGTGTTCGGCAGCGGGAACAACAGCTACAGCGGAAGCAACAGCGTGggatcGAGACGGACAGCGGTTCGGTGTTTC					CTTCCCGA					sublibrary_1					False	True	False	446.0	3.1390134529147984	0.07654416339760371	143.15022421524662	49.75571631868071	20.440513978093634	0.6305896537981452	0.09050027392753271	0.7466367713004485	0.305272108406134	0.04489291830266548	0.008968609865470852	0.004484304932735426	335.0	4.537313432835821	0.11212205799007618	203.8268656716418	50.991813614081174	23.919916494573997	0.6261880675537925	0.10591174740623355	0.8567164179104477	0.5160929136914354	0.03469955648728935	0.008955223880597015	0.0029850746268656717
189	AFSINPAMMAAARAALRSSWGMMGMLASRRNRSGPSGNNRNRGNMRREPNRAFGSGNNSYSGSNSG	GGTTGTGACGAATCGTGCGCGTCTCggctgTACCAGCAATAAggatcgaccgtgagtgcacttgccaccatgGCCTTCAGCATCAACCCCGCCATGATGGCTGCCGCTAGAGCCGCCCTGAGATCTTCTTGGGGAATGATGGGCATGCTGGCCTCTAGAAGGAACAGGAGCGGCCCCAGCGGCAACAATAGGAATAGAGGCAACATGAGAAGAGAGCCCAACAGGGCCTTCGGCAGCGGGAACAACAGCTACAGCGGGTCCAACTCTGGAggatcGAGACGCGGCGATCACGTATGGAGG					TACCAGCA					sublibrary_3					False	True	False	250.0	3.152	0.1519279567558567	229.728	77.88913174810304	38.0138491490633	0.6503325354288245	0.10064388200953454	0.836	1.9455472486931307	-0.002870361476698455	0.012	0.016
190	AFSINPAMMAADQAALQSSWGMMGMLASQQNQSGPSGNNQNQGNMQREPNQAFDSGNNSYSGSNSE	CATGTCGGCGCTAGATTGCCGTCTCggctgAAGAGCACTTAAggatcgaccgtgagtgcacttgccaccatgGCCTTCAGCATCAACCCCGCCATGATGGCTGCCGACCAGGCCGCCCTTCAATCTTCTTGGGGAATGATGGGCATGCTGGCCTCTCAGCAGAACCAAAGCGGCCCCAGCGGCAATAACCAAAACCAGGGCAACATGCAGAGGGAGCCCAACCAGGCTTTCGACTCCGGGAACAACAGCTACAGCGGCTCCAACAGCGAGggatcGAGACGGACAGCGGTTCGGTGTTTC					AAGAGCAC					sublibrary_1					False	True	False
191	AFSINPAMMAADQEELQSSWGMMGMLASQQNQSGPSGNNQNQGNMQREPNQAFESGNNSYSESNSD	TCCAGACCGTTCAGGTGTGCGTCTCggctgAATCTTACATAAggatcgaccgtgagtgcacttgccaccatgGCCTTCAGCATTAACCCCGCCATGATGGCTGCCGATCAGGAGGAGCTCCAGAGCTCTTGGGGAATGATGGGCATGCTGGCCTCTCAGCAGAACCAGAGCGGACCCTCAGGCAACAACCAGAATCAGGGCAACATGCAGCGGGAGCCCAACCAAGCCTTCGAGAGCGGGAACAACAGCTACAGCGAGAGCAACAGCGACggatcGAGACGGGCCATGCGGAATGGGTTA					AATCTTAC					sublibrary_2					False	True	False
192	AFSINPAMMAAVQIALQSSWGMMGMLASQQNQSGPSVNNQNQGNMQREPNQIFGSGNNSYSLSNSM	TCCAGACCGTTCAGGTGTGCGTCTCggctgTTTCGCAACTAAggatcgaccgtgagtgcacttgccaccatgGCCTTCAGCATCAACCCCGCCATGATGGCTGCCGTGCAAATCGCCCTGCAGAGCTCTTGGGGAATGATGGGCATGCTGGCCTCTCAGCAGAACCAGTCTGGCCCCAGCGTGAACAACCAAAACCAGGGCAACATGCAGAGGGAGCCCAATCAGATCTTCGGCAGCGGCAACAACAGCTACAGCCTGAGCAACAGCATGggatcGAGACGGGCCATGCGGAATGGGTTA					TTTCGCAA					sublibrary_2					False	True	False	332.0	0.5271084337349398	0.0035758086854375984	10.298192771084338	17.5394890260631	5.72203694352294	0.6207045373341291	0.0712002016730554	0.24397590361445784	0.01611637253294976	0.15824867759165026	0.012048192771084338	0.0
193	AFSINPAMMAKAQAALQSSWGMMGMLASQQNQSGPSGNNQNQGNMQREPNQAFKSRNNSYSGSNSG	CATGTCGGCGCTAGATTGCCGTCTCggctgTGCAGAGAATAAggatcgaccgtgagtgcacttgccaccatgGCCTTCAGCATCAACCCCGCCATGATGGCTAAGGCCCAGGCCGCCCTGCAAAGTTCTTGGGGAATGATGGGCATGCTGGCCTCTCAGCAGAACCAAAGCGGCCCCAGCGGCAACAATCAAAACCAGGGCAACATGCAGAGGGAGCCCAACCAAGCCTTCAAGAGCAGGAACAACAGCTACAGCGGCTCCAACAGCGGCggatcGAGACGGACAGCGGTTCGGTGTTTC					TGCAGAGA					sublibrary_1					False	True	False	98.0	0.9897959183673469	0.007077361594604733	21.020408163265305	22.165608465608464	6.184071762322247	0.5550335224415479	0.11929969683701784	0.42857142857142855	0.18248033377542125	0.21838625495048775	0.02040816326530612	0.01020408163265306	127.0	1.2440944881889764	0.005197324122964851	16.30708661417323	12.585146238504446	3.387066864843739	0.5917752896167746	0.10625614880863007	0.5275590551181102	0.28799547043400475	0.2403598638559417	0.007874015748031496	0.007874015748031496	85.0	1.2	0.013659603133732096	30.50588235294118
194	AFSINPAMMAKKQAALQSSWGMMGMLASQQNQSGPSKNNQNQGNMQREPNQAFKSRNNSYSGSNSR	TCCAGACCGTTCAGGTGTGCGTCTCggctgCCGATTGACTAAggatcgaccgtgagtgcacttgccaccatgGCCTTCAGCATCAACCCCGCCATGATGGCTAAGAAACAGGCCGCCCTCCAGAGCAGCTGGGGAATGATGGGCATGCTGGCCTCTCAGCAGAATCAAAGCGGCCCCAGCAAGAACAACCAAAACCAGGGCAACATGCAGAGGGAGCCCAACCAGGCCTTCAAGAGCAGGAACAACAGCTACAGCGGCAGCAACAGCAGGggatcGAGACGGGCCATGCGGAATGGGTTA					CCGATTGA					sublibrary_2					False	True	False	112.0	5.5625	0.05686350342948965	150.89285714285714	28.946721731620755	18.949056383123967	0.6674138976657958	0.15087458388938074	0.7678571428571429	0.2578945477974402	0.3541215997284327	0.008928571428571428	0.017857142857142856	166.0	8.825301204819278	0.10481717603168007	259.16265060240966	30.57756912727059	22.15849697504911	0.658548036519868	0.16258775224432886	0.927710843373494	0.609830845592323	0.45462431871025916	0.006024096385542169	0.0	141.0	10.879432624113475	0.13913273375920113	324.09929078014187
195	AFSINPAMMARAQAALQSSWDEMGMLESQQNQSGPSGNNQNQGNRQREPNQAFGSGNNSYSGSNKG	GGTTGTGACGAATCGTGCGCGTCTCggctgTAGGTAAGTTAAggatcgaccgtgagtgcacttgccaccatgGCCTTCAGCATCAACCCCGCCATGATGGCTAGGGCCCAGGCCGCTCTGCAAAGTTCTTGGGACGAAATGGGCATGCTGGAGAGCCAGCAGAATCAGTCCGGCCCCAGCGGCAACAATCAAAACCAGGGCAACAGGCAAAGGGAGCCCAACCAAGCCTTCGGCAGCGGGAACAACAGCTACTCTGGGAGCAACAAGGGCggatcGAGACGCGGCGATCACGTATGGAGG					TAGGTAAG					sublibrary_3					False	True	False	146.0	0.2054794520547945	0.0011819308544752684	3.643835616438356	15.3375	3.0252150560727307	0.6368324802820806	0.053310940618760384	0.136986301369863	0.12205143932911953	0.25903103181046133	0.0	0.0	132.0	0.3939393939393939	0.0020804052122107217	6.553030303030303	16.21264367816092	3.401910051315612	0.6285873448712891	0.06123937524353206	0.2196969696969697	0.2527823522087904	0.2513592393341787	0.015151515151515152	0.007575757575757576
196	AFSINPAMMTAAQAALQSSWGMMGMLASMQNQSGISGNNQNQVNMQREFNQAFGSGNCSYSGSNSG	TCCAGACCGTTCAGGTGTGCGTCTCggctgATATCGAATTAAggatcgaccgtgagtgcacttgccaccatgGCCTTCAGCATCAACCCCGCCATGATGACCGCCGCCCAGGCCGCTCTTCAATCTTCTTGGGGAATGATGGGCATGCTGGCTAGCATGCAGAACCAGTCCGGCATCAGCGGCAACAACCAGAATCAGGTGAACATGCAGCGGGAGTTCAACCAGGCCTTCGGCAGCGGAAACTGCAGCTACAGCGGCTCCAATTCTGGCggatcGAGACGGGCCATGCGGAATGGGTTA					ATATCGAA					sublibrary_2					False	True	False	390.0	2.7897435897435896	0.0318046062440701	75.95384615384616	26.253226832162607	11.279898168703646	0.6156444146622034	0.11225884446596994	0.5820512820512821	0.22328196695114572	0.1725969687832584	0.010256410256410256	0.0	357.0	5.442577030812325	0.06652437118882987	150.3781512605042	27.69442987003198	12.85401615577221	0.6148779407026582	0.12590726138590308	0.7955182072829131	0.4807639040217422	0.1536938591149825	0.011204481792717087	0.0028011204481792717
197	AFSINPEMMAAEQEDLQSSWGMMGMLDSQQNQSDPSGNNQNQDNMQREPNQAFDSGNNSYSDSNSD	GGTTGTGACGAATCGTGCGCGTCTCggctgTGTCACCGCTAAggatcgaccgtgagtgcacttgccaccatgGCCTTCAGCATCAACCCCGAGATGATGGCTGCCGAGCAGGAGGACCTCCAGAGCTCTTGGGGAATGATGGGCATGCTGGACTCTCAGCAGAACCAGAGCGACCCCTCTGGCAACAACCAAAACCAGGACAACATGCAGAGGGAGCCCAACCAGGCCTTCGACTCCGGCAATAACAGCTACAGCGACTCCAACAGCGACggatcGAGACGCGGCGATCACGTATGGAGG					TGTCACCG					sublibrary_3					False	True	False
198	AFSINPIMMAAMQLILQSSWGMMIMLVSQQNQSGPSLNNQNQGNMQREPNQIFGSGNNSYSVSNSI	GGTTGTGACGAATCGTGCGCGTCTCggctgCAGTTGCATTAAggatcgaccgtgagtgcacttgccaccatgGCCTTCAGCATCAACCCTATCATGATGGCTGCCATGCAGCTGATCCTGCAGAGCAGCTGGGGCATGATGATCATGCTGGTGAGCCAGCAGAACCAGTCTGGCCCCTCCCTGAACAATCAAAACCAGGGCAACATGCAGAGAGAGCCCAACCAGATCTTCGGCAGCGGCAACAACAGCTACAGCGTGAGCAACAGCATCggatcGAGACGCGGCGATCACGTATGGAGG					CAGTTGCA					sublibrary_3					False	True	False	158.0	1.2025316455696202	0.015546232872508014	33.139240506329116	27.991756854256856	6.238879498847898	0.6181694009481309	0.059778508304454823	0.4873417721518987	0.2979250569043542	-0.20873939166816538	0.006329113924050633	0.10126582278481013	94.0	1.3617021276595744	0.02320701588859994	43.51063829787234	31.44328231292517	8.96806411250377	0.6055331750562524	0.06117570028345893	0.5212765957446809	0.41577625493280956	-0.22574776615984443	0.0	0.1702127659574468
199	AFSINPTMMAAAQAAGQSSWGMMGPAASQQNQSGPSGNNQNQENMQREPNQAVGSGNNSYSGSNSG	GGTTGTGACGAATCGTGCGCGTCTCggctgTGCAATAAGTAAggatcgaccgtgagtgcacttgccaccatgGCCTTCAGCATCAACCCCACCATGATGGCAGCCGCCCAGGCTGCTGGACAATCTTCTTGGGGAATGATGGGACCCGCTGCTTCTCAGCAGAATCAGAGCGGCCCCAGCGGCAACAATCAAAACCAGGAGAACATGCAGAGAGAGCCCAACCAGGCCGTGGGGAGCGGGAACAACAGCTACTCTGGCAGCAATTCTGGCggatcGAGACGCGGCGATCACGTATGGAGG					TGCAATAA					sublibrary_3					False	True	False	169.0	0.08284023668639054	0.00048614261429003904	1.4260355029585798	17.0625	3.0811151154605954	0.5481963943521507	0.06794947171052404	0.047337278106508875	0.1611149141165841	0.28148012043050713	0.005917159763313609	0.0	168.0	0.08333333333333333	0.00046310000197495956	1.4226190476190477	17.428571428571427	3.878417274812109	0.4795823650896259	0.08192013472978313	0.041666666666666664	0.24825727374585602	0.23433505374846997	0.005952380952380952	0.0
200	AFSIQPAMMAAAQAALQSSWGMMGMLASQQQQSGPSGQQQQQGQMQREPQQAFGSGQQSYSGSQSG	GGTTGTGACGAATCGTGCGCGTCTCggctgTTGTAGTCATAAggatcgaccgtgagtgcacttgccaccatgGCCTTCAGCATCCAGCCTGCCATGATGGCTGCCGCCCAGGCTGCTCTCCAATCTTCTTGGGGAATGATGGGCATGCTGGCCTCACAGCAGCAACAGAGCGGCCCCTCAGGACAACAACAGCAACAAGGCCAGATGCAGAGAGAGCCCCAGCAAGCCTTCGGCAGCGGCCAACAGTCTTACTCTGGAAGCCAGTCTGGCggatcGAGACGCGGCGATCACGTATGGAGG					TTGTAGTC					sublibrary_3					False	True	False	213.0	0.38967136150234744	0.002692894232890183	7.450704225352113	18.821985815602837	3.8244896103575208	0.5919116230056165	0.053240362933491846	0.22065727699530516	0.1341173186968104	0.18472775363483712	0.009389671361502348	0.004694835680751174	179.0	0.5810055865921788	0.004334526453854102	11.681564245810057	19.432371794871795	5.144077061144865	0.6064119828543927	0.06185640710537678	0.2905027932960894	0.24676604708701985	0.13964271597671574	0.0111731843575419	0.00558659217877095
201	AFSPRSPAWIPVPARREAEKPPREERKSPEDKKSMILSVLDTSLQRPAGLIVVHATSNGQEPSRLG	GGTTGTGACGAATCGTGCGCGTCTCggctgCATTAAGAATAAggatcgaccgtgagtgcacttgccaccatgGCCTTCTCCCCTAGGAGCCCCGCTTGGATTCCTGTTCCTGCTAGGAGGGAGGCTGAAAAGCCTCCTCGGGAAGAGAGGAAGAGCCCTGAGGACAAGAAGAGCATGATCCTGAGCGTGCTGGACACAAGCCTGCAGAGGCCCGCCGGACTGATCGTTGTTCATGCTACCAGCAACGGCCAGGAACCTTCTAGGCTGGGCggatcGAGACGCGGCGATCACGTATGGAGG					CATTAAGA					sublibrary_3					True	False	False	47.0	0.2127659574468085	0.0005855349334642319	2.0638297872340425	12.55	1.8179449471770337	0.7242274313493857	0.10187809871205503	0.10638297872340426	0.12203800094296245	0.26501081270828064	0.02127659574468085	0.0	69.0	0.2753623188405797	0.0005884611962379739	2.1449275362318843	9.84375	1.4894333242794653	0.6953744082619592	0.11122425410265445	0.11594202898550725	0.31714687769888494	0.28940881641294564	0.014492753623188406	0.0	51.0	0.23529411764705882	0.005104816654191986	5.529411764705882
202	AFSYNPAMMAAAQAAFQSSWGMMGMWASQQNQSGPSGNNQNQGNMQREPNQAFGSGNNSYSGSNSG	CATGTCGGCGCTAGATTGCCGTCTCggctgTAGTTTCTATAAggatcgaccgtgagtgcacttgccaccatgGCCTTCAGCTACAACCCCGCCATGATGGCTGCCGCCCAGGCCGCCTTTCAATCTTCTTGGGGAATGATGGGCATGTGGGCCTCTCAGCAGAATCAGAGCGGCCCCAGCGGCAACAATCAAAATCAGGGCAACATGCAGAGGGAGCCCAACCAGGCCTTCGGCAGCGGGAACAACTCTTACTCTGGCAGCAACTCTGGCggatcGAGACGGACAGCGGTTCGGTGTTTC					TAGTTTCT					sublibrary_1					False	True	False	161.0	5.161490683229814	0.08214545864516282	176.35403726708074	35.476081220366936	16.84705245145009	0.6580359935233786	0.10815803542715155	0.8695652173913043	0.3837248435611628	0.0972904673778883	0.0	0.006211180124223602	151.0	6.105960264900662	0.11226754643841881	226.35761589403972	38.91308927770196	19.960192735633562	0.6454978478486622	0.11818606682923886	0.9403973509933775	0.5413583052453348	0.06320497293103554	0.0	0.0
203	AFTRKAAAELRAQSKESSSAQSPALLFDPNALSSPQRFHNEFNLFESTLSFSPPQPEQAKISDKPS	GGTTGTGACGAATCGTGCGCGTCTCggctgATCTCCCTTTAAggatcgaccgtgagtgcacttgccaccatgGCCTTCACCAGGAAGGCCGCCGCCGAGCTCAGGGCCCAGAGCAAAGAATCTTCTTCTGCTCAGTCTCCTGCTCTGCTGTTCGACCCCAACGCCCTCAGCTCCCCTCAGAGGTTTCACAACGAGTTCAACCTGTTTGAGAGCACCCTGTCCTTCTCTCCTCCCCAGCCTGAACAGGCCAAGATCAGCGACAAGCCCAGCggatcGAGACGCGGCGATCACGTATGGAGG					ATCTCCCT					sublibrary_3					False	False	True	131.0	0.21374045801526717	0.001313240139610845	3.4656488549618323	16.65686274509804	2.967965029483811	0.694986037612519	0.05692545590661217	0.1297709923664122	0.16104629193798312	0.30135353266714704	0.0	0.007633587786259542	198.0	0.1717171717171717	0.0010674702089592293	2.8282828282828283	16.545833333333334	3.159307786461954	0.7180556554170751	0.04114110046993365	0.10101010101010101	0.27310660314679036	0.3552692115317725	0.0	0.010101010101010102	146.0	0.13013698630136986	0.0008407689563459103	2.3835616438356166
204	AGAAMGFMSSRRYGHNIPAAPSPQIGPMFSSPHHMPPNEEEEGHHAMMQRTGHPYHRRHSSAGFNV	CATGTCGGCGCTAGATTGCCGTCTCggctgAGCTTACTTTAAggatcgaccgtgagtgcacttgccaccatgGCCGGCGCCGCCATGGGCTTCATGAGCTCCAGGAGGTACGGGCATAATATTCCTGCTGCTCCCTCCCCTCAGATCGGCCCCATGTTCAGCTCTCCCCATCATATGCCACCTAACGAGGAGGAAGAGGGGCACCACGCCATGATGCAGAGGACCGGGCATCCTTATCATAGGAGGCACAGCTCTGCCGGCTTCAACGTGggatcGAGACGGACAGCGGTTCGGTGTTTC					AGCTTACT					sublibrary_1					False	False	True
205	AGAARPRAAEPFASRPGQDPTADPPSYPPLTVPMPTLSPMSMGNNRPHNAPRLLQNTGSYAPSGAG	GGTTGTGACGAATCGTGCGCGTCTCggctgCGCGGTCAGTAAggatcgaccgtgagtgcacttgccaccatgGCCGGAGCTGCTAGGCCTCGCGCTGCTGAACCTTTTGCTTCTAGACCCGGCCAAGATCCTACCGCCGATCCACCCAGCTACCCTCCTCTGACAGTTCCTATGCCTACCCTGAGCCCTATGAGCATGGGCAACAACAGACCCCACAACGCCCCTAGGCTGCTGCAGAACACCGGCTCTTATGCTCCTTCTGGAGCTGGAggatcGAGACGCGGCGATCACGTATGGAGG					CGCGGTCA					sublibrary_3					False	False	True	474.0	0.20464135021097046	0.002681339294261729	6.0042194092827	24.560349854227404	9.701667901612774	0.6662698922244725	0.0377717324506585	0.10337552742616034	0.1606749072075976	0.24755037410146347	0.002109704641350211	0.002109704641350211	531.0	0.2015065913370998	0.0017967596347200656	4.210922787193974	18.733333333333334	4.619787618215219	0.647636594969884	0.044137769134719604	0.1224105461393597	0.2607647801053052	0.23316384954063826	0.0	0.003766478342749529	231.0	0.21212121212121213	0.001736512945808923	4.181818181818182
206	AGACSSFDVLLEKGKFPLFQSYAHHRTLLEAVHDTIIAKADPPSCDLLSAHGNPCMKEKLVMKTHC	GGTTGTGACGAATCGTGCGCGTCTCggctgAGCGCATTGTAAggatcgaccgtgagtgcacttgccaccatgGCCGGCGCCTGCAGCAGCTTTGACGTGCTGCTCGAGAAGGGCAAGTTCCCTCTGTTCCAAAGCTACGCCCACCACAGGACCCTCCTGGAGGCCGTTCACGACACCATCATCGCTAAAGCTGATCCTCCCAGCTGCGACCTGCTCAGCGCCCACGGAAACCCCTGCATGAAGGAAAAGCTGGTTATGAAGACCCACTGCggatcGAGACGCGGCGATCACGTATGGAGG					AGCGCATT					sublibrary_3					True	False	False	124.0	0.12096774193548387	0.0008749110670453758	2.685483870967742	26.857142857142858	4.9294255628959345	0.7712562550366708	0.031222515951070173	0.056451612903225805	0.01593830298096844	0.1423822724788094	0.0	0.008064516129032258
207	AGAGAANYGYAYGNAGAAGGAGGPANSQFSNFNQRPPPSGNAAAGAASGGQNNQYWQYYAQYYNNP	TCCAGACCGTTCAGGTGTGCGTCTCggctgTTTCATCGCTAAggatcgaccgtgagtgcacttgccaccatgGCCGGCGCAGGCGCCGCCAACTACGGATATGCTTATGGAAATGCAGGAGCAGCAGGAGGAGCCGGCGGACCCGCCAATAGCCAGTTCAGCAACTTCAATCAAAGGCCACCTCCCAGCGGTAACGCCGCCGCTGGAGCTGCTTCTGGAGGACAGAATAACCAATACTGGCAATACTACGCCCAGTACTACAACAACCCCggatcGAGACGGGCCATGCGGAATGGGTTA					TTTCATCG					sublibrary_2					False	True	False														71.0	3.6619718309859155	0.048280323205378055	103.36619718309859	27.756460437710437	13.60396876912644	0.6263729887724658	0.12261012065541006	0.8450704225352113	0.5317678710641965	0.2920550971620402	0.0	0.014084507042253521	115.0	5.6521739130434785	0.10074211292633273	203.12173913043478
208	AGAGSPKSRSLVRFFRRSFGPPKLLEGGDPTFESQSQLASGPNSLRDRTDASHPLCVRSKSAAHGL	GGTTGTGACGAATCGTGCGCGTCTCggctgTCAAGAGGATAAggatcgaccgtgagtgcacttgccaccatgGCCGGCGCTGGCTCCCCAAAGAGCAGGAGCCTGGTCAGATTCTTCAGAAGGAGCTTCGGACCTCCCAAGCTGCTGGAGGGCGGAGACCCCACCTTCGAATCACAATCTCAACTGGCCAGCGGACCCAACAGCCTTAGGGACAGGACCGACGCCAGCCATCCTTTGTGTGTAAGAAGCAAGAGCGCCGCCCATGGACTGggatcGAGACGCGGCGATCACGTATGGAGG					TCAAGAGG					sublibrary_3					False	False	True	72.0	3.7083333333333335	0.030029262774669004	92.56944444444444	24.837216978976134	15.560218588770526	0.651279909546834	0.15103316025069624	0.7361111111111112	0.17998475922795643	0.3137268405991106	0.027777777777777776	0.013888888888888888	71.0	4.929577464788732	0.048250672614934355	132.25352112676057	35.398543082086505	16.35287079310783	0.6497667637162338	0.154670980456103	0.8873239436619719	0.29601547248932053	0.38166115977375664	0.04225352112676056	0.014084507042253521
209	AGAKAGGAAAGGPGGAGAGIVPGAIALQAVVAGVIAAAFGAGGAAAAATKAAPAPVVGPTGAPGAK	CATGTCGGCGCTAGATTGCCGTCTCggctgCGGTTATCGTAAggatcgaccgtgagtgcacttgccaccatgGCCGGAGCAAAAGCAGGAGGAGCTGCTGCTGGAGGACCAGGAGGTGCTGGTGCTGGAATTGTACCAGGTGCTATCGCCCTGCAGGCAGTGGTGGCTGGAGTTATAGCAGCTGCATTTGGAGCTGGTGGAGCAGCCGCTGCTGCCACAAAAGCTGCACCTGCACCAGTTGTTGGACCTACCGGTGCTCCTGGAGCCAAGggatcGAGACGGACAGCGGTTCGGTGTTTC					CGGTTATC					sublibrary_1					False	False	True	88.0	0.18181818181818182	0.0004935368983760227	1.6931818181818181	9.846153846153847	0.46153846153846156	0.6488676526398449	0.0408566495456992	0.14772727272727273	0.008874292060554165	-0.1783233884750329	0.0	0.0
210	AGAPSAAYLSMSAGAVANANSTPPPYERTRLSPPRASYDDPYKKAVAMSKRYGSDRRLAELSDYRR	GGTTGTGACGAATCGTGCGCGTCTCggctgCAGGGTAAGTAAggatcgaccgtgagtgcacttgccaccatgGCCGGCGCCCCTAGCGCCGCCTACCTGAGCATGTCTGCTGGTGCAGTTGCTAATGCTAATAGCACCCCACCTCCCTACGAGAGGACCAGACTGAGCCCTCCCAGGGCCTCTTATGATGATCCCTACAAGAAGGCCGTGGCTATGAGCAAGAGGTACGGCAGCGATAGGAGGCTGGCCGAGCTCTCTGACTACAGGAGGggatcGAGACGCGGCGATCACGTATGGAGG					CAGGGTAA					sublibrary_3					False	True	False	105.0	0.22857142857142856	0.0011639075269097277	3.9714285714285715	10.84375	4.438464439160117	0.6533181649431478	0.0690602896886894	0.11428571428571428	0.028308538435542922	0.15642317334903913	0.0	0.0	39.0	0.4358974358974359	0.005757488128125208	10.64102564102564	15.0625	5.894895570875541	0.5827690344488202	0.1074820282308801	0.20512820512820512	0.12820004982844369	0.12204880505751685	0.0	0.0
211	AGDEDWEAEINPHASSYVPIFEKDRYSGENGDNFNRTPASSSEADDGPSRRDHFAKSGFASGRNFG	TCCAGACCGTTCAGGTGTGCGTCTCggctgATTGAGGGCTAAggatcgaccgtgagtgcacttgccaccatgGCCGGGGACGAGGACTGGGAGGCCGAGATCAACCCTCACGCCAGCAGCTATGTTCCTATATTCGAAAAGGACAGGTACTCTGGCGAGAACGGGGACAACTTCAACAGGACCCCTGCCAGCTCCAGCGAAGCTGACGATGGACCTTCTAGGAGGGACCACTTTGCCAAGAGCGGCTTTGCCTCCGGAAGGAACTTCGGCggatcGAGACGGGCCATGCGGAATGGGTTA					ATTGAGGG					sublibrary_2					False	True	False																											143.0	0.23076923076923078	0.012876645723274623	11.41958041958042
212	AGDGPPRSFDWGYEERSGAHSSASPPRSRSRDRSHERNRDRDRDRERDRDRDRDRDRERDRDRDRD	GGTTGTGACGAATCGTGCGCGTCTCggctgCGAACCATATAAggatcgaccgtgagtgcacttgccaccatgGCCGGGGACGGCCCACCCAGGAGCTTCGATTGGGGATATGAAGAAAGGAGCGGAGCTCATAGCAGCGCCTCCCCTCCCAGAAGCAGGAGCAGAGACAGATCTCATGAAAGGAACAGGGATAGAGACCGAGACAGAGAGCGGGATAGGGATCGAGACCGCGATCGGGATCGCGAACGCGATAGAGATCGAGATAGGGACggatcGAGACGCGGCGATCACGTATGGAGG					CGAACCAT					sublibrary_3					True	False	False
213	AGESKFEANNFTTTEPKQGTVNDAPVQPKDNGSSDKNDGSSDGRSYEQFKTNNESKSKQENKGENS	GGTTGTGACGAATCGTGCGCGTCTCggctgTTCCCATACTAAggatcgaccgtgagtgcacttgccaccatgGCCGGGGAGAGCAAGTTCGAGGCCAATAACTTCACCACCACCGAGCCCAAGCAGGGCACAGTCAACGACGCCCCTGTGCAGCCTAAAGATAACGGCAGCAGCGACAAGAACGACGGCTCCTCTGACGGCAGGAGCTACGAGCAGTTCAAGACCAACAACGAGTCCAAGTCTAAGCAGGAGAACAAAGGCGAGAACAGCggatcGAGACGCGGCGATCACGTATGGAGG					TTCCCATA					sublibrary_3					False	False	True
214	AGFAMPMPSGMVPHYNMPQGGSMFQGMQPPMNGPMPMPYFMMGMSFNMGAAGMSPGPMANMGNSPM	TCCAGACCGTTCAGGTGTGCGTCTCggctgCTCGATTAGTAAggatcgaccgtgagtgcacttgccaccatgGCCGGCTTCGCCATGCCCATGCCTAGCGGCATGGTGCCCCACTACAATATGCCTCAAGGTGGCAGCATGTTCCAGGGCATGCAGCCTCCCATGAACGGCCCAATGCCTATGCCCTACTTCATGATGGGGATGAGCTTCAACATGGGCGCCGCCGGCATGTCTCCTGGACCCATGGCTAATATGGGCAACTCCCCTATGggatcGAGACGGGCCATGCGGAATGGGTTA					CTCGATTA					sublibrary_2					False	False	True	133.0	4.676691729323308	0.1269259779628499	263.2105263157895	59.62146402146402	27.9331769129385	0.5795866822623859	0.11208433818056511	0.8345864661654135	1.153684127997432	0.042616386565840186	0.022556390977443608	0.007518796992481203
215	AGFGADGGYGGGGPGYSGGSRGYGSGGQGYGAQGSGYGGSGSYDSYAAGGGGGFGGGSGSAFGGGG	CATGTCGGCGCTAGATTGCCGTCTCggctgTGCGACCGTTAAggatcgaccgtgagtgcacttgccaccatgGCCGGCTTCGGCGCTGACGGCGGATATGGTGGTGGTGGACCAGGATATTCAGGAGGATCTAGAGGCTACGGCAGCGGCGGCCAAGGATACGGCGCTCAAGGATCTGGTTATGGAGGTTCAGGAAGCTACGACTCCTACGCTGCAGGCGGCGGAGGTGGATTTGGAGGTGGTAGTGGATCTGCTTTTGGTGGAGGAGGCggatcGAGACGGACAGCGGTTCGGTGTTTC					TGCGACCG					sublibrary_1					False	True	False														45.0	0.8222222222222222	0.008158170895612054	19.866666666666667	22.57936507936508	3.6009905424437547	0.6478601082860709	0.043688056903182906	0.4666666666666667	0.3198418393270581	0.22258874145706362	0.0	0.0	65.0	1.1692307692307693	0.0085688551033158	22.615384615384617
216	AGGAGYPPPGGYYGPPYPAWGPAGPPPSSAPGAGGYPGAGYPPGPQNGPQQYAAAPVAPGAAPGGW	TCCAGACCGTTCAGGTGTGCGTCTCggctgTACATCCCCTAAggatcgaccgtgagtgcacttgccaccatgGCCGGCGGCGCCGGCTATCCTCCTCCTGGTGGATATTATGGACCTCCATATCCTGCTTGGGGACCTGCTGGACCACCTCCTTCTTCAGCACCTGGAGCAGGAGGTTATCCAGGAGCTGGGTACCCGCCAGGACCTCAGAATGGTCCTCAGCAGTATGCAGCAGCTCCAGTTGCACCTGGTGCCGCCCCTGGAGGTTGGggatcGAGACGGGCCATGCGGAATGGGTTA					TACATCCC					sublibrary_2					False	False	True	696.0	0.7758620689655172	0.0041167496545101686	13.129310344827585	15.978032345013478	3.7847830620273792	0.6679558987046261	0.06179010221179476	0.3807471264367816	0.055322256281523825	0.23411999088941157	0.004310344827586207	0.004310344827586207	261.0	1.2528735632183907	0.010537812899396124	26.0727969348659	17.71209346209346	4.30289814604924	0.675535636515926	0.07154582618173017	0.5478927203065134	0.203435928914376	0.2067611007176852	0.0038314176245210726	0.007662835249042145
217	AGGASGNYAYAYGNSGAAGASGAPGNSQFSNFNQRPPPSGNGASAAASGGQNNQYWQYYSQYYNNP	TCCAGACCGTTCAGGTGTGCGTCTCggctgCCAGTCAAATAAggatcgaccgtgagtgcacttgccaccatgGCCGGCGGCGCCAGCGGCAACTACGCCTATGCTTATGGAAATTCAGGAGCTGCAGGAGCAAGCGGCGCTCCCGGCAATAGCCAATTCAGCAACTTCAACCAGAGGCCTCCTCCAAGCGGGAATGGAGCTTCTGCGGCTGCTTCTGGAGGCCAGAACAATCAGTACTGGCAGTACTACAGCCAGTATTACAACAACCCCggatcGAGACGGGCCATGCGGAATGGGTTA					CCAGTCAA					sublibrary_2					False	True	False	149.0	1.7718120805369129	0.01655071102247034	40.93288590604027	22.74506366649224	7.594013740786197	0.6144620334161736	0.12397064737931884	0.610738255033557	0.23956910096787576	0.2868180730417577	0.006711409395973154	0.006711409395973154	187.0	2.1390374331550803	0.01646540614036733	43.50802139037433	20.297805614783226	6.884907227179843	0.5997745187705794	0.12548177735542038	0.7165775401069518	0.3337799858028426	0.2745834848427792	0.0053475935828877	0.0053475935828877	107.0	2.878504672897196	0.025618477894632646	63.58878504672897
218	AGGDPNRSIHTSSSSSSSSSSSSSSSSSSSSSSSSSSSSSSSSSSSSSSSSSSTSFSKPHKLMKEH	TCCAGACCGTTCAGGTGTGCGTCTCggctgTAGAGCCTTTAAggatcgaccgtgagtgcacttgccaccatgGCCGGCGGGGACCCCAACAGGAGCATCCATACCTCCTCCTCATCCAGTAGCAGTTCTTCCAGTTCTAGTTCCTCCAGCAGTAGCTCTAGCTCATCCTCAAGCTCAAGTTCATCTAGTAGTAGTTCAAGCAGCTCCAGCTCTTCCTCCTCTTCTAGCAGCACCAGCTTCAGCAAGCCCCACAAACTGATGAAGGAGCACggatcGAGACGGGCCATGCGGAATGGGTTA					TAGAGCCT					sublibrary_2					True	False	False	139.0	1.0287769784172662	0.014961251388409896	33.46762589928058	35.489766081871345	9.688537375246433	0.6502686657312587	0.07786343926807725	0.41007194244604317	0.2359713757294079	0.23050791547546096	0.007194244604316547	0.007194244604316547	171.0	2.807017543859649	0.051546788148283874	112.26900584795321	39.0791591025462	17.47014088366579	0.6314038841369511	0.12059644046224814	0.7251461988304093	0.49636430733623543	0.22115433832041628	0.005847953216374269	0.011695906432748537	116.0	4.405172413793103	0.10070165933613733	205.2844827586207
219	AGGFGNQGGFGNSRGGGAGLGNNQGSNMGGGMNFGAFSINAAMMAAAQAALQSSWGMMGMLASQQN	GGTTGTGACGAATCGTGCGCGTCTCggctgTATCCAAAGTAAggatcgaccgtgagtgcacttgccaccatgGCCGGCGGCTTCGGGAACCAGGGCGGATTTGGAAATTCTAGAGGAGGAGGTGCTGGACTGGGCAACAACCAAGGCAGCAACATGGGCGGCGGCATGAACTTCGGAGCTTTCTCCATCAACGCCGCCATGATGGCTGCTGCTCAGGCCGCCCTCCAATCTTCTTGGGGAATGATGGGCATGCTGGCCTCTCAGCAGAACggatcGAGACGCGGCGATCACGTATGGAGG					TATCCAAA					sublibrary_3					False	True	False	203.0	0.541871921182266	0.008865633402017757	22.088669950738915	45.272946859903385	6.782612116982949	0.6198747489750598	0.041188374162743145	0.3399014778325123	0.07080223768053433	0.19245047123710396	0.0049261083743842365	0.0049261083743842365
220	AGGGGGVGANHDGPSGGGGADGDANLRRDRYRGGRRGDGDGGAAGGDGNPGNGYGRGRRYRDASYG	TCCAGACCGTTCAGGTGTGCGTCTCggctgTGCGGCGTTTAAggatcgaccgtgagtgcacttgccaccatgGCCGGCGGCGGAGGAGGAGTTGGAGCTAATCATGATGGACCTTCAGGAGGTGGAGGAGCAGACGGGGACGCTAATCTGAGGAGAGACAGGTATAGGGGAGGAAGGAGGGGCGATGGAGATGGTGGAGCTGCTGGAGGTGACGGAAATCCTGGAAACGGCTACGGAAGGGGCAGAAGGTACAGGGATGCCAGCTACGGCggatcGAGACGGGCCATGCGGAATGGGTTA					TGCGGCGT					sublibrary_2					False	False	True
221	AGGPSAAYLSMSGGAVANANSTPPPYERTRLSPPRASYDDPYKKAVAMSKRYGSDRRLAELSDYRR	CATGTCGGCGCTAGATTGCCGTCTCggctgTAGGTATAATAAggatcgaccgtgagtgcacttgccaccatgGCCGGCGGCCCCAGCGCCGCCTACCTGTCAATGTCTGGAGGTGCAGTTGCTAATGCTAATAGCACCCCACCTCCCTACGAGAGGACCAGGCTCTCCCCTCCCAGAGCCTCTTATGATGATCCCTACAAGAAGGCCGTGGCTATGAGCAAGAGGTACGGCAGCGACAGGAGACTGGCCGAACTGAGCGACTACAGGAGGggatcGAGACGGACAGCGGTTCGGTGTTTC					TAGGTATA					sublibrary_1					False	True	False	34.0	0.3235294117647059	0.026387618708098994	31.323529411764707	87.3	43.53774380935089	0.5643154786330321	0.0690351859635251	0.08823529411764706	0.17757572263239402	0.14853014956908162	0.0	0.0
222	AGGWRKLPPNLSPTIEYNDGRPAKRHDIARSHSESPSRLPINRSGTWKREHSKHSSSLPRVSTWRR	CATGTCGGCGCTAGATTGCCGTCTCggctgTGCAACACTTAAggatcgaccgtgagtgcacttgccaccatgGCCGGCGGCTGGAGGAAACTGCCTCCCAACCTGAGCCCCACCATCGAGTACAATGATGGAAGGCCCGCCAAGAGACACGACATCGCCAGGAGCCACTCTGAATCTCCTTCTAGGCTGCCCATCAACAGGAGCGGCACCTGGAAGAGGGAGCACAGCAAGCACTCCTCTTCTCTGCCTAGGGTGAGCACATGGAGGAGGggatcGAGACGGACAGCGGTTCGGTGTTTC					TGCAACAC					sublibrary_1					True	False	False	145.0	2.806896551724138	0.033072791868939126	92.44137931034483	35.223384098384095	20.098276326760494	0.6694114417234188	0.12052506394302336	0.7655172413793103	0.20372390540302224	0.19423744832059567	0.15862068965517243	0.020689655172413793	189.0	4.201058201058201	0.0459786536494352	125.04761904761905	33.928557272939294	20.777145111783952	0.6759807577924711	0.13639167287457624	0.9417989417989417	0.3868112165360388	0.20721236384857036	0.17989417989417988	0.026455026455026454	108.0	5.481481481481482	0.05809607920029495	150.57407407407408
223	AGHHAGHRSPHPMEMIFVAQFHSRRRGHPHRSPTNAMPAQPAFASYNNGGYGIPSSSHEEEMPGMM	TCCAGACCGTTCAGGTGTGCGTCTCggctgAGTCTACTTTAAggatcgaccgtgagtgcacttgccaccatgGCAGGGCACCACGCTGGGCACAGGAGCCCTCACCCCATGGAGATGATCTTCGTTGCTCAATTTCACAGCAGAAGGAGGGGACACCCTCATAGGTCCCCTACCAACGCCATGCCTGCTCAACCTGCCTTTGCCAGCTACAACAACGGCGGCTACGGCATCCCTAGCAGCAGCCACGAAGAGGAGATGCCTGGCATGATGggatcGAGACGGGCCATGCGGAATGGGTTA					AGTCTACT					sublibrary_2					False	False	True	406.0	2.1330049261083746	0.013249257555075675	36.75615763546798	17.801964473882283	5.638384537020822	0.6422831635998004	0.1053389177876835	0.7192118226600985	0.20986213432701778	0.2904952038474266	0.009852216748768473	0.0024630541871921183	410.0	2.4926829268292683	0.017551897951643143	45.60243902439024	18.735419854407194	6.719796808337988	0.6323690691889887	0.11246173133946187	0.7707317073170732	0.29101036450626894	0.2848972981163669	0.012195121951219513	0.0024390243902439024
224	AGHPSAAYQSMSQGAVANANSTPPPYERTRLSPPRESYDDPRQKAVAMSKRYGSDRRLAERSDYRR	CATGTCGGCGCTAGATTGCCGTCTCggctgGAACCGTTGTAAggatcgaccgtgagtgcacttgccaccatgGCCGGGCACCCCAGCGCCGCCTACCAGAGCATGAGCCAAGGAGCAGTTGCTAATGCTAATAGCACCCCGCCTCCCTACGAGAGAACCAGACTGAGCCCTCCCAGGGAGAGCTATGATGATCCCAGGCAGAAGGCCGTGGCTATGAGCAAGAGGTACGGCAGCGATAGAAGGCTGGCCGAAAGAAGCGACTACAGGAGAggatcGAGACGGACAGCGGTTCGGTGTTTC					GAACCGTT					sublibrary_1					False	True	False
225	AGIELPNPTHPHVNRHSSSHSKIKHKHVHTASTSVHNHRHDSHPKNEKKVGDGQDKHHKKHHAREM	CATGTCGGCGCTAGATTGCCGTCTCggctgCGTTCTCCCTAAggatcgaccgtgagtgcacttgccaccatgGCCGGCATCGAGCTGCCCAACCCCACCCACCCTCACGTGAACAGGCACTCATCATCACATAGCAAGATCAAGCACAAGCACGTGCACACAGCCAGCACCAGCGTGCATAACCACAGGCATGACTCTCACCCCAAGAACGAGAAGAAGGTCGGGGACGGCCAGGACAAGCATCACAAGAAACACCACGCCAGGGAGATGggatcGAGACGGACAGCGGTTCGGTGTTTC					CGTTCTCC					sublibrary_1					False	False	True	156.0	2.217948717948718	0.026438147213415863	71.37820512820512	36.75822729459093	15.902425704074641	0.6777843137491383	0.10488955869326384	0.6346153846153846	0.19756584202458108	0.13503539874628617	0.16666666666666666	0.00641025641025641	113.0	2.849557522123894	0.03446083854127904	93.86725663716814	36.52953475266962	18.502091291356326	0.6720320187485703	0.1060443861152814	0.7256637168141593	0.3245307262866057	0.16750548007719343	0.21238938053097345	0.0
226	AGKPSAAYLSMSKGAVANANSTPPPYERTRLSPPRASYDDPYKKAVAMSKRYGSDRRLAELSDYRR	CATGTCGGCGCTAGATTGCCGTCTCggctgCAGACCCGGTAAggatcgaccgtgagtgcacttgccaccatgGCCGGCAAGCCCAGCGCCGCCTACCTGAGCATGAGCAAGGGCGCAGTTGCTAATGCTAATAGCACCCCTCCTCCCTACGAGAGAACCAGGCTGAGTCCTCCCAGGGCCAGCTATGATGATCCCTACAAGAAGGCCGTGGCTATGTCCAAGAGGTACGGCAGCGACAGGAGGCTGGCCGAACTGTCTGACTACAGGAGGggatcGAGACGGACAGCGGTTCGGTGTTTC					CAGACCCG					sublibrary_1					False	True	False	214.0	1.0420560747663552	0.005627450330628058	19.266355140186917	17.61005291005291	6.654217120978396	0.6877897745478049	0.07556011226632632	0.4205607476635514	0.12336412865670979	0.22177149429262613	0.004672897196261682	0.0	185.0	1.6378378378378378	0.009478610163601164	30.994594594594595	18.182146164021162	6.836212478158375	0.6916604693456825	0.08344270612234903	0.6486486486486487	0.23363715461313608	0.256001268662888	0.0	0.0
227	AGLIEHVNFKTLKNGSSLLGQISAITKQDLCITFTDGISGYVNLTHISEEFTSILEDLDEDMDSDT	TCCAGACCGTTCAGGTGTGCGTCTCggctgATCTCAACATAAggatcgaccgtgagtgcacttgccaccatgGCCGGCCTGATCGAGCATGTGAACTTCAAGACCCTGAAGAACGGCAGCAGCCTGCTGGGCCAGATTAGCGCCATCACCAAGCAGGACCTGTGCATCACCTTCACCGACGGCATCAGCGGCTACGTGAACCTGACCCACATCTCCGAGGAGTTCACCAGCATCCTGGAGGACCTCGACGAGGACATGGACTCCGACACCggatcGAGACGGGCCATGCGGAATGGGTTA					ATCTCAAC					sublibrary_2					True	False	False	205.0	0.1024390243902439	0.0011241614689873854	3.3560975609756096	15.572222222222223	5.326932008923601	0.7300059187457277	0.09366141135104784	0.02926829268292683	0.022557920181492695	0.21281065954236753	0.0	0.0
228	AGLNMDNEQEGTKPFESSGSEDSYNEKETPETKTSELGQGSYSFDNVSRDRKNLHFDSFNLFLGSL	CATGTCGGCGCTAGATTGCCGTCTCggctgGCGTCATATTAAggatcgaccgtgagtgcacttgccaccatgGCCGGCCTGAACATGGACAATGAGCAGGAGGGCACCAAGCCCTTCGAGAGCAGCGGATCTGAGGACTCCTACAACGAGAAGGAGACCCCTGAGACCAAGACCAGCGAGCTGGGCCAAGGCAGCTACAGCTTCGACAACGTGTCTAGGGACAGGAAGAACCTGCACTTCGACTCCTTCAACCTGTTCCTGGGCAGCCTGggatcGAGACGGACAGCGGTTCGGTGTTTC					GCGTCATA					sublibrary_1					False	False	True	82.0	0.2073170731707317	0.002020329054953229	4.182926829268292	20.506666666666668	3.8152796682907186	0.6096652349704673	0.10943722877698643	0.06097560975609756	0.11433917785264812	0.038546171912322014	0.0	0.0	97.0	0.1134020618556701	0.0014857031854280803	2.7216494845360826	32.1	4.146082488325576	0.6437974195702463	0.037740371216995	0.020618556701030927	0.3250831400854415	0.23565103435303478	0.0	0.0	105.0	0.0761904761904762	0.0004187528710154228	1.4285714285714286
229	AGMGVLGGKRKLITGEEERGPAKRGRKGATVKPGAVGAGEFVGPCEGGDNTGEPGALEEQRGPLPL	GGTTGTGACGAATCGTGCGCGTCTCggctgTGAGGATCGTAAggatcgaccgtgagtgcacttgccaccatgGCCGGCATGGGCGTGCTGGGCGGCAAGAGGAAGCTGATAACAGGAGAAGAAGAAAGGGGCCCCGCCAAGAGAGGCAGGAAGGGAGCTACAGTTAAACCAGGAGCTGTTGGAGCAGGCGAGTTCGTGGGCCCTTGCGAGGGCGGAGATAATACAGGTGAACCTGGAGCTCTGGAGGAGCAGAGAGGGCCTCTCCCTCTGggatcGAGACGCGGCGATCACGTATGGAGG	GGTTGTGACGAATCGTGCGCGTCTCggctgTTTGGTAAATAAggatcgaccgtgagtgcacttgccaccatgGCCGGCATGGGCGTGCTGGGCGGCAAGAGGAAGCTGATAACAGGAGAAGAAGAAAGGGGCCCCGCCAAGAGAGGCAGGAAGGGAGCTACAGTTAAACCAGGAGCTGTTGGAGCAGGCGAGTTCGTGGGCCCTTGCGAGGGCGGAGATAATACAGGTGAACCTGGAGCTCTGGAGGAGCAGAGAGGGCCTCTCCCTCTGggatcGAGACGCGGCGATCACGTATGGAGG				TGAGGATC	TTTGGTAA				sublibrary_3	sublibrary_3				False	True	False	32.0	0.25	0.0010259221861785282	4.03125	18.8	0.9483314773547882	0.7289010346184732	0.01080479562308764	0.15625	0.0445227556651151	-0.024459931318455357	0.0	0.0
230	AGMGVLGGKRKLITGEEERSPAKRGRKGATVKPGAVGAGEFVSPCESGDNTGEPSALEEQRGPLPL	TCCAGACCGTTCAGGTGTGCGTCTCggctgCGTATAAAGTAAggatcgaccgtgagtgcacttgccaccatgGCCGGCATGGGCGTGCTGGGCGGCAAGAGGAAGCTGATCACAGGCGAAGAAGAAAGGTCTCCCGCCAAAAGGGGCAGGAAGGGCGCCACAGTTAAACCAGGAGCTGTTGGAGCAGGAGAGTTCGTGAGCCCCTGCGAGAGCGGGGACAATACAGGAGAACCCTCTGCTCTGGAGGAGCAAAGAGGACCCCTGCCTCTGggatcGAGACGGGCCATGCGGAATGGGTTA					CGTATAAA					sublibrary_2					False	True	False	155.0	0.45161290322580644	0.004808317199093427	13.625806451612902	29.178806390977442	18.699286687768375	0.5638086875813924	0.17524376858260718	0.025806451612903226	0.0700636439124645	0.39334620890301536	0.0	0.0	71.0	0.6619718309859155	0.007723747424608339	21.295774647887324	32.616541353383454	20.273086192398598	0.534624999731788	0.1813530890648426	0.028169014084507043	0.17126297602084808	0.3171287041120302	0.0	0.0
231	AGMNLSMFQPRNAQQANFQRRRMNRSNNMPNQWMAGSSQQNSGEAMNELEEMMAIASQNEQGLSAP	GGTTGTGACGAATCGTGCGCGTCTCggctgCAGGTTCATTAAggatcgaccgtgagtgcacttgccaccatgGCCGGCATGAACCTGAGCATGTTCCAGCCTAGGAACGCCCAGCAGGCCAACTTCCAGAGGAGAAGGATGAACAGGAGCAACAACATGCCCAACCAGTGGATGGCTGGCAGCAGCCAGCAAAACAGCGGGGAGGCTATGAACGAGCTGGAGGAGATGATGGCTATCGCCTCCCAGAACGAACAGGGCCTGAGCGCTCCCggatcGAGACGCGGCGATCACGTATGGAGG					CAGGTTCA					sublibrary_3					False	False	True	63.0	0.8412698412698413	0.013287716758140762	26.50793650793651	39.942083333333336	13.387365809369253	0.610983924306627	0.14318095161363853	0.31746031746031744	0.16783377477973077	0.2612091670922962	0.0	0.031746031746031744	88.0	1.5227272727272727	0.014513097191940815	34.01136363636363	25.38037738905086	8.836638798889785	0.6017520422780799	0.11246681957202141	0.5568181818181818	0.3094323226647317	0.310023266795531	0.0	0.022727272727272728	78.0	2.551282051282051	0.016006180098770504	45.743589743589745
232	AGNLMGLAGMQMAMGGGGGQGPPANQNQASGNLMSAFFQGAFGSSANFRGGSNSGGGWGMIAMNNQ	GGTTGTGACGAATCGTGCGCGTCTCggctgTTCTCCGTCTAAggatcgaccgtgagtgcacttgccaccatgGCCGGCAACCTGATGGGCCTGGCCGGAATGCAAATGGCTATGGGAGGAGGTGGTGGACAAGGACCTCCAGCCAATCAGAATCAGGCCAGCGGCAACTTGATGAGCGCCTTCTTCCAGGGCGCCTTTGGCAGCTCTGCCAATTTCAGGGGCGGCTCTAATTCTGGTGGAGGATGGGGCATGATCGCCATGAACAACCAGggatcGAGACGCGGCGATCACGTATGGAGG					TTCTCCGT					sublibrary_3					False	False	True	86.0	1.058139534883721	0.016506926589874522	41.25581395348837	64.20939153439153	4.771028838596015	0.6400439992456269	0.05266232357607311	0.4186046511627907	0.15224348653054667	0.13862394682269827	0.023255813953488372	0.0	75.0	1.6266666666666667	0.015883092609922034	42.12	27.024664224664228	6.806645214881326	0.6241082299291271	0.07670034170325095	0.52	0.2781180217365883	0.11870164091034238	0.013333333333333334	0.0
233	AGNNMEHQITLDELFNPIAKQDGAQGTGREYGAKGGIGHHGGVGFNGNTFMNGQQLNHGMTRHGRV	GGTTGTGACGAATCGTGCGCGTCTCggctgCTTATAACCTAAggatcgaccgtgagtgcacttgccaccatgGCCGGCAACAACATGGAGCACCAGATCACCCTGGACGAGCTGTTCAACCCCATCGCCAAGCAGGATGGCGCTCAAGGCACAGGAAGAGAGTACGGCGCTAAAGGAGGCATTGGCCACCACGGAGGAGTGGGCTTCAACGGCAATACCTTCATGAACGGCCAGCAGCTGAACCACGGCATGACCAGACACGGCAGAGTGggatcGAGACGCGGCGATCACGTATGGAGG	GGTTGTGACGAATCGTGCGCGTCTCggctgACATAAAGGTAAggatcgaccgtgagtgcacttgccaccatgGCCGGCAACAACATGGAGCACCAGATCACCCTGGACGAGCTGTTCAACCCCATCGCCAAGCAGGATGGCGCTCAAGGCACAGGAAGAGAGTACGGCGCTAAAGGAGGCATTGGCCACCACGGAGGAGTGGGCTTCAACGGCAATACCTTCATGAACGGCCAGCAGCTGAACCACGGCATGACCAGACACGGCAGAGTGggatcGAGACGCGGCGATCACGTATGGAGG				CTTATAAC	ACATAAAG				sublibrary_3	sublibrary_3				False	True	False	76.0	0.2894736842105263	0.00370614004993022	9.68421052631579	35.660000000000004	7.753829357731649	0.6883221682907863	0.03871853834752155	0.13157894736842105	0.17092094658822313	0.18395952261583112	0.0	0.0	85.0	0.41022905107412144	0.0030187735874644094	8.420472328923033	19.488815789473684	3.9442508692349962	0.639375185314291	0.04604002195978158	0.23680466638213116	0.3155165156399464	0.25634369489188596	0.0	0.0	80.0	0.6672932330827068	0.00526100052721092	13.806390977443609
234	AGNNMEHQITLDELFNPIAKQDSAQGTSREYGAKGGISHHGSVGFNGNTFMNGQQLNHGMTRHGRV	TCCAGACCGTTCAGGTGTGCGTCTCggctgATCTATTGTTAAggatcgaccgtgagtgcacttgccaccatgGCTGGCAATAACATGGAGCACCAGATCACCCTGGACGAGCTGTTCAACCCCATCGCCAAGCAGGACTCCGCTCAAGGAACCTCTAGGGAGTACGGCGCTAAAGGAGGCATCAGCCACCACGGCTCTGTGGGCTTCAACGGCAACACCTTCATGAACGGCCAGCAGCTGAACCACGGGATGACCAGGCATGGAAGGGTGggatcGAGACGGGCCATGCGGAATGGGTTA					ATCTATTG					sublibrary_2					False	True	False														65.0	0.3076923076923077	0.0019730256543543986	7.569230769230769	25.305555555555554	3.590487274822244	0.5381321495046388	0.04084198567213856	0.18461538461538463	0.29844008209478945	0.4111182529024676	0.03076923076923077	0.03076923076923077	80.0	0.3125	0.00192102970510401	5.8375
235	AGNPSAAYLSMSNGAVANANSTPPPYERTRLSPPRASYDDPYKKAVAMSKRYGSDRRLAELSDYRR	CATGTCGGCGCTAGATTGCCGTCTCggctgAAGCCAGAATAAggatcgaccgtgagtgcacttgccaccatgGCCGGGAACCCCAGCGCCGCCTACCTGAGCATGAGCAACGGTGCAGTGGCTAATGCTAATAGCACCCCACCTCCCTACGAGAGGACCAGGCTCTCCCCTCCTAGGGCCTCTTATGATGATCCCTACAAGAAGGCTGTGGCTATGTCCAAGAGGTACGGCAGCGACAGGAGGCTGGCCGAACTGAGCGACTATAGGAGGggatcGAGACGGACAGCGGTTCGGTGTTTC					AAGCCAGA					sublibrary_1					False	True	False	133.0	0.21052631578947367	0.0014889382583072616	5.165413533834586	22.0	9.60829590574413	0.5980096618045045	0.06000998512210668	0.12781954887218044	0.09743293289117916	0.16065640136618542	0.007518796992481203	0.007518796992481203	103.0	0.3106796116504854	0.001951492894078398	5.660194174757281	15.25	6.276144339363877	0.5764961863943826	0.07967053236328425	0.13592233009708737	0.1914829821042801	0.18966986485461082	0.009708737864077669	0.0
236	AGPGAKDAGPPGAGLPPQQAALGDGVYDTFMMIDETKCPPCSNVLCNPSEPPPPAALNMTTEQFTG	TCCAGACCGTTCAGGTGTGCGTCTCggctgCGTAGCATATAAggatcgaccgtgagtgcacttgccaccatgGCCGGCCCAGGAGCTAAAGATGCAGGACCTCCTGGAGCTGGACTGCCTCCTCAACAAGCAGCTCTGGGCGACGGAGTTTACGACACCTTCATGATGATCGACGAGACCAAGTGCCCTCCCTGCAGCAACGTGCTGTGCAACCCTTCTGAACCACCTCCTCCTGCTGCTCTGAACATGACCACCGAGCAGTTCACCGGCggatcGAGACGGGCCATGCGGAATGGGTTA					CGTAGCAT					sublibrary_2					False	True	False	165.0	0.14545454545454545	0.001800006408871661	3.0242424242424244	11.845679012345679	7.021219949299645	0.599191379081923	0.10126043731439209	0.05454545454545454	0.1907918875846838	0.31611130726801795	0.0	0.006060606060606061	281.0	0.11387900355871886	0.0017251124612614743	4.3238434163701065	20.418518518518518	12.889915990009548	0.6180096704279402	0.06937908646509185	0.03202846975088968	0.3486543748448888	0.3231505756062736	0.0	0.0	271.0	0.1033210332103321	0.0017699099723002185	4.409594095940959
237	AGPGHHPGGHYMHPPTSGGPGIHSFAIQFGAVRSGYHAPMPHGSSMASGNNMFPQNMGAGGHASMG	GGTTGTGACGAATCGTGCGCGTCTCggctgTAACTTGACTAAggatcgaccgtgagtgcacttgccaccatgGCCGGCCCCGGGCACCACCCAGGAGGACATTATATGCATCCTCCTACATCAGGAGGTCCTGGCATCCACAGCTTCGCCATCCAGTTCGGCGCCGTGAGAAGCGGATATCACGCTCCTATGCCCCATGGCTCAAGCATGGCTTCTGGCAACAACATGTTCCCTCAGAACATGGGCGCCGGCGGGCACGCTTCTATGGGCggatcGAGACGCGGCGATCACGTATGGAGG					TAACTTGA					sublibrary_3					False	False	True	236.0	2.0762711864406778	0.026886892197076108	62.28813559322034	31.116407867494825	9.564748795762153	0.6389246436164671	0.08875476487950942	0.6822033898305084	0.20677247594587855	0.2126941814723975	0.00423728813559322	0.012711864406779662	230.0	2.873913043478261	0.03794859086679123	87.69130434782609	31.84861221956194	10.28443774985484	0.6235942966742707	0.10170508218211666	0.7782608695652173	0.3380447296408627	0.1506726773590366	0.004347826086956522	0.013043478260869565
238	AGPIEPAPTTPTEQGKPEKKALQLPPAEAKSSKPSPTTATKAKKPAAAATATDPTASSVTTSESIT	CATGTCGGCGCTAGATTGCCGTCTCggctgAGCAGTCTATAAggatcgaccgtgagtgcacttgccaccatgGCCGGCCCCATCGAGCCCGCCCCAACCACCCCTACCGAGCAAGGAAAACCTGAAAAGAAAGCCCTGCAGCTGCCTCCCGCCGAGGCCAAGAGCAGCAAACCTTCTCCTACAACAGCTACAAAGGCTAAGAAGCCCGCGGCCGCCGCCACCGCCACAGATCCTACAGCTTCTTCTGTTACAACCTCTGAAAGCATCACCggatcGAGACGGACAGCGGTTCGGTGTTTC					AGCAGTCT					sublibrary_1					False	False	True	76.0	0.02631578947368421	0.0001039152668255592	0.2236842105263158	8.5	0.0	0.9275169413908588	0.0	0.02631578947368421	0.16379862043796317	0.17159686745508407	0.013157894736842105	0.013157894736842105	104.0	0.125	0.0053917677542969005	8.817307692307692	41.416666666666664	24.74607151762792	0.7224929949028088	0.0701914552126073	0.019230769230769232	0.3076152576616866	0.20728249574244326	0.009615384615384616	0.0	64.0	0.453125	0.014608797543668721	26.90625
239	AGPMAMAGMYPPAGFMMFGMGMSPGGMPMMHNSPGNNMPNQPFPAGYMMFMNSSQQSMPGPMPMGV	CATGTCGGCGCTAGATTGCCGTCTCggctgGTCGACTAGTAAggatcgaccgtgagtgcacttgccaccatgGCCGGCCCCATGGCTATGGCTGGCATGTACCCTCCCGCCGGCTTTATGATGTTCGGAATGGGCATGAGCCCTGGAGGGATGCCAATGATGCACAACTCCCCTGGCAACAACATGCCTAACCAACCCTTCCCCGCTGGCTACATGATGTTTATGAACAGCAGCCAACAGAGCATGCCCGGCCCTATGCCTATGGGCGTGggatcGAGACGGACAGCGGTTCGGTGTTTC					GTCGACTA					sublibrary_1					False	False	True	72.0	1.3333333333333333	0.02793154054501136	63.31944444444444	40.61185064935065	18.760889469138895	0.6241427172974872	0.0898337241738844	0.19444444444444445	0.11932306616122067	0.10867124983553429	0.0	0.0
240	AGQASAAYLSMSQGAVANANSTAAAYERTRLSAARASYDDAYKKAVAMSKRYGSDRRLAELSDYRR	GGTTGTGACGAATCGTGCGCGTCTCggctgAGATAGGCGTAAggatcgaccgtgagtgcacttgccaccatgGCCGGCCAGGCTAGCGCCGCCTACCTGAGCATGAGCCAGGGTGCAGTTGCTAATGCTAATAGCACCGCCGCTGCCTACGAGAGGACCAGGCTCAGCGCTGCTAGGGCTTCTTATGATGATGCCTACAAGAAGGCCGTGGCTATGAGCAAGAGGTACGGCAGCGACAGAAGGCTGGCCGAGCTCTCTGACTACAGAAGAggatcGAGACGCGGCGATCACGTATGGAGG					AGATAGGC					sublibrary_3					False	True	False	137.0	0.7883211678832117	0.00425706556164649	14.656934306569344	20.304000000000002	4.440884124376144	0.7023586126731405	0.046677196316192625	0.36496350364963503	0.04922862870276223	0.1727065831637571	0.0072992700729927005	0.0072992700729927005	46.0	1.1304347826086956	0.006281986550123281	21.02173913043478	19.92105263157895	6.9875713163770214	0.7170347726342122	0.08278030402552151	0.41304347826086957	0.1424184337919144	0.20496673255917647	0.0	0.0
241	AGQDPIKYGDVLPVSGDLSQKPITPEDAAMMQSAESRVLGQTQPGGVASVMQSAATRNEQAGIVGH	CATGTCGGCGCTAGATTGCCGTCTCggctgTCCAGGATTTAAggatcgaccgtgagtgcacttgccaccatgGCCGGCCAGGACCCCATCAAGTACGGGGACGTGCTGCCCGTGTCTGGAGATCTTTCTCAAAAGCCCATCACCCCTGAGGACGCCGCCATGATGCAGTCTGCTGAATCTAGGGTGCTGGGACAGACCCAACCTGGAGGCGTGGCCAGCGTGATGCAAAGTGCTGCTACAAGAAACGAGCAGGCCGGCATCGTGGGACACggatcGAGACGGACAGCGGTTCGGTGTTTC					TCCAGGAT					sublibrary_1					True	False	False
242	AGQFMAAMFYGVMAARGVAFNGANAQQMNAMGGMAKNGMAAQFRNGAVYGVAAQGGFARNANDNNQ	CATGTCGGCGCTAGATTGCCGTCTCggctgGACAATCCGTAAggatcgaccgtgagtgcacttgccaccatgGCCGGCCAATTCATGGCAGCTATGTTCTACGGCGTGATGGCGGCCAGGGGCGTGGCTTTTAACGGCGCTAATGCCCAGCAAATGAATGCCATGGGAGGCATGGCTAAGAACGGGATGGCTGCCCAGTTCAGGAACGGAGCCGTGTACGGAGTTGCTGCTCAAGGAGGCTTTGCTAGGAATGCTAACGACAACAACCAGggatcGAGACGGACAGCGGTTCGGTGTTTC					GACAATCC					sublibrary_1					False	True	False	199.0	0.21608040201005024	0.0010547600402123216	3.3165829145728645	10.761594202898552	3.4312744680819978	0.6974144754414083	0.058207907097266996	0.11557788944723618	0.018719386214339016	-0.10150158983965653	0.0	0.005025125628140704
243	AGQFSAAYLSMSQGAVANANSTPPPYERTRLSPPIWSYDDPYKKAVAMSYRYGSDFRLAELSDYRR	CATGTCGGCGCTAGATTGCCGTCTCggctgGGTCGGCTATAAggatcgaccgtgagtgcacttgccaccatgGCCGGCCAGTTCTCCGCCGCCTACCTGAGCATGAGCCAGGGCGCAGTTGCTAATGCTAATAGCACCCCTCCTCCCTACGAGAGAACCAGACTGAGCCCTCCCATCTGGAGCTACGACGATCCCTACAAGAAGGCCGTGGCTATGAGCTACAGGTACGGCAGCGACTTCAGGCTGGCCGAACTGAGCGACTACAGGAGGggatcGAGACGGACAGCGGTTCGGTGTTTC					GGTCGGCT					sublibrary_1					False	True	False	119.0	0.3949579831932773	0.0029750250979761975	10.218487394957982	20.894444444444442	5.036522415837007	0.6471424052140081	0.07134312502119111	0.25210084033613445	0.008414546528292583	0.20596944861677358	0.008403361344537815	0.025210084033613446
244	AGQGSAAYLSMSQGAVANANSTGGGYERTRLSGGRASYDDGYKKAVAMSKRYGSDRRLAELSDYRR	GGTTGTGACGAATCGTGCGCGTCTCggctgATCAACATATAAggatcgaccgtgagtgcacttgccaccatgGCCGGCCAGGGCTCCGCCGCCTACCTGAGCATGAGCCAAGGTGCAGTTGCTAATGCTAATAGCACCGGCGGTGGCTACGAGAGGACCAGGCTCAGCGGCGGTAGAGCTTCTTATGATGATGGCTACAAGAAGGCCGTGGCTATGAGCAAGAGGTACGGCAGCGACAGGAGGCTGGCCGAACTGTCTGACTACAGGAGGggatcGAGACGCGGCGATCACGTATGGAGG					ATCAACAT					sublibrary_3					False	True	False	78.0	0.717948717948718	0.0037455392185456603	11.807692307692308	15.028735632183908	4.237860502304264	0.6702656358978814	0.044573363756267526	0.3717948717948718	0.034561305196533006	0.1843682323290957	0.0	0.0
245	AGQHGFNFFPSGIDFSAWGNNSSQGQSTQSSGYSSNYAYAPSSAGGAMIDGQSAFANETANKAPGM	TCCAGACCGTTCAGGTGTGCGTCTCggctgTTGAGGGACTAAggatcgaccgtgagtgcacttgccaccatgGCCGGCCAGCACGGCTTCAACTTCTTCCCCAGCGGCATCGACTTCTCTGCTTGGGGCAATAACAGCAGCCAGGGCCAGAGCACACAGTCCTCCGGCTACAGCTCCAACTACGCTTATGCTCCCAGCTCTGCCGGTGGAGCCATGATCGACGGCCAGTCTGCCTTTGCCAACGAAACAGCTAACAAGGCCCCTGGCATGggatcGAGACGGGCCATGCGGAATGGGTTA					TTGAGGGA					sublibrary_2					False	True	False														215.0	2.2744186046511627	0.11845207771115018	202.0	106.1435393258427	27.05740376134576	0.5728268835273518	0.0696564426886431	0.827906976744186	0.6763374205211655	0.20049126806647735	0.05116279069767442	0.004651162790697674	261.0	2.7471264367816093	0.2051381423994056	295.6896551724138
246	AGQLSAAYLVMSQGAVANANSTPLPYVRTRLSPPRASYDDPYKKAVAMSKRYGSDLRLAVLSDYRR	GGTTGTGACGAATCGTGCGCGTCTCggctgGACACCGCGTAAggatcgaccgtgagtgcacttgccaccatgGCCGGCCAACTGAGCGCCGCCTACCTGGTGATGAGCCAGGGCGCAGTTGCTAATGCTAATAGCACCCCTCTGCCCTACGTGAGAACCAGGCTCTCTCCTCCTAGGGCCTCTTACGATGACCCCTACAAGAAGGCCGTGGCTATGAGCAAGAGGTACGGGAGCGACCTGAGGCTGGCTGTGCTCTCTGACTACAGGAGGggatcGAGACGCGGCGATCACGTATGGAGG					GACACCGC					sublibrary_3					False	True	False	153.0	0.8496732026143791	0.007218574717238404	17.18954248366013	17.74968487394958	4.430002392237678	0.6164213992181524	0.06147228794678129	0.4444444444444444	0.05316321107854901	0.19529022592554457	0.0	0.0
247	AGQPAAAYLAMAQGAVANANATPPPYERTRLAPPRAAYDDPYKKAVAMAKRYGADRRLAELADYRR	GGTTGTGACGAATCGTGCGCGTCTCggctgAGATAGTATTAAggatcgaccgtgagtgcacttgccaccatgGCCGGCCAGCCAGCCGCCGCCTACCTGGCAATGGCTCAAGGTGCAGTAGCAAATGCTAATGCCACCCCACCTCCCTACGAGAGAACCAGACTGGCTCCTCCTAGGGCCGCTTACGATGATCCCTACAAGAAGGCCGTGGCTATGGCTAAGAGATACGGCGCCGACAGAAGACTTGCCGAGCTCGCTGACTACAGGAGGggatcGAGACGCGGCGATCACGTATGGAGG					AGATAGTA					sublibrary_3					False	True	False	85.0	1.0470588235294118	0.007184588013641054	20.529411764705884	18.892708333333335	5.444440243587813	0.6807267881269213	0.07700122106161124	0.5647058823529412	0.04489294859281738	0.22076679241052166	0.0	0.0
248	AGQPGAAYLGMGQGAVANANGTPPPYERTRLGPPRAGYDDPYKKAVAMGKRYGGDRRLAELGDYRR	GGTTGTGACGAATCGTGCGCGTCTCggctgTGCCCTTGGTAAggatcgaccgtgagtgcacttgccaccatgGCCGGCCAGCCTGGCGCCGCCTACCTGGGAATGGGACAAGGTGCAGTAGCTAATGCTAATGGCACCCCTCCTCCCTACGAGAGGACCAGACTGGGGCCTCCTAGAGCCGGATATGATGATCCCTACAAGAAGGCCGTGGCTATGGGCAAGAGGTACGGAGGAGATAGGAGGTTGGCCGAACTGGGCGACTACAGAAGAggatcGAGACGCGGCGATCACGTATGGAGG	GGTTGTGACGAATCGTGCGCGTCTCggctgCAGGCACCATAAggatcgaccgtgagtgcacttgccaccatgGCCGGCCAGCCTGGCGCCGCCTACCTGGGAATGGGACAAGGTGCAGTAGCTAATGCTAATGGCACCCCTCCTCCCTACGAGAGGACCAGACTGGGGCCTCCTAGAGCCGGATATGATGATCCCTACAAGAAGGCCGTGGCTATGGGCAAGAGGTACGGAGGAGATAGGAGGTTGGCCGAACTGGGCGACTACAGAAGAggatcGAGACGCGGCGATCACGTATGGAGG				TGCCCTTG	CAGGCACC				sublibrary_3	sublibrary_3				False	True	False	113.0	1.7467061923583662	0.01626660451387903	46.24547101449275	25.419792773119312	14.292124109256742	0.6390400821821107	0.10188567995382461	0.5811100131752305	0.1955138617734031	0.2628014667075685	0.005681818181818182	0.005681818181818182	130.5	2.455549664192294	0.02280935036344976	63.99893955461294	25.307179214419122	14.61113058637118	0.6423835738137718	0.11866528699799647	0.7036938847649346	0.29625258705389956	0.28971338191773055	0.0040650406504065045	0.008130081300813009	59.5	3.091193181818182	0.029855693221239744	80.45227272727273
249	AGQPGAAYLSMGQGAVANANGTPPPYERTRLGPPRASYDDPYKKAVAMGKRYGSDRRLAELSDYRR	TCCAGACCGTTCAGGTGTGCGTCTCggctgCAGCATAGCTAAggatcgaccgtgagtgcacttgccaccatgGCCGGCCAGCCTGGCGCCGCTTACCTGAGCATGGGCCAAGGTGCAGTAGCTAATGCTAATGGCACCCCTCCTCCCTACGAAAGGACCAGGCTCGGACCTCCTAGGGCCAGCTATGATGATCCCTACAAGAAGGCCGTGGCTATGGGCAAGAGGTACGGCAGCGACAGGAGGCTCGCTGAACTGTCTGACTACAGAAGGggatcGAGACGGGCCATGCGGAATGGGTTA					CAGCATAG					sublibrary_2					False	True	False	274.0	1.2883211678832116	0.00741778300906023	26.116788321167885	21.367927810393564	6.108118321018977	0.671744589611593	0.0752696486217153	0.5328467153284672	0.06693803481348237	0.21354912875886772	0.0072992700729927005	0.0036496350364963502	128.0	2.3046875	0.01629264130656843	53.890625	24.774398361495138	8.586320991474157	0.6557668356225758	0.10364291508007857	0.7265625	0.1576809074977866	0.18303422572630854	0.015625	0.015625
250	AGQPSAAALSMSQGAVANANSTPPPAERTRLSPPRASADDPAKKAVAMSKRAGSDRRLAELSDARR	GGTTGTGACGAATCGTGCGCGTCTCggctgAAACAGATATAAggatcgaccgtgagtgcacttgccaccatgGCCGGCCAGCCAAGCGCCGCCGCCCTGAGCATGTCTCAAGGTGCAGTTGCTAATGCTAATAGCACCCCACCTCCCGCCGAAAGGACAAGGTTGTCTCCTCCTAGGGCCTCTGCTGATGATCCTGCCAAGAAGGCCGTGGCTATGAGCAAGAGGGCCGGATCTGACAGGAGGCTGGCTGAACTGTCTGATGCCAGAAGGggatcGAGACGCGGCGATCACGTATGGAGG					AAACAGAT					sublibrary_3					False	True	False	124.0	0.14516129032258066	0.0030097986293902983	10.290322580645162	70.38888888888889	35.59850172632783	0.6480721976038294	0.1160360539708412	0.024193548387096774	0.1347022378875095	0.2560117205779677	0.008064516129032258	0.0	108.0	0.1574074074074074	0.00343521948929999	11.722222222222221	100.58333333333333	53.397752589491745	0.6638875962572953	0.1740540809562618	0.018518518518518517	0.22862111780018174	0.22465914049659427	0.009259259259259259	0.0
251	AGQPSAAFLSMSQGAVANANSTPPPFERTRLSPPRASFDDPFKKAVAMSKRFGSDRRLAELSDFRR	GGTTGTGACGAATCGTGCGCGTCTCggctgCTATTCTTGTAAggatcgaccgtgagtgcacttgccaccatgGCCGGCCAACCCAGCGCCGCCTTCCTGAGCATGAGCCAGGGAGCAGTTGCTAATGCTAATAGCACCCCACCTCCCTTCGAGAGGACCAGACTGAGCCCTCCCAGAGCCAGCTTTGATGATCCCTTCAAGAAGGCCGTGGCTATGAGCAAGAGGTTCGGCAGCGACAGAAGGCTGGCCGAGCTCTCTGACTTCAGGAGGggatcGAGACGCGGCGATCACGTATGGAGG					CTATTCTT					sublibrary_3					False	True	False	132.0	1.0227272727272727	0.007005471325645617	18.863636363636363	18.531733021077283	5.8502468180653935	0.6658068103131078	0.08728977164452899	0.4621212121212121	0.15181481286695037	0.17435190889051544	0.0	0.0	123.0	1.3414634146341464	0.00892604311898878	24.447154471544714	18.786190476190473	6.248452679362886	0.6462187891445229	0.10337951160068741	0.5284552845528455	0.23688658656845177	0.18913308168140994	0.0	0.0
252	AGQPSAAFLSMSQGAVANANSTPPPYERTRLSPPRASFDDPFKKAVAMSKRYGSDRRLAELSDFRR	TCCAGACCGTTCAGGTGTGCGTCTCggctgCCGCTAATTTAAggatcgaccgtgagtgcacttgccaccatgGCCGGCCAGCCTAGCGCCGCCTTCCTGAGCATGAGCCAGGGTGCAGTTGCTAATGCTAATAGCACCCCACCTCCCTACGAGAGGACCAGACTGAGCCCTCCCAGGGCCTCTTTTGATGATCCCTTCAAGAAGGCCGTGGCTATGAGCAAGAGGTACGGCAGCGACAGGAGGCTCGCTGAACTGAGCGACTTCAGAAGGggatcGAGACGGGCCATGCGGAATGGGTTA					CCGCTAAT					sublibrary_2					False	True	False	149.0	0.8187919463087249	0.008314634895818601	19.959731543624162	18.440873015873017	5.057439920608898	0.6514151721672963	0.054902119348188214	0.4228187919463087	0.16856173270371427	0.2838131411894443	0.026845637583892617	0.013422818791946308	177.0	1.2768361581920904	0.01041505796421577	27.412429378531073	17.85772171253823	5.4491661423892355	0.6289968019183545	0.07012709517863741	0.615819209039548	0.33081457662860075	0.3381238578118103	0.01694915254237288	0.011299435028248588	133.0	1.8345864661654134	0.013743922734037215	36.661654135338345
253	AGQPSAAFLSMSQGAVANANSTPPPYERTRLSPPRASYDDPFKKAVAMSKRYGSDRRLAELSDYRR	CATGTCGGCGCTAGATTGCCGTCTCggctgTAGAAGATATAAggatcgaccgtgagtgcacttgccaccatgGCCGGCCAGCCTAGCGCCGCCTTCCTGAGCATGAGCCAGGGTGCAGTTGCTAATGCTAATAGCACCCCACCTCCCTACGAGAGGACCAGGCTCTCCCCTCCCAGGGCTTCTTATGATGATCCCTTCAAGAAGGCCGTGGCTATGAGCAAGAGATACGGCAGCGACAGGAGACTGGCCGAACTGAGCGACTACAGGAGGggatcGAGACGGACAGCGGTTCGGTGTTTC					TAGAAGAT					sublibrary_1					False	True	False	73.0	0.726027397260274	0.003650920947152115	12.10958904109589	17.732758620689655	3.973222074978291	0.6909511759363807	0.06949857334003594	0.3972602739726027	0.14985464080607003	0.21644106674886124	0.0136986301369863	0.0136986301369863	74.0	0.8513513513513513	0.004332650584413204	13.85135135135135	17.30050505050505	4.336218133888545	0.6740852904680603	0.0708391416791038	0.44594594594594594	0.22955962216252226	0.23571705998571088	0.013513513513513514	0.0
254	AGQPSAAGLSMSQGAVANANSTPPPGERTRLSPPRASGDDPGKKAVAMSKRGGSDRRLAELSDGRR	TCCAGACCGTTCAGGTGTGCGTCTCggctgAGGCAGCGCTAAggatcgaccgtgagtgcacttgccaccatgGCCGGCCAGCCTAGCGCCGCCGGCCTGAGCATGTCTCAAGGTGCAGTTGCTAATGCTAATAGCACCCCACCTCCCGGGGAGAGAACCAGGCTCTCTCCTCCTAGAGCTTCTGGAGATGATCCTGGCAAGAAGGCCGTGGCTATGAGCAAGAGGGGCGGCTCTGATAGGAGACTGGCCGAACTGTCTGATGGGAGGAGGggatcGAGACGGGCCATGCGGAATGGGTTA	GGTTGTGACGAATCGTGCGCGTCTCggctgTTCTAACTTTAAggatcgaccgtgagtgcacttgccaccatgGCCGGCCAGCCTAGCGCCGCCGGCCTGAGCATGTCTCAAGGTGCAGTTGCTAATGCTAATAGCACCCCACCTCCCGGGGAGAGAACCAGGCTCTCTCCTCCTAGAGCTTCTGGAGATGATCCTGGCAAGAAGGCCGTGGCTATGAGCAAGAGGGGCGGCTCTGATAGGAGACTGGCCGAACTGTCTGATGGGAGGAGGggatcGAGACGCGGCGATCACGTATGGAGG				AGGCAGCG	TTCTAACT				sublibrary_2	sublibrary_3				False	True	False	71.0	0.08450704225352113	0.0010468947878142212	3.4225352112676055	44.9	0.1	0.6466016546440515	0.052574448453691656	0.07042253521126761	0.14299365820647997	0.14276595022172167	0.0	0.0	60.0	0.55	0.019823264032944942	38.38333333333333	68.36285936285937	56.982536553298836	0.5920993147662609	0.09907735171287209	0.05	0.3028460848677802	0.24113231660906764	0.0	0.0
255	AGQPSAAGLSMSQGAVANANSTPPPGERTRLSPPRASYDDPYKKAVAMSKRGGSDRRLAELSDYRR	CATGTCGGCGCTAGATTGCCGTCTCggctgCGCTAGATCTAAggatcgaccgtgagtgcacttgccaccatgGCCGGGCAGCCTAGCGCCGCCGGCCTGAGCATGTCTCAAGGTGCAGTTGCTAATGCTAATAGCACCCCACCTCCCGGGGAGAGAACCAGACTGAGCCCTCCCAGAGCCTCTTATGATGATCCCTACAAGAAGGCCGTGGCTATGAGCAAGAGGGGCGGCAGCGACAGAAGGCTGGCTGAACTGTCTGACTACAGGAGGggatcGAGACGGACAGCGGTTCGGTGTTTC					CGCTAGAT					sublibrary_1					False	True	False	44.0	0.13636363636363635	0.0008473252286636295	2.909090909090909	18.416666666666668	1.5877132402714709	0.8566397405462606	0.026717583563802733	0.06818181818181818	0.18684935733792007	0.1466950436112883	0.0	0.0														54.0	0.018518518518518517	2.9066446594424076e-05	0.14814814814814814
256	AGQPSAALLSMSQGAVANANSTPPPYERTRLSPPRASVDDPVKKAVAMSKRYGSDRRLAELSDYRR	CATGTCGGCGCTAGATTGCCGTCTCggctgCGAGAGCGGTAAggatcgaccgtgagtgcacttgccaccatgGCCGGCCAGCCTTCCGCCGCCCTGCTCAGCATGAGCCAAGGTGCAGTTGCTAATGCTAATAGCACCCCTCCTCCCTACGAGAGGACCAGGCTGAGCCCTCCCAGAGCTTCTGTTGATGATCCTGTGAAGAAAGCCGTGGCTATGAGCAAGAGATACGGCAGCGACAGGAGGCTCGCTGAGCTCTCCGACTACAGAAGGggatcGAGACGGACAGCGGTTCGGTGTTTC					CGAGAGCG					sublibrary_1					False	True	False	146.0	0.21232876712328766	0.003328610012183945	6.876712328767123	17.146270396270396	6.216572263953134	0.7469094695924364	0.036015872566970614	0.08904109589041095	0.1772623787183683	0.17408425705278802	0.0	0.00684931506849315	233.0	0.0944206008583691	0.0015948869045754475	3.5064377682403434	18.46127946127946	5.441786473870862	0.744473611985128	0.0381355687327284	0.03862660944206009	0.2945260220144799	0.204755949709	0.0	0.0	196.0	0.015306122448979591	0.00026350153535454745	0.37244897959183676
257	AGQPSAALLSMSQGAVANANSTPPPYERTVLSPPRASYLDPYCKAVAMSKCYGSDLRLAELSDYRR	CATGTCGGCGCTAGATTGCCGTCTCggctgTTTCAGCCCTAAggatcgaccgtgagtgcacttgccaccatgGCCGGCCAGCCTAGCGCCGCCCTGCTCAGCATGAGCCAAGGTGCAGTTGCTAATGCTAATAGCACCCCACCTCCCTACGAGAGGACCGTGCTCTCCCCTCCCAGGGCTTCTTATCTTGATCCCTACTGCAAGGCCGTGGCTATGAGCAAGTGCTACGGCAGCGACCTGAGACTGGCCGAACTGTCTGACTACAGGAGGggatcGAGACGGACAGCGGTTCGGTGTTTC					TTTCAGCC					sublibrary_1					False	True	False	151.0	0.11920529801324503	0.0003079801106075782	1.1258278145695364	9.7	0.8333333333333334	0.664202496309809	0.026375614186244168	0.09933774834437085	0.14153588896456631	0.08844578487565632	0.0	0.013245033112582781	140.0	0.19285714285714287	0.0021966528860830207	4.835714285714285	13.008403361344538	4.783621681805948	0.6195913492029168	0.032921849379701495	0.12142857142857143	0.25394994049513925	0.14009570812647001	0.0	0.014285714285714285
258	AGQPSAARLSMSQGAVANANSTPPPRERTRLSPPRASRDDPRKKAVAMSKRRGSDRRLAELSDRRR	TCCAGACCGTTCAGGTGTGCGTCTCggctgCGTATTACATAAggatcgaccgtgagtgcacttgccaccatgGCCGGCCAGCCTAGCGCCGCCAGACTGAGCATGAGCCAGGGTGCAGTTGCTAATGCTAATAGCACCCCACCACCTAGGGAAAGGACCAGGTTGTCTCCTCCTAGGGCCTCTAGGGACGATCCCAGAAAGAAGGCCGTGGCTATGAGCAAAAGGAGGGGCAGCGACAGGAGACTGGCCGAACTGAGCGATAGGAGAAGGggatcGAGACGGGCCATGCGGAATGGGTTA					CGTATTAC					sublibrary_2					False	True	False	70.0	1.5	0.010568761615925827	39.52857142857143	26.923253968253967	15.860485886200532	0.7504961235444692	0.08314539849877003	0.5714285714285714	0.053761745506480385	0.3368191392454003	0.14285714285714285	0.0
259	AGQPSAARLSMSQGAVANANSTPPPYERTRLSPPRASYDDPRKKAVAMSKRYGSDRRLAELSDRRR	CATGTCGGCGCTAGATTGCCGTCTCggctgCAACAGAGGTAAggatcgaccgtgagtgcacttgccaccatgGCCGGCCAACCCAGCGCCGCCAGACTGAGCATGAGCCAGGGTGCAGTTGCTAATGCTAATAGCACCCCACCTCCCTACGAGAGGACCCGCCTGAGCCCTCCTAGGGCTTCTTATGATGATCCTAGGAAGAAGGCCGTGGCTATGAGCAAGAGATACGGCAGCGACAGGAGGCTGGCCGAGTTGTCTGATAGGAGGAGGggatcGAGACGGACAGCGGTTCGGTGTTTC					CAACAGAG					sublibrary_1					False	True	False	72.0	0.8888888888888888	0.003420399203443075	13.833333333333334	14.9	3.7620677096917707	0.6473777602242574	0.06126938565519595	0.4583333333333333	0.15676604425440327	0.25569273205668114	0.0	0.0	121.0	1.0991735537190082	0.00509177842402499	19.520661157024794	17.32630208333333	5.2767903136014995	0.655879778111564	0.05670468493316996	0.5289256198347108	0.23713711281767771	0.2694402697105237	0.008264462809917356	0.0	94.0	1.2872340425531914	0.008185982574629566	27.638297872340427
260	AGQPSAAVLSMSQGAVANANSTPPPVERTRLSPPRASVDDPLKKAVAMSKRIGSDRRLAELSDIRR	TCCAGACCGTTCAGGTGTGCGTCTCggctgTAGGAACCCTAAggatcgaccgtgagtgcacttgccaccatgGCCGGCCAGCCTAGCGCCGCCGTGCTCAGCATGAGCCAAGGTGCAGTTGCTAATGCTAATAGCACCCCACCTCCCGTGGAAAGGACCAGGCTCTCTCCTCCTAGGGCCTCTGTTGATGATCCTCTGAAGAAGGCCGTGGCTATGAGCAAGAGGATTGGCAGCGACAGGAGACTGGCCGAGCTCAGCGATATCAGGAGGggatcGAGACGGGCCATGCGGAATGGGTTA					TAGGAACC					sublibrary_2					False	True	False	133.0	0.10526315789473684	0.00048347224034428574	1.3909774436090225	13.59375	1.986005246741297	0.7324092418568103	0.04463673032004072	0.06015037593984962	0.1421086000778469	0.317738871239461	0.007518796992481203	0.0	141.0	0.03546099290780142	0.00026916052768204753	0.5460992907801419	11.125	5.694020986965188	0.8035276761944048	0.08193569135843955	0.014184397163120567	0.24551446093342671	0.34123019937704735	0.0070921985815602835	0.0
261	AGQPSAAWLSMSQGAVANANSTPPPWERTRLSPPRASWDDPWKKAVAMSKRWGSDRRLAELSDWRR	GGTTGTGACGAATCGTGCGCGTCTCggctgCTCAAAGCATAAggatcgaccgtgagtgcacttgccaccatgGCCGGCCAGCCTAGCGCCGCCTGGCTCAGCATGAGCCAAGGTGCAGTTGCTAATGCTAATAGCACCCCTCCTCCATGGGAAAGGACCAGGCTCTCTCCTCCCAGGGCTTCTTGGGATGATCCCTGGAAGAAGGCCGTGGCTATGAGCAAGAGGTGGGGCAGCGATAGAAGGCTCGCTGAACTGAGCGACTGGAGAAGGggatcGAGACGCGGCGATCACGTATGGAGG					CTCAAAGC					sublibrary_3					False	True	False	136.0	5.632352941176471	0.05260620454830887	124.18382352941177	22.390940641654726	12.79436428913033	0.6530354857479617	0.1421899601693444	0.7647058823529411	0.18529769093030582	0.23454965168331374	0.0	0.014705882352941176	76.0	9.697368421052632	0.10363310662591216	230.60526315789474	24.899915452552218	16.103413981038436	0.6709441993713604	0.1463990183535136	0.9342105263157895	0.49710361729248037	0.23998243355049173	0.0	0.039473684210526314
262	AGQPSAAWLSMSQGAVANANSTPPPWERTRLSPPRASYDDPWKKAVAMSKRWGSDRRLAELSDYRR	TCCAGACCGTTCAGGTGTGCGTCTCggctgTTCACATTATAAggatcgaccgtgagtgcacttgccaccatgGCCGGCCAGCCTAGCGCCGCCTGGTTGAGCATGAGCCAGGGTGCAGTTGCTAATGCTAATAGCACCCCACCTCCCTGGGAGAGGACCAGGCTCTCCCCTCCTAGGGCTTCTTATGATGATCCCTGGAAGAAGGCCGTGGCTATGAGCAAGAGATGGGGCAGCGACAGGAGGCTCGCTGAACTGAGCGACTATAGGAGGggatcGAGACGGGCCATGCGGAATGGGTTA					TTCACATT					sublibrary_2					False	True	False	140.0	4.3	0.031000678161156342	98.88571428571429	21.871560475273114	11.050812168102395	0.6613662669541296	0.12619730330120701	0.7642857142857142	0.08040910088260074	0.2769900419946684	0.007142857142857143	0.0
263	AGQPSAAWLSMSQGAVANANSTPPPYERTRLSPPRASYDDPYKKAVAMSKRWGSDRRLAELSDYRR	CATGTCGGCGCTAGATTGCCGTCTCggctgTTATTCGAATAAggatcgaccgtgagtgcacttgccaccatgGCCGGCCAGCCTAGCGCCGCCTGGCTCAGCATGAGCCAAGGTGCAGTTGCTAATGCTAATAGCACCCCACCTCCCTACGAGAGGACCAGGCTCTCCCCTCCTAGGGCCTCTTATGATGATCCCTACAAGAAGGCCGTGGCTATGAGCAAGAGATGGGGCAGCGACAGGAGGCTCGCTGAGCTCTCTGACTACAGGAGGggatcGAGACGGACAGCGGTTCGGTGTTTC					TTATTCGA					sublibrary_1					False	True	False	51.0	1.3137254901960784	0.017063036559309575	35.11764705882353	22.498412698412697	7.556219905881247	0.6814899719847476	0.09430313325904682	0.4117647058823529	0.14665555542294714	0.2403632198541662	0.0	0.0196078431372549
264	AGQPSAAYASMSQGAVANANSTPPPYERTRASPPRASYDDPYKKAVAMSKRYGSDRRAAEASDYRR	GGTTGTGACGAATCGTGCGCGTCTCggctgGCCGGCTACTAAggatcgaccgtgagtgcacttgccaccatgGCCGGCCAGCCTTCCGCCGCCTACGCCAGCATGAGCCAAGGTGCAGTTGCTAATGCTAATAGCACCCCACCTCCCTACGAGAGGACCAGGGCCTCCCCTCCCAGAGCTTCTTATGATGATCCCTACAAGAAAGCCGTGGCTATGAGCAAGAGGTACGGCAGCGACAGGAGAGCCGCCGAGGCTTCTGACTATAGGAGGggatcGAGACGCGGCGATCACGTATGGAGG					GCCGGCTA					sublibrary_3					False	True	False	130.0	0.2076923076923077	0.0013158810746178176	3.5076923076923077	15.605263157894736	2.3505393104983834	0.6469246030447232	0.021708450901979523	0.14615384615384616	0.15886324232328602	0.14348014849614213	0.0	0.0	152.0	0.23684210526315788	0.001803664946745057	4.2105263157894735	15.597222222222221	2.3092673938906167	0.6623143787255664	0.018586883629126357	0.15789473684210525	0.2552260914556976	0.1557860295875881	0.0	0.0	59.0	0.288135593220339	0.002688870111889073	6.389830508474576
265	AGQPSAAYFSMSQGAYANANSTPPPYERTRYSPPRASYDDPYKKAYAMSKRYGSDRRWAEYSDYRR	TCCAGACCGTTCAGGTGTGCGTCTCggctgCCCGCAAGCTAAggatcgaccgtgagtgcacttgccaccatgGCCGGCCAACCCAGCGCCGCCTACTTCAGCATGAGCCAGGGCGCCTATGCAAATGCTAATAGCACCCCACCTCCCTACGAGAGAACCAGGTACTCCCCTCCCAGAGCCAGCTACGATGATCCCTACAAGAAGGCTTACGCCATGAGCAAGAGGTACGGCAGCGACAGAAGGTGGGCCGAGTACAGCGACTACAGAAGGggatcGAGACGGGCCATGCGGAATGGGTTA					CCCGCAAG					sublibrary_2					False	True	False	123.0	1.1382113821138211	0.007007260141276661	22.991869918699187	16.89608585858586	4.476616869591084	0.634683426347915	0.070170965590234	0.5365853658536586	0.03340890211674138	0.19419224758144263	0.0	0.008130081300813009
266	AGQPSAAYGSGSQGAGANANSTPPPYERTRGSPPRASYDDPYKKAGAGSKRYGSDRRGAEGSDYRR	GGTTGTGACGAATCGTGCGCGTCTCggctgTACTTCTCATAAggatcgaccgtgagtgcacttgccaccatgGCCGGCCAGCCTAGCGCCGCTTACGGCAGCGGATCTCAAGGAGCAGGAGCTAATGCTAATAGCACCCCACCTCCCTACGAGAGAACCCGCGGCTCTCCTCCTAGGGCCTCTTATGATGATCCCTACAAGAAGGCCGGCGCTGGAAGCAAGAGGTACGGCTCCGACAGGAGAGGAGCTGAAGGATCTGACTACAGGAGGggatcGAGACGCGGCGATCACGTATGGAGG					TACTTCTC					sublibrary_3					False	True	False	73.0	0.1643835616438356	0.0012374663011282439	3.4657534246575343	18.208333333333332	3.6085722906323787	0.4830406467514661	0.08937708290808666	0.0547945205479452	0.12991092587704103	0.1608315972873045	0.0136986301369863	0.0	77.0	0.12987012987012986	0.0023951064173139253	3.675324675324675	35.20833333333333	3.948460608926675	0.5965062170738376	0.11616246929861662	0.05194805194805195	0.2585825102297936	0.19128340267036523	0.012987012987012988	0.0
267	AGQPSAAYGSMSQGAVANANSTPPPYERTRGSPPRASYDDPYKKAVAMSKRYGSDRRGAEGSDYRR	GGTTGTGACGAATCGTGCGCGTCTCggctgAAACAGCGCTAAggatcgaccgtgagtgcacttgccaccatgGCCGGCCAGCCTAGCGCCGCTTACGGCAGCATGAGCCAAGGCGCAGTTGCTAATGCTAATAGCACGCCACCTCCCTACGAGAGGACCAGAGGCTCCCCTCCCAGAGCTAGCTATGATGATCCCTACAAGAAGGCCGTGGCTATGAGCAAGAGGTACGGCTCCGACAGGAGGGGCGCTGAAGGATCTGACTACAGGAGGggatcGAGACGCGGCGATCACGTATGGAGG					AAACAGCG					sublibrary_3					False	True	False	207.0	0.18357487922705315	0.004173018406074094	11.03864734299517	42.66761904761905	11.17411796132714	0.7002824292753164	0.01707557523820967	0.12077294685990338	0.1359447340538894	0.19478198538969896	0.00966183574879227	0.0	168.0	0.22023809523809523	0.0051955484982991965	13.601190476190476	45.334368530020704	11.754476044920805	0.6736371112338637	0.01906338673104105	0.13690476190476192	0.23763282493909127	0.22657539725038628	0.011904761904761904	0.0
268	AGQPSAAYLAMAQAAVANANSTPPPYERTRLSPPRAAYDDPYKKAVAMAKRYASDRRLAELSDYRR	TCCAGACCGTTCAGGTGTGCGTCTCggctgATCCAGGTATAAggatcgaccgtgagtgcacttgccaccatgGCCGGGCAGCCTTCTGCCGCCTACCTGGCAATGGCTCAGGCCGCAGTTGCTAATGCTAATAGCACCCCACCTCCCTACGAGAGGACCAGACTGAGCCCTCCTAGAGCCGCTTACGATGATCCCTACAAGAAAGCCGTGGCTATGGCTAAGAGGTACGCCAGCGACAGAAGGTTGGCCGAGCTCAGCGACTACAGGAGGggatcGAGACGGGCCATGCGGAATGGGTTA					ATCCAGGT					sublibrary_2					False	True	False	135.0	0.6592592592592592	0.0029540822210906473	10.42962962962963	15.980612244897959	3.7616666921528537	0.6417256242818723	0.06644244209303017	0.362962962962963	0.009744595655753622	0.296053335196485	0.0	0.0
269	AGQPSAAYLSASQGAVANANSTPPPYERTRLSPPRASYDDPYKKAVAASKRYGSDRRLAELSDYRR	GGTTGTGACGAATCGTGCGCGTCTCggctgTATAGCAACTAAggatcgaccgtgagtgcacttgccaccatgGCCGGCCAGCCTAGCGCCGCTTACCTGTCCGCCAGCCAAGGTGCAGTTGCTAATGCTAATAGCACCCCACCTCCCTACGAGAGGACCAGGCTCTCCCCTCCTAGGGCCTCTTATGATGATCCCTACAAGAAGGCCGTGGCCGCCTCCAAGAGGTACGGCTCTGATAGGAGGCTCGCTGAACTGTCTGACTACAGGAGGggatcGAGACGCGGCGATCACGTATGGAGG					TATAGCAA					sublibrary_3					False	True	False	105.0	0.22857142857142856	0.001482463428468539	4.161904761904762	19.5625	2.6202052710970016	0.6241308308004108	0.06386626670314301	0.11428571428571428	0.05344789327878741	0.21463243483344446	0.0	0.0	47.0	0.3829787234042553	0.0028718582805902764	8.0	22.694444444444443	2.660273694796002	0.6613990145970283	0.04974167166874477	0.19148936170212766	0.15065698492889673	0.24863510147853923	0.0	0.0
270	AGQPSAAYLSGSQGAVANANSTPPPYERTRGSPPRASYDDPYKKAGAGSKRYGSDRRGAEGSDYRR	TCCAGACCGTTCAGGTGTGCGTCTCggctgCATACTTCCTAAggatcgaccgtgagtgcacttgccaccatgGCCGGCCAGCCTAGCGCCGCCTACCTGAGCGGCTCTCAAGGAGCTGTTGCTAATGCTAATAGCACCCCACCTCCCTACGAGAGGACCAGGGGCTCTCCTCCTAGGGCCTCTTATGATGATCCCTACAAGAAGGCCGGCGCTGGCAGCAAGAGGTACGGCAGCGATAGAAGAGGCGCTGAAGGATCTGACTACAGGAGGggatcGAGACGGGCCATGCGGAATGGGTTA					CATACTTC					sublibrary_2					False	True	False	98.0	0.3163265306122449	0.0033315273936288786	7.489795918367347	13.184873949579831	6.3275343561382345	0.6607790782342772	0.03312735376247602	0.17346938775510204	0.133654280653678	0.15884428213896906	0.0	0.0	127.0	0.09448818897637795	0.0014149296595095426	1.8031496062992125	13.388888888888891	5.749851602411051	0.7592535616113313	0.0476342170060162	0.047244094488188976	0.32846332057795335	0.35950348466534726	0.0	0.0	156.0	0.10256410256410256	0.0005707915979120269	1.7371794871794872
271	AGQPSAAYLSGSQGAVANANSTPPPYERTRGSPPRASYDDPYKKAGAMSKRYGSDRRLAELSDYRR	CATGTCGGCGCTAGATTGCCGTCTCggctgGGGCCAGAATAAggatcgaccgtgagtgcacttgccaccatgGCCGGCCAGCCTAGCGCCGCTTACCTGAGCGGCAGCCAAGGAGCTGTTGCTAATGCTAATAGCACGCCACCTCCCTACGAGAGGACCAGGGGCTCTCCTCCTAGGGCCTCTTATGATGATCCCTACAAGAAGGCCGGGGCTATGAGCAAGAGGTACGGCAGCGATAGGAGGCTCGCTGAGCTCTCTGACTACAGGAGAggatcGAGACGGACAGCGGTTCGGTGTTTC					GGGCCAGA					sublibrary_1					False	True	False	49.0	0.16326530612244897	0.004645110824183716	8.775510204081632	30.25	8.546512631350739	0.7343535033844002	0.04698467007902238	0.08163265306122448	0.1933649410799557	0.16253609202970334	0.0	0.0	64.0	0.15625	0.0005419755704298484	2.109375	13.392857142857142	0.5380899704756916	0.7356334579921846	0.04732003056128377	0.109375	0.27973032888357086	0.22771783514344754	0.0	0.0	67.0	0.23880597014925373	0.0014757502915512433	3.970149253731343
272	AGQPSAAYLSGSQGAVANANSTPPPYERTRLSPPRASYDDPYKKAVAGSKRYGSDRRLAELSDYRR	GGTTGTGACGAATCGTGCGCGTCTCggctgTGCGTCCCCTAAggatcgaccgtgagtgcacttgccaccatgGCCGGCCAGCCTAGCGCCGCTTACCTGAGCGGCAGCCAAGGTGCAGTTGCTAATGCTAATAGCACCCCACCTCCCTACGAGAGGACCAGGCTCTCCCCTCCCAGGGCTTCTTATGATGATCCCTACAAGAAGGCCGTGGCCGGGAGCAAGAGGTACGGCTCTGATAGGAGGCTCGCTGAACTGTCTGACTACAGGAGAggatcGAGACGCGGCGATCACGTATGGAGG					TGCGTCCC					sublibrary_3					False	True	False	138.0	0.2898550724637681	0.0033072980191761548	6.855072463768116	17.137345679012345	2.831086537220335	0.5563128529021424	0.054366289377013106	0.13043478260869565	0.12726266789354299	0.20469506315763883	0.0	0.007246376811594203	123.0	0.4634146341463415	0.004267781512565154	9.520325203252032	16.28909465020576	2.605202098200906	0.6763817614036285	0.05193218410921197	0.21951219512195122	0.23943669643134896	0.1753452126555398	0.0	0.008130081300813009
273	AGQPSAAYLSMAQAAVANANSTPPPYERTRLSPPRAAYDDPYKKAVAMSKRYGSDRRLAELSDYRR	CATGTCGGCGCTAGATTGCCGTCTCggctgTAAACCGGGTAAggatcgaccgtgagtgcacttgccaccatgGCCGGCCAGCCTAGCGCCGCCTACCTGAGCATGGCTCAGGCTGCAGTTGCTAATGCTAATAGCACCCCACCTCCCTACGAGAGGACCAGGCTTTCTCCTCCTAGGGCCGCTTACGATGATCCCTACAAGAAGGCCGTGGCTATGAGCAAGAGGTACGGCAGCGACAGGAGGCTCGCTGAACTGAGCGACTACAGGAGGggatcGAGACGGACAGCGGTTCGGTGTTTC					TAAACCGG					sublibrary_1					False	True	False	50.0	0.52	0.001931303318557496	6.36	12.00925925925926	1.6887617887990647	0.7038835508449248	0.021077611675569204	0.36	0.10169032157014363	0.15301730821125123	0.0	0.02
274	AGQPSAAYLSMGQGAVANANGTPPPYERTRLGPPRASYDDPYKKAVAMSKRYGGDRRLAELGDYRR	TCCAGACCGTTCAGGTGTGCGTCTCggctgAATTTGAGGTAAggatcgaccgtgagtgcacttgccaccatgGCCGGCCAGCCTAGCGCCGCCTACCTGAGCATGGGCCAAGGTGCAGTAGCTAATGCTAATGGCACCCCTCCTCCCTACGAAAGGACCAGGCTGGGACCTCCTAGGGCCAGCTATGATGATCCCTACAAGAAGGCCGTGGCTATGAGCAAGAGGTACGGCGGGGATAGGAGGCTCGCTGAGCTTGGAGACTACAGGAGGggatcGAGACGGGCCATGCGGAATGGGTTA					AATTTGAG					sublibrary_2					False	True	False	333.0	1.1951951951951951	0.007639529448614871	23.95195195195195	18.24675548976067	5.0816078216850835	0.6417114267295773	0.07349917142440505	0.5795795795795796	0.07919115941941438	0.28244434300909843	0.012012012012012012	0.0	166.0	1.8855421686746987	0.01372980431459971	42.174698795180724	20.123757575757576	7.064588145440507	0.6449404319198784	0.08961364246804189	0.7530120481927711	0.17165770314588247	0.2724005109425256	0.012048192771084338	0.0
275	AGQPSAAYLSMSQFAVANFNSTPPPYERTRLSPPRFSYDDPYKKAVAMSKRYGSDRRLAELSDYRR	CATGTCGGCGCTAGATTGCCGTCTCggctgCACATTTAATAAggatcgaccgtgagtgcacttgccaccatgGCCGGCCAGCCAAGCGCCGCCTACCTGAGCATGAGCCAGTTTGCTGTGGCCAACTTCAATAGCACCCCTCCTCCCTACGAGAGGACCAGGCTGAGTCCTCCTAGGTTCAGCTACGACGATCCCTACAAGAAGGCCGTGGCTATGAGCAAGAGGTACGGCAGCGATAGAAGGCTGGCTGAACTGAGCGACTACAGGAGGggatcGAGACGGACAGCGGTTCGGTGTTTC					CACATTTA					sublibrary_1					False	True	False	361.0	1.3490304709141274	0.007990522327629004	25.349030470914126	19.017160278745642	5.881649101551381	0.6763946199669105	0.08574414312925985	0.5678670360110804	0.046651524014943935	0.1845540424955251	0.002770083102493075	0.00554016620498615	147.0	1.619047619047619	0.015088866775867018	39.285714285714285	23.680510968432316	8.710463648243497	0.6727241047359859	0.09331415720615177	0.6054421768707483	0.15708010965627642	0.21100434215295236	0.006802721088435374	0.006802721088435374
276	AGQPSAAYLSMSQGAAANANSTPPPYERTRLSPPRASYDDPYKKAAAMSKRYGSDRRLAELSDYRR	GGTTGTGACGAATCGTGCGCGTCTCggctgTTGTCATTATAAggatcgaccgtgagtgcacttgccaccatgGCCGGCCAGCCTAGCGCCGCCTACCTGAGCATGAGCCAAGGTGCAGCTGCTAATGCTAATAGCACCCCTCCTCCCTACGAGAGAACCAGGCTGAGTCCTCCCAGGGCCAGCTATGATGATCCCTACAAGAAGGCCGCCGCCATGAGCAAGAGGTACGGCAGCGATAGGAGGCTCGCTGAACTGTCTGACTACAGGAGGggatcGAGACGCGGCGATCACGTATGGAGG					TTGTCATT					sublibrary_3					False	True	False	85.0	0.1411764705882353	0.007042878655382177	13.435294117647059	74.625	48.941496580927726	0.7110052945938701	0.040559059199734765	0.09411764705882353	0.05292261400774369	0.20783119982612727	0.011764705882352941	0.0
277	AGQPSAAYLSMSQGAGANANSTPPPYERTRLSPPRASYDDPYKKAGAMSKRYGSDRRLAELSDYRR	GGTTGTGACGAATCGTGCGCGTCTCggctgTGCCCACCCTAAggatcgaccgtgagtgcacttgccaccatgGCCGGCCAGCCTTCCGCCGCCTACCTGAGCATGAGCCAAGGTGCAGGAGCTAATGCTAATAGCACGCCTCCTCCCTACGAGAGGACCAGGCTGAGCCCTCCCAGGGCTTCTTATGATGATCCCTACAAGAAAGCCGGCGCCATGAGCAAGAGATACGGCAGCGACAGAAGACTGGCCGAACTGAGCGACTACAGGAGAggatcGAGACGCGGCGATCACGTATGGAGG					TGCCCACC					sublibrary_3					False	True	False	126.0	0.12698412698412698	0.0005324548789377128	1.7777777777777777	14.807692307692308	0.8846153846153846	0.6786876459589389	0.007741157829186938	0.10317460317460317	0.11925197151076475	0.20384902134984778	0.0	0.0	101.0	0.24752475247524752	0.002246891982663407	4.861386138613861	16.298245614035086	3.9111217838711063	0.6567280400072523	0.02427082204566142	0.18811881188118812	0.2340111225973791	0.23170620549364696	0.009900990099009901	0.0
278	AGQPSAAYLSMSQGAKANANSTPPPYERTRLSPPRTKYDDPGKKAKAMSKRYGSDRRTAELSDYRR	GGTTGTGACGAATCGTGCGCGTCTCggctgTGGCGCCACTAAggatcgaccgtgagtgcacttgccaccatgGCCGGCCAGCCTAGCGCCGCCTACCTGAGCATGAGCCAGGGCGCAAAAGCAAATGCTAATAGCACCCCACCTCCCTACGAGAGGACCAGACTGAGCCCTCCCAGAACAAAGTACGACGACCCTGGCAAGAAGGCCAAGGCTATGAGCAAGAGGTACGGCAGCGATAGGAGGACCGCCGAACTGAGCGACTACAGGAGGggatcGAGACGCGGCGATCACGTATGGAGG					TGGCGCCA					sublibrary_3					False	True	False	52.0	0.3269230769230769	0.002769527943537887	7.788461538461538	19.644444444444442	6.882185134457394	0.7127856481569692	0.08430952386230332	0.11538461538461539	0.10233940710663204	0.1255828012467729	0.0	0.0	48.0	0.3541666666666667	0.0030484665683389606	8.666666666666666	21.477777777777778	6.882185134457394	0.7227053506654313	0.08430952386230332	0.125	0.20628164791037684	0.181567478402786	0.0	0.0
279	AGQPSAAYLSMSQGAVAAAASTPPPYERTRLSPPRASYDDPYKKAVAMSKRYGSDRRLAELSDYRR	GGTTGTGACGAATCGTGCGCGTCTCggctgACCCTTTGATAAggatcgaccgtgagtgcacttgccaccatgGCCGGCCAGCCTAGCGCCGCCTACCTTTCAATGTCTCAAGGTGCAGTTGCAGCTGCTGCTAGCACCCCACCTCCTTATGAAAGGACCAGGCTCTCTCCTCCTAGGGCCAGCTACGACGACCCCTACAAGAAGGCCGTTGCTATGAGCAAGAGGTACGGCAGCGATAGGAGGCTCGCTGAGCTCTCCGACTACAGGAGGggatcGAGACGCGGCGATCACGTATGGAGG					ACCCTTTG					sublibrary_3					False	True	False	272.0	0.16911764705882354	0.0013576712258529422	3.4705882352941178	17.948924731182796	8.071952102518257	0.6549699929837104	0.05133550800823996	0.11397058823529412	0.07789809159254255	0.15757944738965243	0.003676470588235294	0.003676470588235294	154.0	0.2662337662337662	0.0017756097599185012	3.8506493506493507	11.495333333333333	2.4054088321622835	0.6350569115176009	0.03828954148840841	0.16233766233766234	0.17164664520691078	0.12452302372924583	0.0	0.0
280	AGQPSAAYLSMSQGAVAGAGSTPPPYERTRLSPPRASYDDPYKKAVAMSKRYGSDRRLAELSDYRR	TCCAGACCGTTCAGGTGTGCGTCTCggctgTTGAATTCTTAAggatcgaccgtgagtgcacttgccaccatgGCCGGCCAGCCTAGCGCCGCCTATCTGTCAATGTCTCAAGGTGCAGTTGCTGGAGCTGGAAGCACCCCACCTCCCTATGAAAGGACCAGGCTTTCTCCTCCTAGGGCCAGCTACGACGACCCCTACAAGAAGGCCGTGGCTATGAGCAAGAGGTACGGCTCTGATAGGAGGCTCGCTGAACTGAGCGACTACAGGAGGggatcGAGACGGGCCATGCGGAATGGGTTA					TTGAATTC					sublibrary_2					False	True	False	302.0	0.25165562913907286	0.001877573882737515	5.105960264900662	18.26736111111111	3.1639396588333644	0.603334760536813	0.0443592966512941	0.15894039735099338	0.03429541504219684	0.2766229876503269	0.0	0.0033112582781456954
281	AGQPSAAYLSMSQGAVANANSAPPPYERARLSPPRASYDDPYKKAVAMSKRYGSDRRLAELSDYRR	GGTTGTGACGAATCGTGCGCGTCTCggctgGCTAGAGAGTAAggatcgaccgtgagtgcacttgccaccatgGCCGGCCAGCCTTCCGCCGCCTACCTGAGCATGAGCCAGGGTGCAGTTGCTAATGCTAATAGCGCCCCACCTCCCTACGAGAGGGCCAGGCTCTCTCCTCCCAGAGCTTCTTATGATGATCCCTACAAGAAAGCCGTGGCTATGAGCAAGAGGTACGGCAGCGACAGAAGACTGGCCGAACTGAGCGACTACAGAAGGggatcGAGACGCGGCGATCACGTATGGAGG					GCTAGAGA					sublibrary_3					False	True	False	83.0	0.1566265060240964	0.0007031280793670711	2.7228915662650603	17.166666666666668	0.6666666666666666	0.6310746836376011	0.0011896654878640835	0.14457831325301204	0.11473821853458241	0.20036951223999025	0.0	0.0	66.0	0.25757575757575757	0.0013046507837309075	4.803030303030303	18.833333333333336	2.4648055640505007	0.6593732813988484	0.03518202019791455	0.19696969696969696	0.18843189660511162	0.16513976288927953	0.0	0.0
282	AGQPSAAYLSMSQGAVANANSGPPPYERGRLSPPRASYDDPYKKAVAMSKRYGSDRRLAELSDYRR	GGTTGTGACGAATCGTGCGCGTCTCggctgACAGTACTTTAAggatcgaccgtgagtgcacttgccaccatgGCCGGCCAGCCTAGCGCCGCCTACCTGAGCATGAGCCAGGGTGCAGTTGCTAATGCTAATAGCGGCCCACCTCCCTACGAAAGAGGCAGGCTCTCCCCTCCCAGAGCCTCTTATGATGATCCCTACAAGAAGGCCGTGGCTATGAGCAAGAGGTACGGCAGCGACAGGAGGCTCGCTGAGCTCTCTGACTACAGGAGGggatcGAGACGCGGCGATCACGTATGGAGG					ACAGTACT					sublibrary_3					False	True	False	103.0	0.22330097087378642	0.004530516365871114	7.359223300970874	22.35238095238095	10.715506197473912	0.5564437692750992	0.06333392813625861	0.0970873786407767	0.039039735715022554	0.09489874462123098	0.0	0.0
283	AGQPSAAYLSMSQGAVANANSTGPGYERTRLSPGRASYDDGYKKAVAMSKRYGSDRRLAELSDYRR	CATGTCGGCGCTAGATTGCCGTCTCggctgGAGTATCTTTAAggatcgaccgtgagtgcacttgccaccatgGCCGGCCAGCCTAGCGCCGCCTACCTGAGCATGAGCCAGGGTGCAGTTGCTAATGCTAATAGCACCGGCCCTGGGTACGAGAGGACCAGGCTCTCTCCTGGAAGGGCCTCTTATGATGATGGCTACAAGAAGGCCGTGGCTATGAGCAAGAGATACGGCAGCGACAGGAGGCTCGCTGAGCTCTCCGACTACAGGAGGggatcGAGACGGACAGCGGTTCGGTGTTTC					GAGTATCT					sublibrary_1					False	True	False	39.0	0.4358974358974359	0.0016901609324159485	5.564102564102564	12.696969696969695	1.5787261039823306	0.7405512941454447	0.03938336417826343	0.28205128205128205	0.10268313598729116	0.08851577289398864	0.0	0.02564102564102564
284	AGQPSAAYLSMSQGAVANANSTPPPEERTRLNPPRASSDDPEKSAVAMSKRYGSDRRLAELSEYRR	GGTTGTGACGAATCGTGCGCGTCTCggctgCTAGGGCGCTAAggatcgaccgtgagtgcacttgccaccatgGCCGGCCAGCCTAGCGCCGCTTACCTGAGCATGAGCCAGGGCGCAGTTGCTAATGCTAATAGCACCCCTCCTCCCGAGGAGAGGACCAGACTGAATCCTCCCAGGGCCTCTTCTGATGATCCTGAGAAGAGCGCCGTGGCTATGAGCAAGAGGTACGGCAGCGACAGGAGGCTCGCTGAACTGTCTGAGTACAGAAGGggatcGAGACGCGGCGATCACGTATGGAGG					CTAGGGCG					sublibrary_3					False	True	False	146.0	0.0273972602739726	0.00021755858507622056	0.7123287671232876	26.0	24.72852603775648	0.6450959292594033	0.3743164333363721	0.00684931506849315	0.11621628420897606	0.1822028447940001	0.0	0.0	116.0	0.017241379310344827	0.00010929887319603448	0.2413793103448276	14.0	7.0	0.4611395094753754	0.0831750364661481	0.008620689655172414	0.21504190926200317	0.17827631303081434	0.0	0.0
285	AGQPSAAYLSMSQGAVANANSTPPPYARTRLSPPRASYDDPYKKAVAMSKRYGSDRRLAALSDYRR	GGTTGTGACGAATCGTGCGCGTCTCggctgGGACAACACTAAggatcgaccgtgagtgcacttgccaccatgGCCGGCCAGCCTAGCGCCGCCTACCTGAGCATGAGCCAGGGTGCAGTTGCTAATGCTAATAGCACCCCACCTCCCTACGCCAGAACAAGACTGAGCCCTCCCAGGGCCAGCTATGATGATCCCTACAAGAAGGCCGTGGCTATGAGCAAGAGGTACGGCTCTGATAGGAGGCTCGCTGCCCTGAGCGACTACAGGAGGggatcGAGACGCGGCGATCACGTATGGAGG					GGACAACA					sublibrary_3					False	True	False	94.0	1.4361702127659575	0.0107237283169979	32.851063829787236	22.13519345238095	8.850951616960257	0.6871321812232768	0.06299807341533001	0.5106382978723404	0.09110808384573096	0.16381193721763052	0.0	0.0	59.0	2.3559322033898304	0.020122862263949434	62.45762711864407	26.282203907203904	13.078235471240358	0.702673306651228	0.08807644507405393	0.6610169491525424	0.21204213612207568	0.20923010350391355	0.0	0.0
286	AGQPSAAYLSMSQGAVANANSTPPPYDRTRLSPPRASYDDPYKKAVAMSKRYGSDRRLADLSDYRR	CATGTCGGCGCTAGATTGCCGTCTCggctgGGAATATTATAAggatcgaccgtgagtgcacttgccaccatgGCCGGCCAGCCTAGCGCCGCCTACCTGAGCATGAGCCAGGGTGCAGTTGCTAATGCTAATAGCACCCCACCTCCCTACGACAGGACAAGGCTCTCTCCTCCTAGGGCCAGCTATGACGATCCCTACAAGAAGGCCGTGGCTATGAGCAAGAGATACGGCAGCGACAGAAGACTGGCCGACCTGTCCGACTACAGGAGGggatcGAGACGGACAGCGGTTCGGTGTTTC					GGAATATT					sublibrary_1					False	True	False	39.0	0.1794871794871795	0.0007291931085162745	2.717948717948718	15.142857142857142	0.0	0.6728196597941712	0.0	0.1794871794871795	0.14719266987464272	0.2950723651643348	0.0	0.0	48.0	0.1875	0.0005815125581312312	2.1041666666666665	11.75	0.375	0.6179617041400753	0.03827327723098716	0.16666666666666666	0.27135962164548344	0.2671182676039227	0.0	0.0
287	AGQPSAAYLSMSQGAVANANSTPPPYEATALSPPAASYDDPYKKAVAMSKAYGSDAALAELSDYAA	GGTTGTGACGAATCGTGCGCGTCTCggctgTTGTCAAAGTAAggatcgaccgtgagtgcacttgccaccatgGCCGGCCAGCCTAGCGCCGCCTACCTGAGCATGAGCCAGGGTGCAGTTGCTAATGCTAATAGCACCCCACCTCCCTACGAGGCCACCGCCCTGTCTCCTCCTGCTGCTTCTTATGATGATCCCTACAAGAAGGCCGTGGCTATGAGCAAGGCCTACGGCAGCGACGCTGCTCTGGCTGAACTGTCTGACTACGCTGCCggatcGAGACGCGGCGATCACGTATGGAGG					TTGTCAAA					sublibrary_3					False	True	False	83.0	0.07228915662650602	0.00047194919089957587	1.8313253012048192	25.333333333333336	16.660592657292934	0.7350228203975945	0.1070031590807399	0.024096385542168676	0.014061661203944798	0.19944704983113323	0.0	0.0
288	AGQPSAAYLSMSQGAVANANSTPPPYEFTYLSPPRASYDDPYKKAVAMSKRYGSDYYLAELSDYFW	TCCAGACCGTTCAGGTGTGCGTCTCggctgCGCCTTTCGTAAggatcgaccgtgagtgcacttgccaccatgGCCGGCCAGCCTAGCGCCGCCTACCTGAGCATGAGCCAGGGTGCAGTTGCTAATGCTAATAGCACCCCACCTCCCTACGAGTTCACCTACCTCTCCCCTCCCAGGGCCTCTTACGATGATCCCTACAAGAAGGCCGTGGCTATGAGCAAGAGGTACGGCAGCGACTACTACCTGGCCGAACTGAGCGATTACTTCTGGggatcGAGACGGGCCATGCGGAATGGGTTA					CGCCTTTC					sublibrary_2					False	True	False	90.0	0.13333333333333333	0.0011496515070825403	3.4	30.05555555555555	5.847337686904303	0.6938530047747832	0.07297009691227516	0.044444444444444446	0.028577659047880004	0.2745994648922161	0.0	0.0
289	AGQPSAAYLSMSQGAVANANSTPPPYEGTGLSPPGASYDDPYGGAVAMSGGYGSDGGLAELSDYGG	GGTTGTGACGAATCGTGCGCGTCTCggctgAGTTGTTAGTAAggatcgaccgtgagtgcacttgccaccatgGCCGGCCAGCCTAGCGCCGCCTACCTGAGCATGAGCCAGGGAGCAGTTGCTAATGCTAATAGCACCCCACCACCCTACGAGGGCACCGGCCTGTCTCCTCCTGGAGCTTCTTATGATGATCCCTACGGCGGAGCTGTTGCCATGAGCGGCGGCTACGGATCTGATGGAGGATTGGCTGAACTGAGCGACTACGGAGGCggatcGAGACGCGGCGATCACGTATGGAGG					AGTTGTTA					sublibrary_3					False	True	False	92.0	0.08695652173913043	0.0017084209526340727	3.7282608695652173	34.9	4.00252428706689	0.6834017125522676	0.0247904103626719	0.05434782608695652	0.13677020526963113	0.16328575455782196	0.0	0.0	78.0	0.07692307692307693	0.003909234630017679	6.961538461538462	90.5	58.06820702128374	0.6617312055867277	0.0886683928443949	0.01282051282051282	0.2474660709618349	0.1687012570068762	0.0	0.0
290	AGQPSAAYLSMSQGAVANANSTPPPYEGTGLSPPGASYDDPYGKAVAMSKGYGSDRRLAELSDYRG	TCCAGACCGTTCAGGTGTGCGTCTCggctgCTAGTTATTTAAggatcgaccgtgagtgcacttgccaccatgGCCGGCCAGCCTAGCGCCGCCTACCTGAGCATGAGCCAGGGTGCAGTTGCTAATGCTAATAGCACCCCACCACCCTACGAGGGCACCGGCCTGTCTCCTCCTGGAGCTTCTTATGATGATCCCTACGGCAAGGCCGTTGCCATGAGCAAGGGCTACGGATCTGATAGGAGGCTCGCTGAGCTCTCCGACTACAGGGGCggatcGAGACGGGCCATGCGGAATGGGTTA					CTAGTTAT					sublibrary_2					False	True	False	365.0	0.06027397260273973	0.0009798970915995144	2.2273972602739724	44.35416666666667	7.152606172798281	0.5430791596960283	0.08744191850352259	0.021917808219178082	0.06957331888918439	0.2519480708437627	0.0	0.0	197.0	0.1065989847715736	0.0018071736264765363	4.101522842639594	49.97619047619048	8.174407054626608	0.5040195280915001	0.09993362114688296	0.03553299492385787	0.14821443012959093	0.23951263355861643	0.0	0.0
291	AGQPSAAYLSMSQGAVANANSTPPPYEGTGLSPPGASYDDPYKKAVAMSKGYGSDGGLAELSDYGG	GGTTGTGACGAATCGTGCGCGTCTCggctgAGATACAAGTAAggatcgaccgtgagtgcacttgccaccatgGCCGGCCAGCCTAGCGCCGCCTACCTGAGCATGAGCCAGGGTGCAGTTGCTAATGCTAATAGCACCCCACCTCCCTACGAGGGCACCGGCCTGTCTCCTCCTGGAGCTTCTTATGATGATCCCTACAAGAAGGCCGTGGCTATGAGCAAGGGCTACGGCAGCGACGGAGGACTGGCTGAACTGTCTGACTACGGAGGCggatcGAGACGCGGCGATCACGTATGGAGG					AGATACAA					sublibrary_3					False	True	False	79.0	0.05063291139240506	0.0007395173082503835	2.0632911392405062	40.75	0.0	0.612893622293394	0.0	0.05063291139240506	0.1364910944375679	0.0784991993216801	0.0	0.0
292	AGQPSAAYLSMSQGAVANANSTPPPYEGTRLSPPRASYDDPYGKAVAMSKRYGSDRRLAELSDYRG	CATGTCGGCGCTAGATTGCCGTCTCggctgTGACCGGTCTAAggatcgaccgtgagtgcacttgccaccatgGCCGGCCAGCCTAGCGCCGCCTACCTGAGCATGAGCCAGGGTGCAGTTGCTAATGCTAATAGCACCCCACCACCCTACGAGGGCACAAGACTGAGCCCTCCCAGGGCCTCTTATGATGATCCCTACGGCAAGGCCGTTGCCATGAGCAAGAGATACGGCAGCGACAGGAGACTGGCCGAACTGAGCGACTACAGAGGCggatcGAGACGGACAGCGGTTCGGTGTTTC					TGACCGGT					sublibrary_1					False	True	False
293	AGQPSAAYLSMSQGAVANANSTPPPYEGTRLSPPRASYGGPYKKAVAMSKGYGSGRRLAELSGYGG	GGTTGTGACGAATCGTGCGCGTCTCggctgTCAAAGGGATAAggatcgaccgtgagtgcacttgccaccatgGCCGGCCAACCCAGCGCCGCCTACCTGAGCATGAGCCAGGGTGCAGTTGCTAATGCTAATAGCACCCCACCTCCCTACGAGGGAACAAGGCTCTCTCCTCCTAGGGCCTCATATGGAGGACCCTACAAGAAGGCCGTGGCTATGAGCAAGGGCTACGGATCTGGAAGGAGGCTGGCCGAACTGTCTGGGTACGGAGGCggatcGAGACGCGGCGATCACGTATGGAGG					TCAAAGGG					sublibrary_3					False	True	False	60.0	0.31666666666666665	0.0010147289880398432	3.816666666666667	15.086580086580087	1.1025695927816515	0.6043919718625702	0.0556295168750663	0.11666666666666667	0.03691398018491022	0.22322240808044494	0.0	0.0
294	AGQPSAAYLSMSQGAVANANSTPPPYEKTKLSPPKASYDDPYKKAVAMSKKYGSDKKLAELSDYKK	GGTTGTGACGAATCGTGCGCGTCTCggctgTTAACTCTATAAggatcgaccgtgagtgcacttgccaccatgGCCGGCCAGCCTAGCGCCGCCTACCTGAGCATGAGCCAGGGAGCTGTTGCTAATGCTAATAGCACCCCTCCTCCCTACGAGAAGACCAAGCTCTCTCCTCCTAAGGCCAGCTACGACGACCCCTACAAGAAGGCCGTGGCTATGAGCAAGAAGTACGGCAGCGATAAGAAGCTGGCTGAGCTTAGCGACTATAAGAAGggatcGAGACGCGGCGATCACGTATGGAGG					TTAACTCT					sublibrary_3					False	True	False	73.0	0.0547945205479452	0.005743006255298535	10.73972602739726	132.66666666666666	64.38728307843269	0.738028367211297	0.0807406102420285	0.0273972602739726	0.13172071097402274	0.27212332793951577	0.0136986301369863	0.0	52.0	0.07692307692307693	0.008062297243015252	15.076923076923077	132.66666666666666	64.38728307843269	0.738028367211297	0.0807406102420285	0.038461538461538464	0.20995924544652217	0.24236489027168096	0.019230769230769232	0.0
295	AGQPSAAYLSMSQGAVANANSTPPPYEQTQLSPPQASYDDPYKKAVAMSKQYGSDQQLAELSDYQQ	GGTTGTGACGAATCGTGCGCGTCTCggctgGCTACCAATTAAggatcgaccgtgagtgcacttgccaccatgGCCGGCCAGCCTAGCGCCGCCTACCTGAGCATGAGCCAGGGTGCAGTTGCTAATGCTAATAGCACCCCTCCTCCTTACGAGCAGACCCAACTGAGCCCTCCCCAGGCCTCTTATGATGACCCCTACAAGAAGGCCGTGGCTATGAGCAAGCAGTACGGCAGCGACCAGCAGCTGGCTGAGCTCTCTGACTACCAGCAGggatcGAGACGCGGCGATCACGTATGGAGG					GCTACCAA					sublibrary_3					False	True	False	106.0	0.08490566037735849	0.0008159946095751858	1.8962264150943395	17.53333333333333	3.586394041683404	0.7984208611590062	0.024008797944362822	0.04716981132075472	0.08717032118733643	0.10318750172859015	0.0	0.0	68.0	0.14705882352941177	0.0010425963428461413	3.3823529411764706	26.9375	9.356567020022146	0.7735608616638214	0.0576741030696169	0.029411764705882353	0.17409931547357335	0.14177204474623317	0.0	0.014705882352941176
296	AGQPSAAYLSMSQGAVANANSTPPPYEQTRLSPPRASYDDPYKKAVAMSKQYGSDRQLAELSDYRQ	TCCAGACCGTTCAGGTGTGCGTCTCggctgATTACACCATAAggatcgaccgtgagtgcacttgccaccatgGCCGGCCAGCCTAGCGCCGCCTACCTGAGCATGAGCCAGGGTGCAGTTGCTAATGCTAATAGCACCCCACCTCCCTACGAGCAGACCAGACTGAGCCCTCCCAGAGCCAGCTATGATGATCCCTACAAGAAGGCCGTGGCTATGAGCAAGCAGTACGGCAGCGACAGGCAACTGGCCGAGCTCTCTGACTACAGGCAGggatcGAGACGGGCCATGCGGAATGGGTTA					ATTACACC					sublibrary_2					False	True	False	276.0	0.13043478260869565	0.0004193300319586696	1.4927536231884058	12.563541666666666	2.6704683810794743	0.6556160324574066	0.08868805982749237	0.057971014492753624	0.09790585579892173	0.2320326778745106	0.007246376811594203	0.0036231884057971015	171.0	0.06432748538011696	0.00023900671421330118	0.8070175438596491	12.236111111111112	3.69932431879281	0.5150913159701446	0.06554243202664038	0.03508771929824561	0.1746998858599744	0.23633498353394777	0.0	0.005847953216374269
297	AGQPSAAYLSMSQGAVANANSTPPPYEQTRLSPPRASYDDPYKKAVAMSKRYGSDRQLAELSDYRR	CATGTCGGCGCTAGATTGCCGTCTCggctgTATTGTACCTAAggatcgaccgtgagtgcacttgccaccatgGCCGGCCAGCCTAGCGCCGCCTACCTGAGCATGAGCCAGGGTGCAGTTGCTAATGCTAATAGCACCCCACCTCCCTACGAGCAGACCAGGCTCTCCCCTCCCAGGGCTTCTTATGATGATCCCTACAAGAAGGCCGTGGCTATGAGCAAGAGGTACGGCAGCGACAGGCAGCTGGCTGAGCTCTCTGACTACAGGAGGggatcGAGACGGACAGCGGTTCGGTGTTTC					TATTGTAC					sublibrary_1					False	True	False	91.0	0.23076923076923078	0.0017421849684192384	4.6923076923076925	16.87272727272727	6.944903675287395	0.5091565643443114	0.06750269316346558	0.054945054945054944	0.05605061593200996	0.16349334194342735	0.0	0.0	40.0	0.05	0.0003647854246127	1.075	21.5	6.5	0.7021507999355356	0.0500102044180973	0.025	0.1400004435898291	0.12141927961567542	0.0	0.0
298	AGQPSAAYLSMSQGAVANANSTPPPYERTFLSPPRASYDDPYKKAVAMSKRYGSDFRLAELSDYYR	CATGTCGGCGCTAGATTGCCGTCTCggctgAATCCAAGGTAAggatcgaccgtgagtgcacttgccaccatgGCCGGCCAACCCAGCGCCGCCTACCTGAGCATGAGCCAGGGAGCTGTTGCTAATGCTAATAGCACCCCACCTCCCTACGAGAGGACCTTCCTGAGCCCTCCCAGGGCCTCTTATGATGATCCCTACAAGAAGGCCGTGGCTATGAGCAAGAGGTACGGCAGCGACTTCAGGCTGGCCGAGCTCTCTGACTACTACAGGggatcGAGACGGACAGCGGTTCGGTGTTTC					AATCCAAG					sublibrary_1					False	True	False	314.0	0.34076433121019106	0.0022254449887077698	6.060509554140127	14.21783625730994	3.1651245911188286	0.7002544118097384	0.041290289230604106	0.18152866242038215	0.04831338403648637	0.1691017119977451	0.006369426751592357	0.006369426751592357	145.0	0.5103448275862069	0.005214627030001262	13.36551724137931	20.31756756756757	7.5515461674160385	0.7274253266466777	0.05155613888737565	0.25517241379310346	0.13832918044046053	0.15262655991876534	0.013793103448275862	0.013793103448275862
299	AGQPSAAYLSMSQGAVANANSTPPPYERTRLGPPRASYDDPYKKAVAMSKRYGSDRRLAELGDYRR	CATGTCGGCGCTAGATTGCCGTCTCggctgCTATAGAAATAAggatcgaccgtgagtgcacttgccaccatgGCCGGCCAGCCTAGCGCCGCCTACCTGAGCATGAGCCAGGGTGCAGTTGCTAATGCTAATAGCACCCCTCCTCCCTACGAGAGGACCAGGCTGGGCCCTCCTAGGGCTTCTTATGATGATCCCTACAAGAAGGCCGTGGCTATGAGCAAGAGGTACGGCAGCGACAGGAGGCTCGCTGAACTGGGAGACTACAGGAGGggatcGAGACGGACAGCGGTTCGGTGTTTC					CTATAGAA					sublibrary_1					False	True	False	101.0	1.7425742574257426	0.011012787357352422	38.198019801980195	20.79124149659864	8.986117072060063	0.6898177473424828	0.08309207085741031	0.5544554455445545	0.1189485751231989	0.19452875835292016	0.0	0.019801980198019802	85.0	2.552941176470588	0.01751116762385481	59.23529411764706	23.034247448979592	11.183550443811985	0.6815995735173742	0.10997504759774643	0.6588235294117647	0.21542707764726732	0.17974828761824765	0.0	0.011764705882352941
300	AGQPSAAYLSMSQGAVANANSTPPPYERTRLSPPKASYDDPYKKAVAMSKRYGSDKKLAELSDYRK	TCCAGACCGTTCAGGTGTGCGTCTCggctgCTAGCGATTTAAggatcgaccgtgagtgcacttgccaccatgGCCGGCCAACCCAGCGCCGCCTACCTGAGCATGAGCCAGGGAGCAGTTGCTAATGCTAATAGCACCCCACCTCCCTACGAGAGGACCAGGCTCTCCCCTCCCAAGGCTAGCTATGATGATCCCTACAAGAAGGCCGTGGCTATGAGCAAGAGGTACGGCAGCGACAAGAAACTGGCCGAGCTCAGCGACTACAGGAAGggatcGAGACGGGCCATGCGGAATGGGTTA					CTAGCGAT					sublibrary_2					False	True	False	274.0	0.10948905109489052	0.0006533364257149186	2.3576642335766422	17.136904761904763	3.0579313948687266	0.667748399095953	0.026929831079501095	0.058394160583941604	0.11630977437730747	0.2693750597753364	0.0	0.0	216.0	0.06018518518518518	0.0002850045385033463	1.0601851851851851	14.629629629629628	0.9269621366444171	0.6823670081329952	0.023536053074663034	0.041666666666666664	0.19716523135102673	0.26421682067826124	0.0	0.0
301	AGQPSAAYLSMSQGAVANANSTPPPYERTRLSPPLAIADVPYVKAVAMSKRYGSDRRLAELSDYIR	TCCAGACCGTTCAGGTGTGCGTCTCggctgTAACTCTTGTAAggatcgaccgtgagtgcacttgccaccatgGCCGGCCAGCCTAGCGCCGCCTACCTGAGCATGAGCCAGGGTGCAGTTGCTAATGCTAATAGCACCCCACCACCCTACGAGAGGACCAGGCTCTCCCCTCCCTTGGCTATTGCTGATGTTCCCTACGTGAAGGCCGTGGCTATGAGCAAGAGGTACGGCAGCGACAGGAGGCTCGCTGAACTGAGCGACTACATCAGGggatcGAGACGGGCCATGCGGAATGGGTTA					TAACTCTT					sublibrary_2					False	True	False	278.0	0.08273381294964029	0.0012409362692284865	3.676258992805755	26.118055555555557	14.39208752736498	0.6821351444192326	0.06510338820425436	0.04316546762589928	0.023159940357359913	0.2283985814216415	0.0035971223021582736	0.0
302	AGQPSAAYLSMSQGAVANANSTPPPYERTRLSPPRASYAAPYKKAVAMSKRYGSARRLAELSAYRR	GGTTGTGACGAATCGTGCGCGTCTCggctgTCACAAGCATAAggatcgaccgtgagtgcacttgccaccatgGCCGGCCAGCCTAGCGCCGCCTACCTGAGCATGAGCCAGGGTGCAGTTGCTAATGCTAATAGCACCCCACCACCCTACGAGAGAACCAGGCTCTCCCCTCCCAGAGCTTCTTATGCTGCTCCCTACAAGAAGGCCGTGGCTATGAGCAAGAGATACGGCAGCGCCAGGAGACTGGCCGAACTGTCTGCCTACAGGAGGggatcGAGACGCGGCGATCACGTATGGAGG					TCACAAGC					sublibrary_3					False	True	False	42.0	1.0238095238095237	0.007551413201894099	19.642857142857142	15.35843253968254	11.32928398398294	0.7393623157636053	0.11906171062580385	0.2857142857142857	0.036188463894381996	0.2937381699820679	0.0	0.0
303	AGQPSAAYLSMSQGAVANANSTPPPYERTRLSPPRASYDDPGKKAVAMSKRGGSDRRLAELSDGRR	CATGTCGGCGCTAGATTGCCGTCTCggctgGCGCCTCTCTAAggatcgaccgtgagtgcacttgccaccatgGCCGGCCAACCCAGCGCCGCCTACCTGAGCATGAGCCAGGGTGCAGTTGCTAATGCTAATAGCACCCCACCTCCCTACGAGAGGACCAGACTGAGCCCTCCCAGGGCCTCTTATGATGATCCTGGCAAGAAGGCCGTGGCTATGAGCAAGAGGGGCGGATCTGATAGGAGGCTGGCCGAACTGTCTGATGGGAGGAGGggatcGAGACGGACAGCGGTTCGGTGTTTC					GCGCCTCT					sublibrary_1					False	True	False	87.0	0.034482758620689655	0.00016621481651653793	0.6896551724137931	20.0	0.0	0.6764862780325487	0.0	0.034482758620689655	0.09630175701602439	0.08086975422351073	0.0	0.0	75.0	0.10666666666666667	0.0011046333644055574	2.0933333333333333	13.444444444444443	3.928371006591932	0.6798043939482911	0.04563610812137983	0.04	0.21626968807998007	0.1801931838427958	0.0	0.0
304	AGQPSAAYLSMSQGAVANANSTPPPYERTRLSPPRASYDDPYAAAVAMSARYGSDRRLAELSDYRR	GGTTGTGACGAATCGTGCGCGTCTCggctgCTTTAGCAATAAggatcgaccgtgagtgcacttgccaccatgGCCGGCCAGCCTAGCGCCGCCTACCTGAGCATGAGCCAGGGAGCAGTTGCTAATGCTAATAGCACCCCACCACCCTACGAGAGGACCAGGCTCTCCCCTCCTAGGGCCTCTTATGATGATCCCTACGCCGCTGCTGTTGCCATGAGCGCTAGATACGGCTCTGATAGAAGGCTCGCTGAGCTCTCCGACTACAGGAGGggatcGAGACGCGGCGATCACGTATGGAGG					CTTTAGCA					sublibrary_3					False	True	False	151.0	0.23178807947019867	0.0037168099169655384	6.304635761589404	16.790656565656565	6.519009440175191	0.7246564907656193	0.06253241969687041	0.0728476821192053	0.08807342459860291	0.1614973726318759	0.0	0.006622516556291391	95.0	0.22105263157894736	0.004454640809685289	7.473684210526316	18.54404761904762	7.722737034188164	0.7709386486055377	0.03799158195824134	0.07368421052631578	0.1877175861097423	0.1672269949265246	0.0	0.010526315789473684
305	AGQPSAAYLSMSQGAVANANSTPPPYERTRLSPPRASYDDPYGGAVAMSGRYGSDRRLAELSDYRR	GGTTGTGACGAATCGTGCGCGTCTCggctgCGCGAGCTTTAAggatcgaccgtgagtgcacttgccaccatgGCCGGCCAGCCTAGCGCCGCTTACCTGAGCATGAGCCAGGGCGCAGTTGCTAATGCTAATAGCACCCCACCACCCTACGAGAGGACCCGCCTGTCTCCTCCTAGGGCCTCTTATGATGATCCCTACGGCGGAGCTGTTGCCATGAGCGGAAGGTACGGATCTGATAGGAGGCTCGCTGAGCTCTCCGACTACAGGAGGggatcGAGACGCGGCGATCACGTATGGAGG					CGCGAGCT					sublibrary_3					False	True	False	95.0	0.06315789473684211	0.0002641584758944074	0.9052631578947369	15.5	1.6329931618554518	0.6068439773651731	0.03315983319638537	0.042105263157894736	0.13136069931604127	0.1419771686835962	0.010526315789473684	0.0	83.0	0.1566265060240964	0.0006621763253069723	2.0843373493975905	13.75	1.4720021110340706	0.6636930243850263	0.02779285456826321	0.0963855421686747	0.23153576743477916	0.12895558559810147	0.012048192771084338	0.0
306	AGQPSAAYLSMSQGAVANANSTPPPYERTRLSPPRASYDDPYKKAVAMSKRYGSDKKLAELSDYRR	CATGTCGGCGCTAGATTGCCGTCTCggctgATTTGCTACTAAggatcgaccgtgagtgcacttgccaccatgGCCGGCCAACCCAGCGCCGCCTACCTGAGCATGAGCCAGGGAGCTGTTGCTAATGCTAATAGCACCCCACCTCCCTACGAGAGGACCAGACTGAGCCCTCCCAGAGCCTCTTATGATGACCCCTACAAGAAGGCCGTGGCTATGAGCAAGAGATACGGCAGCGATAAGAAGCTGGCCGAGCTCAGCGACTACAGAAGGggatcGAGACGGACAGCGGTTCGGTGTTTC					ATTTGCTA					sublibrary_1					False	True	False	125.0	0.176	0.003390833000934382	10.968	41.44166666666667	16.452585388065422	0.7255695248097933	0.03890303139380736	0.08	0.1457841558002439	0.20679461013612904	0.008	0.0	129.0	0.16279069767441862	0.0009161118403838737	2.7751937984496124	18.56060606060606	1.7892828843004493	0.7429493161204899	0.04372290807711563	0.08527131782945736	0.2124285573315939	0.19956617556861952	0.0	0.0
307	AGQPSAAYLSMSQGAVANANSTPPPYERTRLSPPRASYDDPYKKAVAMSKRYGSDRRLAELSDYRR	CATGTCGGCGCTAGATTGCCGTCTCggctgATTCGGAACTAAggatcgaccgtgagtgcacttgccaccatgGCCGGCCAACCCAGCGCCGCCTACCTGAGCATGAGCCAGGGTGCAGTTGCTAATGCTAATAGCACCCCTCCTCCCTACGAGAGAACCAGGCTGAGCCCTCCCAGAGCCTCTTACGATGATCCCTACAAGAAGGCCGTGGCTATGAGCAAGAGGTACGGCAGCGACAGGAGGCTGGCCGAACTGTCTGACTATAGGAGGggatcGAGACGGACAGCGGTTCGGTGTTTC	TCCAGACCGTTCAGGTGTGCGTCTCggctgATTCGGAACTAAggatcgaccgtgagtgcacttgccaccatgGCCGGCCAACCCAGCGCCGCCTACCTGAGCATGAGCCAGGGTGCAGTTGCTAATGCTAATAGCACCCCTCCTCCCTACGAGAGAACCAGGCTGAGCCCTCCCAGAGCCTCTTACGATGATCCCTACAAGAAGGCCGTGGCTATGAGCAAGAGGTACGGCAGCGACAGGAGGCTGGCCGAACTGTCTGACTATAGGAGGggatcGAGACGGGCCATGCGGAATGGGTTA	GGTTGTGACGAATCGTGCGCGTCTCggctgATTCGGAACTAAggatcgaccgtgagtgcacttgccaccatgGCCGGCCAACCCAGCGCCGCCTACCTGAGCATGAGCCAGGGTGCAGTTGCTAATGCTAATAGCACCCCTCCTCCCTACGAGAGAACCAGGCTGAGCCCTCCCAGAGCCTCTTACGATGATCCCTACAAGAAGGCCGTGGCTATGAGCAAGAGGTACGGCAGCGACAGGAGGCTGGCCGAACTGTCTGACTATAGGAGGggatcGAGACGCGGCGATCACGTATGGAGG			ATTCGGAA	ATTCGGAA	ATTCGGAA			sublibrary_1	sublibrary_2	sublibrary_3			True	False	False	171.33333333333334	0.3148599616630661	0.002076265715535638	5.973568341377636	13.697574690500554	2.5421519192341404	0.6170127557301053	0.041666561817535586	0.18395502523285948	0.1126385139331933	0.19386949695946656	0.0038395597852310405	0.0	134.33333333333334	0.34361953011146557	0.0024655537584782664	6.279992688762849	14.118052059912523	2.0698543768443676	0.6168313944781425	0.03705406495595451	0.2148712902241128	0.1966239071188857	0.2275155144189496	0.006267170329670331	0.0
308	AGQPSAAYLSMSQGAVANANSTPPPYERTRLSPPRASYDDPYQQAVAMSQRYGSDRRLAELSDYRR	TCCAGACCGTTCAGGTGTGCGTCTCggctgAGGTCCCACTAAggatcgaccgtgagtgcacttgccaccatgGCCGGCCAGCCTAGCGCCGCCTACCTGAGCATGAGCCAGGGTGCAGTTGCTAATGCTAATAGCACCCCACCTCCCTACGAGAGAACCAGACTGAGCCCTCCCAGGGCCAGCTATGATGATCCCTACCAGCAGGCCGTTGCCATGTCTCAAAGGTACGGCAGCGACAGAAGACTGGCCGAGCTCAGCGACTACAGGAGAggatcGAGACGGGCCATGCGGAATGGGTTA					AGGTCCCA					sublibrary_2					False	True	False	233.0	0.06866952789699571	0.00020517620208787508	0.8154506437768241	9.888888888888888	2.131841993360919	0.46721518407356255	0.016730855390528127	0.05150214592274678	0.10971019712463646	0.2564891669817592	0.0	0.0	201.0	0.0945273631840796	0.0007886579184232563	1.9601990049751243	12.055555555555557	3.569879531566979	0.5196266652067473	0.010697653074334325	0.05970149253731343	0.2120101402499794	0.24452150293476674	0.0	0.0
309	AGQPSAAYLSMSQGAVANANSTPPPYERTRLSPPRASYDDPYRRAVAMSRRYGSDRRLAELSDYRR	TCCAGACCGTTCAGGTGTGCGTCTCggctgAGGACAGTCTAAggatcgaccgtgagtgcacttgccaccatgGCCGGCCAACCCAGCGCCGCCTACCTGAGCATGAGCCAGGGAGCAGTTGCTAATGCTAATAGCACCCCACCTCCCTACGAGAGGACCAGGCTCTCCCCTCCTAGGGCCTCTTATGATGATCCCTACAGGAGAGCTGTGGCTATGAGCAGGAGATACGGCAGCGACAGGAGGCTGGCCGAACTGTCTGACTACAGAAGGggatcGAGACGGGCCATGCGGAATGGGTTA					AGGACAGT					sublibrary_2					False	True	False	374.0	1.2406417112299466	0.006258817535504162	21.60427807486631	17.71164343786295	4.92613641993294	0.6536429464327608	0.0745715580040979	0.5481283422459893	0.044848522708079895	0.3034235237625848	0.00267379679144385	0.00267379679144385	130.0	2.207692307692308	0.011811189709608273	40.13846153846154	18.86812888198758	7.381160869349621	0.6556508476744892	0.10669214944323686	0.7076923076923077	0.15755759207445835	0.24893024591726667	0.0	0.007692307692307693
310	AGQPSAAYLSMSQGAVANANSTPPPYERTRLSPPRASYDEPYKKAVAMSKRYGSDRRLAELSEYRR	CATGTCGGCGCTAGATTGCCGTCTCggctgTGAGCCTAATAAggatcgaccgtgagtgcacttgccaccatgGCCGGGCAGCCTAGCGCCGCCTACCTGAGCATGAGCCAGGGTGCAGTTGCTAATGCTAATAGCACCCCACCTCCCTACGAGAGGACCAGACTGAGCCCTCCCAGGGCCTCTTATGATGAACCCTACAAGAAGGCCGTGGCTATGAGCAAGAGGTACGGCAGCGACAGGAGGCTGGCCGAACTGTCTGAGTATAGGAGGggatcGAGACGGACAGCGGTTCGGTGTTTC					TGAGCCTA					sublibrary_1					False	True	False	95.0	0.22105263157894736	0.0015509396020873085	5.157894736842105	15.878472222222221	2.169405387102366	0.5973847206541597	0.017709116896987415	0.12631578947368421	0.04607148719245687	0.20959754036177142	0.0	0.0	45.0	0.13333333333333333	0.0006180913601572222	2.2888888888888888	17.166666666666668	0.0	0.6455720682604359	0.0	0.13333333333333333	0.14168040167009444	0.211262559252374	0.0	0.0
311	AGQPSAAYLSMSQGAVANANSTPPPYERTRLSPPRASYEEPYKKAVAMSKRYGSERRLAELSEYRR	TCCAGACCGTTCAGGTGTGCGTCTCggctgCCATTCTATTAAggatcgaccgtgagtgcacttgccaccatgGCCGGCCAGCCTAGCGCCGCCTACCTGAGCATGAGCCAGGGTGCAGTTGCTAATGCTAATAGCACCCCACCTCCCTACGAGAGGACCAGACTGAGCCCTCCCAGGGCCTCTTATGAAGAACCCTACAAGAAGGCCGTGGCTATGAGCAAGAGGTACGGCAGCGAGAGGCGGCTGGCTGAACTGTCTGAGTACAGGAGGggatcGAGACGGGCCATGCGGAATGGGTTA					CCATTCTA					sublibrary_2					False	True	False	333.0	0.2882882882882883	0.0018129997164016423	4.912912912912913	13.53888888888889	1.5451180144711216	0.693138511414748	0.035513159531010204	0.18018018018018017	0.15016338875394467	0.23379060858482986	0.0	0.0	308.0	0.3961038961038961	0.0021487725264477315	6.37012987012987	15.071052631578949	2.0968130176648816	0.6738111484584112	0.04901779942703937	0.24675324675324675	0.22261025447775815	0.24491112062313666	0.003246753246753247	0.0
312	AGQPSAAYLSMSQGAVANANSTPPPYERTRLSPPRASYGDPYGGAVAMSGRYGSGRRLAELSGYRR	GGTTGTGACGAATCGTGCGCGTCTCggctgTCGCAGATCTAAggatcgaccgtgagtgcacttgccaccatgGCCGGGCAGCCTAGCGCCGCCTACCTGAGCATGAGCCAGGGAGCAGTTGCTAATGCTAATAGCACCCCACCACCCTACGAGAGGACCAGGCTCTCCCCTCCTAGGGCTTCATATGGAGATCCCTACGGCGGAGCTGTTGCCATGAGCGGAAGGTACGGCAGCGGTAGAAGGTTGGCTGAACTGAGCGGCTATAGGAGGggatcGAGACGCGGCGATCACGTATGGAGG					TCGCAGAT					sublibrary_3					False	True	False	42.0	0.9523809523809523	0.00576634287177835	17.023809523809526	14.561403508771932	5.094079778231966	0.7166928900387609	0.07198812329103679	0.4523809523809524	0.12903055224351367	0.27280785318766737	0.0	0.023809523809523808	34.0	1.7352941176470589	0.008273900891405447	26.029411764705884	13.7260101010101	5.205891000151333	0.7010180069261887	0.09523404433913385	0.6176470588235294	0.26472633251287847	0.23647744139138613	0.0	0.029411764705882353
313	AGQPSAAYLSMSQGAVANANSTPPPYERTRLSPPRASYGGPYKKAVAMSKRYGSGRRLAELSDYRR	CATGTCGGCGCTAGATTGCCGTCTCggctgGTAGTTAAATAAggatcgaccgtgagtgcacttgccaccatgGCCGGCCAGCCTAGCGCCGCCTACCTGAGCATGAGCCAGGGTGCAGTTGCTAATGCTAATAGCACCCCACCTCCCTACGAGAGGACAAGGCTCTCTCCTCCTAGGGCCTCTTATGGAGGACCCTACAAGAAGGCCGTGGCTATGAGCAAGAGGTACGGATCTGGAAGGAGACTGGCCGAGCTCAGCGACTACAGGAGGggatcGAGACGGACAGCGGTTCGGTGTTTC					GTAGTTAA					sublibrary_1					False	True	False	61.0	0.8688524590163934	0.0032480068398215967	12.573770491803279	13.332142857142859	4.7781473213685945	0.6401058799230583	0.08698288379729781	0.3442622950819672	0.012087549079849876	0.2508171758853684	0.0	0.0
314	AGQPSAAYLSMSQGAVANANSTPPPYERTRLSPPRASYGGPYKKAVAMSKRYGSGRRLAELSGYRR	GGTTGTGACGAATCGTGCGCGTCTCggctgACTAACCGGTAAggatcgaccgtgagtgcacttgccaccatgGCCGGCCAGCCTAGCGCCGCCTACCTGAGCATGAGCCAGGGTGCAGTTGCTAATGCTAATAGCACCCCACCTCCCTACGAGAGGACCAGGCTCTCTCCTCCTAGGGCTTCTTATGGAGGACCCTACAAGAAGGCCGTGGCTATGAGCAAGAGGTACGGCAGCGGAAGAAGACTGGCCGAACTGAGCGGCTACAGGAGGggatcGAGACGCGGCGATCACGTATGGAGG					ACTAACCG					sublibrary_3					False	True	False	67.0	0.8507462686567164	0.0029558859911291953	12.134328358208956	14.22	2.915248800539262	0.6705761823340424	0.07254070420659937	0.44776119402985076	0.05182216699409712	0.23721753971789955	0.0	0.0	41.0	1.2682926829268293	0.0061943530372103464	23.585365853658537	14.640909090909089	4.854984742481105	0.6085061392023694	0.11337549295862913	0.5365853658536586	0.13374991457005592	0.1598569294567191	0.024390243902439025	0.0
315	AGQPSAAYLSMSQGAVANANSTPPPYERTRYSPPRASYDDPYKKAWAMSKRYGSDRRFAELSDYRR	CATGTCGGCGCTAGATTGCCGTCTCggctgTCAAGCGTATAAggatcgaccgtgagtgcacttgccaccatgGCCGGCCAGCCTAGCGCCGCCTACCTGAGCATGAGCCAGGGAGCTGTTGCTAATGCTAATAGCACCCCACCTCCCTACGAGAGGACCAGGTACTCCCCTCCCAGGGCCTCTTATGATGATCCCTACAAGAAGGCCTGGGCTATGAGCAAGAGATACGGCAGCGACAGAAGGTTCGCTGAACTGAGCGACTACAGAAGAggatcGAGACGGACAGCGGTTCGGTGTTTC					TCAAGCGT					sublibrary_1					False	True	False	48.0	0.6875	0.0027379367448509147	10.583333333333334	12.88421052631579	3.776486532685296	0.6725786824650014	0.06539704085695863	0.3958333333333333	0.028376278885429707	0.1551154151838961	0.0	0.0
316	AGQPSAAYLSMSQGAVANANSTPPPYEYTWLSPPWASYDDPYKKAVAMSKYYGSDWFLAELSDYWF	GGTTGTGACGAATCGTGCGCGTCTCggctgCTTTATCCTTAAggatcgaccgtgagtgcacttgccaccatgGCCGGCCAGCCTAGCGCCGCCTACCTGAGCATGAGCCAGGGTGCAGTTGCTAATGCTAATAGCACCCCACCTCCCTACGAGTACACCTGGCTGAGCCCTCCTTGGGCCTCTTACGATGATCCCTACAAGAAGGCCGTGGCTATGAGCAAGTACTACGGCAGCGACTGGTTCCTGGCCGAGCTCAGCGATTACTGGTTCggatcGAGACGCGGCGATCACGTATGGAGG					CTTTATCC					sublibrary_3					False	True	False
317	AGQPSAAYLSMSQGAVANANSTPPPYGRTRLSPPGASYDDPYKKAVAMSKRYGSDRRLAGLSDYGR	GGTTGTGACGAATCGTGCGCGTCTCggctgTACCTCTATTAAggatcgaccgtgagtgcacttgccaccatgGCCGGCCAGCCTAGCGCCGCTTACCTGAGCATGAGCCAGGGCGCAGTTGCTAATGCTAATAGCACCCCACCTCCCTACGGCAGGACCAGACTGAGCCCTCCTGGAGCCTCTTATGATGATCCCTACAAGAAGGCCGTGGCTATGAGCAAGAGGTACGGCTCCGACAGGAGGCTCGCTGGACTGTCTGACTACGGGAGAggatcGAGACGCGGCGATCACGTATGGAGG					TACCTCTA					sublibrary_3					False	True	False	178.0	0.6460674157303371	0.004206571664340673	13.224719101123595	19.902083333333334	5.7005113795643965	0.6639247215553984	0.07062374831638442	0.3146067415730337	0.07942529306812637	0.19681747894542595	0.0	0.0056179775280898875	85.0	1.3411764705882352	0.010647827784349613	32.62352941176471	22.837152777777778	8.498277133223354	0.644757289734209	0.08024527334791808	0.5647058823529412	0.19418733605313934	0.17626831588742764	0.011764705882352941	0.0
318	AGQPSAAYLSMSQGAVANANSTPPPYGRTRLSPPRASYDDPYKGAVAMSGRYGSDRRLAGLSDYRR	GGTTGTGACGAATCGTGCGCGTCTCggctgTAATACAGTTAAggatcgaccgtgagtgcacttgccaccatgGCCGGCCAGCCTAGCGCCGCCTACCTGAGCATGAGCCAGGGAGCAGTTGCTAATGCTAATAGCACCCCACCTCCCTACGGCAGGACAAGACTGAGCCCTCCCAGGGCCTCTTATGATGATCCCTACAAGGGCGCCGTGGCTATGTCTGGAAGGTACGGCTCTGATAGGAGGCTCGCTGGACTGTCTGACTACAGGAGGggatcGAGACGCGGCGATCACGTATGGAGG					TAATACAG					sublibrary_3					False	True	False	90.0	0.6888888888888889	0.0028563763346769466	9.622222222222222	15.175044091710758	3.278465982227816	0.5883211771525612	0.08670562601279773	0.3	0.028086547557148726	0.16287255286070418	0.0	0.0
319	AGQPSAAYLSMSQGAVANANSTPPPYGRTRLSPPRASYDDPYKKAVAMSKRYGSDRRLAGLSDYRR	GGTTGTGACGAATCGTGCGCGTCTCggctgGGGATAAGCTAAggatcgaccgtgagtgcacttgccaccatgGCCGGGCAGCCTAGCGCCGCCTACCTGAGCATGAGCCAGGGTGCAGTTGCTAATGCTAATAGCACCCCACCTCCCTACGGCAGGACCAGGCTCTCCCCTCCCAGAGCTTCTTATGATGATCCCTACAAGAAGGCCGTGGCTATGAGCAAGAGGTACGGCTCCGACAGGAGGCTGGCTGGACTGTCTGACTACAGGAGGggatcGAGACGCGGCGATCACGTATGGAGG					GGGATAAG					sublibrary_3					False	True	False	123.0	1.7642276422764227	0.010094946552645085	31.252032520325205	18.37873015873016	5.612947081031353	0.6966453172877067	0.07642181875507195	0.6097560975609756	0.07492546503810142	0.21930775013005535	0.008130081300813009	0.008130081300813009	70.0	2.5142857142857142	0.01519484815418432	46.81428571428572	20.234656084656084	6.892554839858028	0.7100266093708343	0.08586520131070638	0.7714285714285715	0.1450734839579946	0.2043896082714307	0.014285714285714285	0.014285714285714285
320	AGQPSAAYLSMSQGAVANANSTPPPYGRTRLSPPRASYGGPYKKAVAMSKRYGSGRRLAGLSGYRR	TCCAGACCGTTCAGGTGTGCGTCTCggctgTGGAAAGCCTAAggatcgaccgtgagtgcacttgccaccatgGCCGGGCAGCCTAGCGCCGCCTACCTGAGCATGAGCCAGGGTGCAGTTGCTAATGCTAATAGCACCCCACCTCCCTACGGCAGGACAAGGTTGTCTCCTCCTAGGGCCTCTTATGGAGGACCCTACAAGAAGGCCGTGGCTATGAGCAAGAGGTACGGCTCCGGCAGAAGGCTGGCTGGACTTTCTGGCTACAGGAGGggatcGAGACGGGCCATGCGGAATGGGTTA					TGGAAAGC					sublibrary_2					False	True	False	194.0	0.5773195876288659	0.0038736092902681065	11.43298969072165	17.341001400560224	3.5166430694693447	0.6887712737238425	0.04450397588927831	0.35051546391752575	0.025289374864393543	0.3633261238841116	0.010309278350515464	0.0
321	AGQPSAAYLSMSQGAVAQAQSTPPPYERTRLSPPRASYDDPYKKAVAMSKRYGSDRRLAELSDYRR	CATGTCGGCGCTAGATTGCCGTCTCggctgCGCAATTTTTAAggatcgaccgtgagtgcacttgccaccatgGCCGGCCAGCCTAGCGCCGCCTACCTGAGCATGTCTCAAGGTGCAGTTGCTCAAGCTCAAAGCACCCCACCTCCCTACGAGAGGACCAGGCTCTCTCCTCCTAGGGCTAGCTACGATGATCCCTACAAGAAGGCCGTGGCTATGAGCAAGAGGTACGGCAGCGACAGGAGACTGGCCGAGCTCTCTGACTACAGGAGGggatcGAGACGGACAGCGGTTCGGTGTTTC					CGCAATTT					sublibrary_1					False	True	False	75.0	0.18666666666666668	0.002274161805087623	4.413333333333333	16.475	1.0193341276714558	0.762613185333818	0.014749576518049302	0.13333333333333333	0.12350780511041276	0.10948389076247636	0.013333333333333334	0.0	52.0	0.25	0.003319606996591223	6.288461538461538	16.725	0.7693341276714559	0.7259703139399604	0.00397592815541998	0.19230769230769232	0.2344116053034388	0.21349616309882638	0.0	0.0
322	AGQPSAAYLSMSQGAVENANSTPRPYERTRLSPPRASYDDPPGKAVAMSKRPGNDRRLAELSDYRR	TCCAGACCGTTCAGGTGTGCGTCTCggctgCAAGTTGTCTAAggatcgaccgtgagtgcacttgccaccatgGCCGGCCAGCCTAGCGCCGCCTACCTGAGCATGAGCCAGGGTGCCGTTGAAAATGCTAATAGCACCCCTAGACCCTACGAGAGGACCAGGCTCTCCCCTCCCAGGGCCTCTTATGATGATCCTCCCGGAAAGGCTGTTGCCATGAGCAAGAGACCCGGCAACGACAGGAGGCTCGCTGAACTGAGCGACTACAGGAGGggatcGAGACGGGCCATGCGGAATGGGTTA					CAAGTTGT					sublibrary_2					False	True	False	284.0	0.06690140845070422	0.00026874568542337884	0.9929577464788732	13.652777777777779	2.6954779053299895	0.7316600663298581	0.06154954581434587	0.04225352112676056	0.049341565140365536	0.26054723387513845	0.0	0.0	110.0	0.02727272727272727	0.00015466088796110724	0.45454545454545453	15.75	5.75	0.6543292523362655	0.08329836512017486	0.01818181818181818	0.15607778849599024	0.27795555544034023	0.0	0.0
323	AGQPSAAYLSMSQGAVFNANSTPPPYERTRLSPPRYSYDDPYKKYVAMSKRYGSDRRLAELSDYRR	CATGTCGGCGCTAGATTGCCGTCTCggctgAGAGCTTCATAAggatcgaccgtgagtgcacttgccaccatgGCCGGCCAACCCAGCGCCGCCTACCTGAGCATGAGCCAGGGCGCTGTTTTCAATGCTAATAGCACCCCTCCTCCTTACGAGAGAACCAGGCTCTCCCCTCCCAGGTACAGCTACGACGATCCCTACAAGAAGTACGTGGCTATGAGCAAGAGGTACGGCAGCGACAGGAGGCTGGCCGAACTGAGCGACTATAGGAGGggatcGAGACGGACAGCGGTTCGGTGTTTC					AGAGCTTC					sublibrary_1					False	True	False	183.0	1.0163934426229508	0.004968188849977153	17.983606557377048	16.437974683544304	5.29083358833081	0.6674324223930608	0.09352163326551219	0.43169398907103823	0.03503447246184838	0.1562389238617818	0.01092896174863388	0.02185792349726776	69.0	1.6231884057971016	0.009853178512268709	33.52173913043478	20.349999999999998	7.757895734284609	0.65464511264194	0.10062554158036298	0.5507246376811594	0.17759431913033033	0.1524992553726408	0.0	0.028985507246376812
324	AGQPSAAYLSMSQGAVQNANSTPPPYERTRLSPPRQSYDDPYKKAVQMSKRYGSDRRLAELSDYRR	TCCAGACCGTTCAGGTGTGCGTCTCggctgACAGCTTTGTAAggatcgaccgtgagtgcacttgccaccatgGCCGGCCAGCCTAGCGCCGCCTACCTGAGCATGAGCCAGGGCGCAGTTCAAAATGCTAATAGCACCCCACCTCCCTACGAGAGAACCAGGCTCTCCCCTCCCAGGCAGAGCTATGATGATCCCTACAAGAAGGCCGTGCAGATGAGCAAGAGGTACGGCAGCGACAGAAGGCTCGCTGAACTGAGCGACTACAGGAGGggatcGAGACGGGCCATGCGGAATGGGTTA					ACAGCTTT					sublibrary_2					False	True	False	267.0	0.1348314606741573	0.00048248133094685726	1.7153558052434457	13.068965517241379	1.1379310344827587	0.6854776104467729	0.03322137534256308	0.10861423220973783	0.02847869649989149	0.263685977494632	0.0	0.0	79.0	0.25316455696202533	0.0010780225880711355	4.037974683544304	16.235294117647058	1.1764705882352942	0.683488575478345	0.007282665743976288	0.21518987341772153	0.10776480955087459	0.20741921388483886	0.0	0.0
325	AGQPSAAYLSMSQGAVQNQNSTPPPYERTRLSPPRQSYDDPYKKAVQMSKRYQSDRRLQELSDYRR	GGTTGTGACGAATCGTGCGCGTCTCggctgATCGTCCCCTAAggatcgaccgtgagtgcacttgccaccatgGCCGGCCAGCCTAGCGCCGCCTACCTGAGCATGAGCCAGGGCGCCGTTCAAAATCAAAATAGCACCCCACCTCCCTACGAGAGGACCAGGCTCTCTCCTCCTAGGCAGTCTTACGATGACCCCTACAAGAAGGCTGTGCAGATGAGCAAGAGATACCAGAGCGACAGAAGGTTGCAGGAACTGAGCGACTACAGGAGGggatcGAGACGCGGCGATCACGTATGGAGG					ATCGTCCC					sublibrary_3					False	True	False	62.0	0.3870967741935484	0.009774643412792727	17.129032258064516	38.53666666666667	24.407254265588534	0.7420196127899711	0.08050137917672631	0.08064516129032258	0.07253662870374593	0.21267535489419284	0.0	0.0
326	AGQPSAAYLSMSQGDVANANSTPPPYERTRLSPPRDSYDDPYKKAVAMSKRYGSDRRLEELSDYRR	CATGTCGGCGCTAGATTGCCGTCTCggctgTCCTTCCGATAAggatcgaccgtgagtgcacttgccaccatgGCCGGCCAGCCTAGCGCCGCCTACCTGAGCATGAGCCAGGGCGATGTAGCTAATGCTAATAGCACCCCACCTCCCTACGAGAGGACCAGGCTCTCCCCTCCCAGGGACTCTTATGATGATCCCTACAAGAAGGCCGTGGCTATGAGCAAGAGGTACGGCAGCGACAGGAGGCTGGAGGAACTGAGCGACTACAGGAGGggatcGAGACGGACAGCGGTTCGGTGTTTC					TCCTTCCG					sublibrary_1					False	True	False	66.0	0.030303030303030304	7.217799088076666e-05	0.22727272727272727	7.5	0.0	0.7493090072542231	0.0	0.030303030303030304	0.08084442375145029	0.16237649990549183	0.0	0.0
327	AGQPSAAYLSMSQGDVDNDNSTPPPYERTRLSPPRASYDDPYKKAVAMSKRYGSDRRLDELSDYRR	CATGTCGGCGCTAGATTGCCGTCTCggctgAATCAAGACTAAggatcgaccgtgagtgcacttgccaccatgGCCGGCCAGCCTAGCGCCGCCTACCTGAGCATGAGCCAGGGCGACGTGGATAATGATAATAGCACCCCACCTCCCTACGAGAGGACCAGGCTCTCCCCTCCCAGGGCTTCTTATGATGATCCCTACAAGAAGGCCGTGGCTATGAGCAAGAGGTACGGCAGCGACAGGAGACTGGACGAGCTCAGCGACTACAGGAGGggatcGAGACGGACAGCGGTTCGGTGTTTC					AATCAAGA					sublibrary_1					False	True	False	59.0	0.05084745762711865	0.0001924300114511729	1.0508474576271187	20.0	5.0	0.8613444147257039	0.01147495084959115	0.03389830508474576	0.07111551912890697	0.10197835184317453	0.0	0.0
328	AGQPSAAYLSMSQGKVRNANSTPPPYERTRLSPPRASYDDPYKKAVAMSKRYKSDRRLAELSDYRR	CATGTCGGCGCTAGATTGCCGTCTCggctgCTTAACCAGTAAggatcgaccgtgagtgcacttgccaccatgGCCGGCCAGCCTAGCGCCGCCTACCTGAGCATGAGCCAGGGCAAGGTTAGGAATGCTAATAGCACCCCACCTCCCTACGAGAGAACCAGACTGAGCCCTCCCAGGGCCAGCTATGATGATCCCTACAAGAAGGCCGTGGCTATGAGCAAGAGGTACAAGAGCGACAGGAGACTGGCCGAACTGAGCGACTACAGAAGGggatcGAGACGGACAGCGGTTCGGTGTTTC					CTTAACCA					sublibrary_1					False	True	False	76.0	0.5657894736842105	0.0074481313748544645	26.907894736842106	32.18589743589743	8.394554628914053	0.7126676796634711	0.05364950900315347	0.34210526315789475	0.1254622512110608	0.11788504534057226	0.013157894736842105	0.0	67.0	1.0	0.012233621830184177	40.059701492537314	32.31251920122888	9.351828767557171	0.7092531667422567	0.07066699250769982	0.4626865671641791	0.18794343738056848	0.16119730074284253	0.014925373134328358	0.014925373134328358
329	AGQPSAKYLSMSQGHVANANSTPPPYERTRLSPPRASYDDPYKKAVHMSKRYNSDRRKAELSDYRR	TCCAGACCGTTCAGGTGTGCGTCTCggctgCACTAGGTCTAAggatcgaccgtgagtgcacttgccaccatgGCCGGCCAGCCTAGCGCTAAGTACCTGAGCATGAGCCAGGGGCACGTGGCCAATGCTAATAGCACCCCACCTCCCTACGAAAGGACAAGGCTCTCCCCTCCCAGGGCCTCTTATGACGATCCCTACAAGAAGGCCGTGCACATGAGCAAGAGGTACAACAGCGACAGGAGGAAGGCTGAACTGAGCGACTACAGAAGAggatcGAGACGGGCCATGCGGAATGGGTTA					CACTAGGT					sublibrary_2					False	True	False	151.0	0.7284768211920529	0.0029984614297020686	10.80794701986755	14.216927083333333	3.649065685962844	0.6170557507671233	0.06803583627657737	0.423841059602649	0.1095949179175285	0.2277184974239406	0.033112582781456956	0.0	109.0	1.1926605504587156	0.00536579861085913	18.61467889908257	15.127020202020201	4.964732488201761	0.6257297970444995	0.08550770640314075	0.6055045871559633	0.19987616732124705	0.29809604376749455	0.07339449541284404	0.0
330	AGQPSGAYLSMSQGGVSNANSTPPPYERTRLSPPRASYDDPYKKAVAMSKRYGSDRRLAELSDYRR	CATGTCGGCGCTAGATTGCCGTCTCggctgCAGAACCTTTAAggatcgaccgtgagtgcacttgccaccatgGCCGGGCAGCCTAGCGGCGCCTACCTGAGCATGAGCCAGGGCGGAGTTTCTAATGCTAATAGCACCCCACCTCCCTACGAGAGGACCAGGCTCTCCCCTCCCAGGGCTTCTTATGATGATCCCTACAAGAAGGCCGTGGCTATGAGCAAGAGGTACGGCAGCGACAGGAGGCTGGCCGAACTGTCTGACTACAGGAGGggatcGAGACGGACAGCGGTTCGGTGTTTC					CAGAACCT					sublibrary_1					False	True	False	149.0	0.30201342281879195	0.0013365265351317109	4.476510067114094	15.951612903225806	1.0266594969425282	0.6562291442535061	0.03944352879146005	0.2080536912751678	0.081024244686974	0.17568537125407568	0.006711409395973154	0.006711409395973154	83.0	0.3373493975903614	0.0015868251722893614	5.409638554216867	17.65909090909091	0.45224953376287175	0.6658983206165777	0.017483141029180645	0.26506024096385544	0.17909674731483008	0.2105297203089257	0.012048192771084338	0.0
331	AGQPSKKYLSMSQGAVANANSTPPPYERTRLSPPRASYDDPYKKAVKMSKRYGSDRRLKELSDYRR	CATGTCGGCGCTAGATTGCCGTCTCggctgTCCCATAATTAAggatcgaccgtgagtgcacttgccaccatgGCCGGCCAGCCTAGCAAGAAGTACCTGAGCATGAGCCAGGGCGCCGTGGCCAATGCTAATAGCACCCCTCCTCCCTATGAAAGGACAAGGCTGAGTCCTCCCAGGGCCAGCTACGACGATCCCTACAAGAAGGCCGTGAAGATGAGCAAGAGGTACGGCAGCGACAGGAGGCTGAAGGAGCTCAGCGACTACAGGAGGggatcGAGACGGACAGCGGTTCGGTGTTTC					TCCCATAA					sublibrary_1					False	True	False
332	AGQPSNAYLSMSQGAVANNNSTPPPYERTRLSPPRASYDDPYKKAVAMSKRYNSDRRLAELSDYRR	TCCAGACCGTTCAGGTGTGCGTCTCggctgTAAGTCAGTTAAggatcgaccgtgagtgcacttgccaccatgGCCGGCCAGCCTAGCAACGCCTACCTGAGCATGAGCCAGGGCGCAGTGGCCAACAATAATAGCACCCCACCTCCCTACGAGAGGACCAGACTGAGCCCTCCCAGGGCTTCTTATGATGACCCCTACAAGAAGGCTGTGGCTATGAGCAAGAGGTACAACAGCGACAGGAGGCTCGCTGAGCTCTCCGACTACAGGAGGggatcGAGACGGGCCATGCGGAATGGGTTA					TAAGTCAG					sublibrary_2					False	True	False	299.0	0.2140468227424749	0.0023405897247778243	4.916387959866221	15.50768049155146	2.9820733074616776	0.6351509618727877	0.056569119507580805	0.10367892976588629	0.043147201096666886	0.26885871832647573	0.0	0.0
333	AGQPSNAYLSMSQNNVNNNNSTPPPYERTRLSPPRASYDDPYKKAVAMSKRYNSDRRLAELSDYRR	GGTTGTGACGAATCGTGCGCGTCTCggctgCAGGCCAGTTAAggatcgaccgtgagtgcacttgccaccatgGCCGGCCAGCCTAGCAACGCCTACCTGAGCATGAGCCAGAACAACGTGAACAATAACAACAGCACCCCACCTCCCTACGAGAGGACCAGGCTCTCCCCTCCTAGGGCCTCTTATGATGATCCCTACAAGAAGGCTGTGGCTATGAGCAAGAGGTACAACTCCGACAGAAGACTGGCCGAGCTCAGCGACTACAGAAGAggatcGAGACGCGGCGATCACGTATGGAGG					CAGGCCAG					sublibrary_3					False	True	False	189.0	0.19047619047619047	0.0013276368343221074	3.7777777777777777	17.899901380670613	4.329629888978402	0.5838120307939485	0.08413655607658782	0.06878306878306878	0.13941532105565302	0.23270412302450622	0.0	0.0	167.0	0.25149700598802394	0.0016637723141313125	4.62874251497006	15.14203778677463	3.172904660879959	0.5162274838376768	0.05950399060042977	0.11377245508982035	0.22277168033404143	0.21627005159851811	0.0	0.0
334	AGQPSPAYLSMSQGPVANPNSTPPPYERTRLSPPRASYDDPYKKAVAMSKRYGSDRRLAELSDYRR	CATGTCGGCGCTAGATTGCCGTCTCggctgACACTCCTCTAAggatcgaccgtgagtgcacttgccaccatgGCCGGCCAGCCTTCCCCTGCCTACCTGAGCATGAGCCAGGGGCCAGTTGCTAATCCTAATAGCACCCCTCCTCCCTACGAGAGGACCAGGCTGAGCCCTCCCAGAGCCTCTTATGATGATCCCTACAAGAAAGCCGTGGCTATGAGCAAGAGGTACGGCAGCGACAGAAGGCTCGCTGAGCTCTCCGACTACAGGAGAggatcGAGACGGACAGCGGTTCGGTGTTTC					ACACTCCT					sublibrary_1					False	True	False	192.0	0.046875	0.00017110532133423595	0.625	12.214285714285714	0.7857142857142857	0.7661888809948952	0.019003200309044115	0.036458333333333336	0.013765885902149595	0.18409244354133789	0.0	0.0
335	AGQPSSAYLSMSQGAVANANSTPPPYERTRLSPPRASYDDPYKKAVAMSKRYSSDRRLSELSDYRR	TCCAGACCGTTCAGGTGTGCGTCTCggctgTAGGAAATTTAAggatcgaccgtgagtgcacttgccaccatgGCCGGCCAACCCAGCAGCGCCTACCTGAGCATGAGCCAGGGCGCAGTTGCTAATGCTAATAGCACCCCACCTCCCTACGAGAGGACCAGGCTCTCTCCTCCTAGGGCCAGCTATGATGATCCCTACAAGAAGGCCGTGGCTATGAGCAAGAGGTACAGCTCCGACAGAAGGTTGAGCGAGCTCAGCGACTACAGGAGGggatcGAGACGGGCCATGCGGAATGGGTTA					TAGGAAAT					sublibrary_2					False	True	False	131.0	0.3435114503816794	0.0015173575415473946	5.374045801526718	15.003086419753085	3.201735121911633	0.6890541346379947	0.05024887626887843	0.20610687022900764	0.040745595900631724	0.21798340072357264	0.0	0.0
336	AGQPSSSYLSMSQGSVGNGNSTPPPYERTRLSPPRASYDDPYKKGVAMSKRYGSDRRLAELSDYRR	TCCAGACCGTTCAGGTGTGCGTCTCggctgCGCCACCTCTAAggatcgaccgtgagtgcacttgccaccatgGCCGGCCAGCCAAGCAGCAGCTATCTGAGCATGAGCCAGGGCAGCGTGGGCAATGGAAATAGCACCCCACCTCCCTACGAGAGGACAAGGCTCTCTCCTCCCAGAGCCAGCTACGATGATCCCTACAAGAAGGGCGTGGCTATGAGCAAGAGGTACGGCAGCGACAGGAGGCTGGCTGAGCTCTCTGACTACAGAAGGggatcGAGACGGGCCATGCGGAATGGGTTA					CGCCACCT					sublibrary_2					False	True	False	89.0	0.6741573033707865	0.005500119764178142	17.258426966292134	20.76642036124795	9.68596599614654	0.6521325501504547	0.038762451950443394	0.3258426966292135	0.14523793361536158	0.15610753180882242	0.011235955056179775	0.011235955056179775	122.0	0.5491803278688525	0.002942761022841892	8.868852459016393	12.947554697554697	1.9426439362080852	0.6505665599088017	0.03411648643701027	0.30327868852459017	0.3024243131337977	0.2897878650196941	0.00819672131147541	0.00819672131147541	87.0	0.5862068965517241	0.00749024402352314	14.022988505747126
337	AGQPSWAYLSMSQGAVANANSTPPPYERTRLSPPRWSYDDPYKKAVAMSKRYGSDRRLWELSDYRR	CATGTCGGCGCTAGATTGCCGTCTCggctgTTAAGCGGCTAAggatcgaccgtgagtgcacttgccaccatgGCCGGCCAGCCTTCCTGGGCCTACCTGAGCATGAGCCAGGGCGCAGTTGCTAATGCTAATAGCACCCCTCCTCCCTACGAGAGGACCAGGCTGAGCCCTCCCAGGTGGTCTTATGATGATCCCTACAAGAAAGCCGTGGCTATGAGCAAGAGGTACGGCAGCGACAGGAGGCTGTGGGAACTGAGCGACTACAGGAGAggatcGAGACGGACAGCGGTTCGGTGTTTC					TTAAGCGG					sublibrary_1					False	True	False	120.0	0.725	0.002663573382209744	10.775	16.407881136950905	3.8855222645862018	0.6088258054807762	0.07061161713664765	0.35833333333333334	0.026424594477601513	0.1905910970390058	0.0	0.0
338	AGQQDEPKQAASQPSQLKGGQWFLPQNSSSQSILAEQKKIAEVSESELLENKQAEQSPIHNQDQGP	CATGTCGGCGCTAGATTGCCGTCTCggctgCGTCACTCATAAggatcgaccgtgagtgcacttgccaccatgGCCGGCCAGCAGGACGAGCCCAAGCAGGCCGCCTCTCAACCATCTCAATTGAAAGGAGGACAGTGGTTCCTGCCCCAGAACAGCAGCAGCCAGAGCATCCTGGCCGAGCAAAAGAAAATCGCTGAGGTGAGCGAGAGCGAGCTGCTGGAGAACAAGCAAGCCGAACAGAGCCCCATCCACAACCAGGACCAGGGACCCggatcGAGACGGACAGCGGTTCGGTGTTTC					CGTCACTC					sublibrary_1					False	False	True
339	AGQQSAAYLSMSYGAVANANSTPAPYERTRLSPYRASYDDMYKKAVAMSKRYGSDRRLAEWSDYRR	GGTTGTGACGAATCGTGCGCGTCTCggctgCTTCCTAATTAAggatcgaccgtgagtgcacttgccaccatgGCCGGCCAACAGAGCGCCGCCTACCTGAGCATGAGCTACGGCGCAGTGGCTAATGCTAATAGCACCCCTGCACCCTACGAGAGAACCAGACTGAGCCCTTACAGGGCCAGCTACGATGACATGTACAAGAAGGCCGTGGCTATGAGCAAGAGGTACGGCAGCGACAGGAGACTGGCCGAGTGGTCTGACTACAGAAGGggatcGAGACGCGGCGATCACGTATGGAGG					CTTCCTAA					sublibrary_3					False	True	False	146.0	1.4452054794520548	0.013652047480873744	37.73972602739726	37.975811419095	7.834204668283782	0.6950073892266274	0.0927993889416728	0.4589041095890411	0.04494189178165138	0.21321232153639688	0.0273972602739726	0.0
340	AGRPSAAYLSMSRGAVANANSTPPPYERTRLSPPRASYDDPYKKAVAMSKRYGSDRRLAELSDYRR	CATGTCGGCGCTAGATTGCCGTCTCggctgCCAATCGAATAAggatcgaccgtgagtgcacttgccaccatgGCCGGCAGACCCAGCGCCGCCTACCTGAGCATGTCTAGGGGCGCAGTTGCTAATGCTAATAGCACCCCACCTCCCTACGAGAGGACCAGGCTCTCCCCTCCCAGGGCTTCTTATGATGATCCCTACAAGAAGGCCGTGGCTATGAGCAAGAGGTACGGCAGCGACAGGAGGCTGGCCGAACTGTCTGACTACAGAAGGggatcGAGACGGACAGCGGTTCGGTGTTTC					CCAATCGA					sublibrary_1					False	True	False	126.0	1.9603174603174602	0.013680834457572177	44.45238095238095	18.99905045351474	7.933039574193761	0.6693112742968715	0.09488414473440059	0.6666666666666666	0.10553392440918473	0.17553177180945986	0.007936507936507936	0.007936507936507936	78.0	2.769230769230769	0.021619611089772034	69.41025641025641	22.405851493139632	10.598273895661286	0.6497949460746119	0.10560208350548227	0.7564102564102564	0.20374211900241443	0.21055250961979596	0.01282051282051282	0.0
341	AGSAAGSAWLFPAPAAHAIQDEILGSEKSKSQQQQQQEQQESLEKQQLSPSQSQEAGILPDPEKVK	TCCAGACCGTTCAGGTGTGCGTCTCggctgAAATCTCCTTAAggatcgaccgtgagtgcacttgccaccatgGCCGGCTCCGCCGCTGGATCTGCTTGGCTGTTTCCTGCTCCTGCTGCTCATGCTATACAGGACGAGATCCTGGGCAGCGAGAAGAGCAAGAGCCAGCAGCAACAGCAGCAAGAACAACAGGAGAGCCTGGAGAAGCAACAACTGAGCCCCAGCCAGAGCCAAGAGGCCGGAATTCTGCCCGATCCCGAGAAGGTGAAGggatcGAGACGGGCCATGCGGAATGGGTTA					AAATCTCC					sublibrary_2					False	True	False
342	AGSAGGCLLDRKAVGTGAGGGFGRRHSVTLGSSKFHQNQLLSSLKGEGAGALSSRDSRFRDRSFSE	GGTTGTGACGAATCGTGCGCGTCTCggctgTCATCGCCCTAAggatcgaccgtgagtgcacttgccaccatgGCCGGCAGCGCCGGCGGATGTTTGCTGGATAGGAAAGCTGTTGGAACAGGAGCTGGAGGAGGCTTCGGGAGGAGACACAGCGTGACCCTGGGATCTAGCAAGTTCCACCAGAACCAGCTCTTGAGCAGCCTGAAGGGCGAGGGTGCTGGAGCTCTGTCTTCTAGGGACTCTAGGTTCAGGGACAGGTCCTTCAGCGAGggatcGAGACGCGGCGATCACGTATGGAGG					TCATCGCC					sublibrary_3					False	True	False	263.0	0.33840304182509506	0.005743834719899078	13.927756653992395	35.14306722689076	13.815690867120095	0.6426806315628057	0.10602880348382471	0.12927756653992395	0.16957212065025043	0.19690456112604723	0.0076045627376425855	0.0038022813688212928	239.0	0.3514644351464435	0.0063048616411482015	14.602510460251047	34.495098039215684	15.897146173268656	0.665670045599257	0.10886417419529654	0.14225941422594143	0.2635067215227905	0.20275101854231745	0.008368200836820083	0.0041841004184100415
343	AGSAGGCLLDRKAVGTPAGGGFGRRHSVTLPSSKFHQNQLLSSLKGEGAPALSSRDSRFRDRSFSE	TCCAGACCGTTCAGGTGTGCGTCTCggctgCCGCGATCGTAAggatcgaccgtgagtgcacttgccaccatgGCCGGCAGCGCCGGCGGATGTCTGCTGGATAGAAAAGCTGTTGGAACACCTGCTGGTGGAGGCTTCGGCAGGAGGCACAGCGTGACCCTTCCTTCTAGCAAGTTCCACCAAAACCAGCTGCTCAGCAGCCTGAAGGGCGAGGGAGCTCCTGCTCTGTCTTCTAGGGATTCTAGGTTCAGGGACAGGTCCTTCAGCGAGggatcGAGACGGGCCATGCGGAATGGGTTA					CCGCGATC					sublibrary_2					False	True	False	202.0	0.18316831683168316	0.0007963285703951312	2.48019801980198	13.84375	2.9477767079817525	0.659112490951265	0.06861612159377449	0.1188118811881188	0.11316991255510991	0.1674709143318259	0.0	0.0049504950495049506	141.0	0.2127659574468085	0.001586577597615681	5.099290780141844	21.626666666666665	7.283466366614145	0.6334327359397146	0.06072400812792422	0.10638297872340426	0.19960582059412094	0.27175173699207533	0.0	0.0
344	AGSARPAASDDPSTSEESSTNTKGAKKPKKDEERAEAERSASKGQSPISTSTSTKGSSKRTTKVQS	GGTTGTGACGAATCGTGCGCGTCTCggctgATTCATCCCTAAggatcgaccgtgagtgcacttgccaccatgGCCGGCAGCGCCAGACCCGCCGCCAGCGATGATCCCTCCACATCTGAAGAATCATCAACAAACACCAAGGGCGCCAAGAAGCCCAAGAAAGACGAGGAGAGGGCCGAGGCCGAAAGATCTGCCAGCAAGGGCCAATCTCCCATCAGCACAAGCACCAGCACCAAAGGCAGCAGCAAGAGGACCACAAAGGTGCAGAGCggatcGAGACGCGGCGATCACGTATGGAGG					ATTCATCC					sublibrary_3					False	False	True														46.0	0.15217391304347827	0.0017559592681697	5.630434782608695	37.0	28.715351792576534	0.6016315864049625	0.2256641486232756	0.021739130434782608	0.20294622710101606	0.2217157197837509	0.0	0.0
345	AGSINPAMMAAAQAALQSSGGMMGMLASQQNQSGPSGNNQNQGNMQREPNQAGGSGNNSGSGSNSG	TCCAGACCGTTCAGGTGTGCGTCTCggctgCTCAACAGGTAAggatcgaccgtgagtgcacttgccaccatgGCCGGCAGCATCAACCCCGCCATGATGGCTGCCGCCCAAGCTGCTCTTCAATCATCAGGAGGGATGATGGGCATGCTGGCCTCCCAGCAGAATCAGAGCGGCCCCTCAGGAAATAACCAAAACCAGGGCAACATGCAGAGGGAGCCCAATCAGGCCGGCGGCTCCGGCAATAATTCAGGATCTGGCAGCAACTCTGGCggatcGAGACGGGCCATGCGGAATGGGTTA					CTCAACAG					sublibrary_2					False	True	False	52.0	0.19230769230769232	0.0009015576998272	3.7115384615384617	16.261904761904763	3.554804667656325	0.6856797277778907	0.0166101301497699	0.1346153846153846	0.14366339540811632	0.028603842805467326	0.0	0.019230769230769232	69.0	0.21739130434782608	0.012475964986255332	13.202898550724637	63.94791666666667	28.690835241262857	0.5741275497642843	0.060554849504522425	0.057971014492753624	0.4680779013532637	0.2580722515111539	0.0	0.0	93.0	0.16129032258064516	0.009235300122867813	9.67741935483871
346	AGSINPAMMAAAQAALQSSGGMMGMLASQQNQSGPSGNNQNQGNMQREPNQAGGSGNNSYSGSNSG	CATGTCGGCGCTAGATTGCCGTCTCggctgAAGCTTAATTAAggatcgaccgtgagtgcacttgccaccatgGCCGGCAGCATCAACCCCGCCATGATGGCTGCCGCCCAAGCTGCATTGCAAAGTTCAGGAGGGATGATGGGCATGCTGGCCTCCCAGCAAAACCAGAGCGGCCCCTCAGGAAACAACCAAAATCAGGGCAACATGCAGAGGGAGCCCAATCAGGCCGGCGGGAGCGGCAACAACTCTTATTCTGGCAGCAACTCTGGCggatcGAGACGGACAGCGGTTCGGTGTTTC					AAGCTTAA					sublibrary_1					False	True	False
347	AGSINPAMMAAAQAALQSSWGMMGMLASQQNQSGPSGNNQNQGNMQREPNQAGGSGNNSYSGSNSG	TCCAGACCGTTCAGGTGTGCGTCTCggctgTTAGTCGGATAAggatcgaccgtgagtgcacttgccaccatgGCCGGCAGCATCAACCCCGCCATGATGGCTGCCGCACAAGCTGCTCTGCAAAGTTCTTGGGGAATGATGGGCATGCTGGCCTCCCAGCAGAATCAGAGCGGCCCCAGCGGAAACAATCAAAACCAGGGCAACATGCAGAGGGAGCCCAACCAGGCTGGCGGCTCCGGCAACAACTCTTATTCTGGCAGCAACTCTGGCggatcGAGACGGGCCATGCGGAATGGGTTA					TTAGTCGG					sublibrary_2					False	True	False	101.0	0.5643564356435643	0.0502421019629004	65.60396039603961	96.1955128205128	24.212356792465165	0.5860509101426938	0.06818145547311362	0.25742574257425743	0.8352476408188574	0.2944995593507444	0.009900990099009901	0.0	170.0	0.27647058823529413	0.022602578110279048	28.441176470588236	76.58999999999999	17.634569669344025	0.6158147122379095	0.052683077331719605	0.14705882352941177	0.6634869564102016	0.27258940775788904	0.01764705882352941	0.0	161.0	0.22981366459627328	0.001516462794963203	3.8074534161490683
348	AGTGVAAAAVAMITPIAAKPVAGAIAGPGIVAAAAVKKGLAAPMAAPGVAFGALPAALQAGGAVGA	TCCAGACCGTTCAGGTGTGCGTCTCggctgAGTTGAAACTAAggatcgaccgtgagtgcacttgccaccatgGCCGGCACCGGCGTCGCAGCCGCCGCCGTTGCTATGATTACACCAATTGCTGCTAAACCAGTGGCTGGCGCCATCGCTGGCCCCGGAATTGTTGCAGCTGCTGCAGTTAAGAAGGGACTTGCCGCTCCCATGGCTGCTCCTGGAGTTGCTTTTGGAGCTCTGCCTGCTGCTCTGCAAGCTGGCGGAGCTGTGGGAGCTggatcGAGACGGGCCATGCGGAATGGGTTA					AGTTGAAA					sublibrary_2					False	False	True
349	AGVVQGQQDEASGKQDSESKSDFFGVDVGTHGKHKSQKMYEFYKGFGYRYQGDKAVQRVETSAKDK	TCCAGACCGTTCAGGTGTGCGTCTCggctgCCACCGCTCTAAggatcgaccgtgagtgcacttgccaccatgGCCGGCGTGGTGCAGGGCCAGCAAGACGAGGCCTCTGGCAAGCAGGATTCTGAAAGCAAAAGCGACTTCTTCGGCGTCGACGTGGGCACCCACGGAAAGCACAAGAGCCAGAAGATGTACGAGTTCTACAAGGGCTTCGGCTACAGGTACCAAGGCGACAAGGCCGTGCAGAGGGTGGAGACATCTGCCAAGGACAAGggatcGAGACGGGCCATGCGGAATGGGTTA					CCACCGCT					sublibrary_2					False	False	True														58.0	0.5172413793103449	0.0020840759543424895	6.4655172413793105	11.643589743589745	2.933693746414625	0.5893387701465205	0.09315875006342414	0.22413793103448276	0.3127469203389054	0.3194729955423698	0.0	0.0	63.0	0.14285714285714285	0.0008601568698684492	2.238095238095238
350	AGYQVPPGSSYNGGPGAYGPAAAYPPQGYGPYPGPAPWPAGGPPGAPAGPAWGGGPPPGQGAPYAA	GGTTGTGACGAATCGTGCGCGTCTCggctgCATCGGATCTAAggatcgaccgtgagtgcacttgccaccatgGCCGGCTACCAGGTGCCGCCCGGCAGCTCCTACAACGGCGGCCCTGGAGCTTATGGTCCAGCAGCTGCCTACCCTCCCCAGGGCTACGGCCCCTATCCAGGACCTGCTCCTTGGCCAGCTGGAGGACCTCCCGGAGCTCCTGCTGGTCCTGCTTGGGGTGGTGGACCACCTCCTGGACAGGGCGCTCCTTACGCCGCCggatcGAGACGCGGCGATCACGTATGGAGG					CATCGGAT					sublibrary_3					False	False	True	305.0	0.5508196721311476	0.0054851159083805405	14.160655737704918	26.574974670719353	3.4590299918693725	0.6338862707035762	0.0397034913589219	0.3081967213114754	0.15789154452671283	0.2190878698803825	0.013114754098360656	0.0	269.0	0.8884758364312267	0.009459441777188663	24.810408921933085	28.644305555555555	4.935697411070376	0.6363537429406357	0.05487038715565493	0.44609665427509293	0.24781109520700817	0.2037945828654187	0.01486988847583643	0.0
351	AGYSGYAAGGYAAYNPDAGYAAAYNPAGGYAAYNPAGGYAAAFNPAGGRGNYKNFNYNNNLAGYAA	GGTTGTGACGAATCGTGCGCGTCTCggctgAGTCCGTAATAAggatcgaccgtgagtgcacttgccaccatgGCCGGCTACAGCGGCTACGCCGCCGGAGGGTACGCAGCCTATAATCCAGATGCAGGATATGCTGCAGCGTACAACCCCGCCGGTGGGTATGCCGCTTACAATCCTGCTGGTGGTTATGCAGCTGCCTTCAATCCCGCTGGCGGAAGGGGCAACTACAAGAACTTCAATTACAACAACAATCTGGCTGGCTATGCTGCCggatcGAGACGCGGCGATCACGTATGGAGG					AGTCCGTA					sublibrary_3					False	True	False	74.0	1.135135135135135	0.005539925596756534	15.986486486486486	12.963059163059164	4.562295948899113	0.6309989710376839	0.079934738919568	0.44594594594594594	0.01657300556568315	0.20854160865850138	0.0	0.0
352	AGYSNPMMGGFPNASFMSPAFGTGYMQIAFSSNHFMHHHPMYPSAHIYGRPPGHAFHSGAQHPGYV	TCCAGACCGTTCAGGTGTGCGTCTCggctgATCGGCAAGTAAggatcgaccgtgagtgcacttgccaccatgGCCGGCTACTCCAACCCCATGATGGGCGGCTTCCCCAACGCCAGCTTTATGTCTCCTGCTTTCGGCACAGGCTACATGCAAATCGCCTTCTCTAGCAACCACTTCATGCACCACCACCCTATGTACCCCAGCGCCCACATCTACGGCAGACCTCCTGGACATGCCTTCCACTCTGGAGCTCAACACCCTGGCTACGTGggatcGAGACGGGCCATGCGGAATGGGTTA					ATCGGCAA					sublibrary_2					False	False	True	532.0	2.8364661654135337	0.029537216302506074	74.31766917293233	24.81933608195312	10.372768940355245	0.6391469748953651	0.10695964764827036	0.618421052631579	0.10996426707981237	0.16196525942811785	0.005639097744360902	0.0037593984962406013
353	AHDNQYSGANNSQANNHYNENLYSAREAHNNKQYQSKNGKYGTNKYNNRNNSQGNAQYYNNRFNNG	GGTTGTGACGAATCGTGCGCGTCTCggctgTAGCTAAAGTAAggatcgaccgtgagtgcacttgccaccatgGCCCACGACAACCAGTACAGCGGCGCAAACAACAGCCAGGCCAACAACCACTACAACGAGAACCTGTACTCCGCCAGAGAGGCCCACAACAACAAGCAGTACCAGAGCAAGAACGGCAAGTACGGCACCAACAAGTATAACAACCGGAACAACTCCCAGGGCAACGCCCAGTACTACAATAACAGATTCAACAACGGCggatcGAGACGCGGCGATCACGTATGGAGG					TAGCTAAA					sublibrary_3					False	True	False	69.0	0.2753623188405797	0.001012554996226748	3.8115942028985508	12.423611111111112	2.1590836572408647	0.7015556616929529	0.03653559774572398	0.17391304347826086	0.10012534401330649	0.3410154781506875	0.0	0.0	66.0	0.45454545454545453	0.0019197234689596167	6.196969696969697	12.148958333333333	2.9886107777782316	0.6916696792230552	0.047862990287403734	0.24242424242424243	0.20045983243406237	0.31690722875114896	0.0	0.0
354	AHFDVLPTEFTLGDDKHYGGFTNKQLQSGQEYVFFVLAVMDHAESKMYATSPYSDPVVSMDLDPQP	CATGTCGGCGCTAGATTGCCGTCTCggctgTCAAACTACTAAggatcgaccgtgagtgcacttgccaccatgGCCCACTTCGACGTGCTGCCCACCGAGTTTACCCTGGGCGACGACAAGCACTATGGAGGATTCACCAACAAGCAGCTGCAGAGCGGCCAGGAGTACGTGTTCTTCGTGCTGGCCGTGATGGACCATGCTGAGAGCAAGATGTACGCCACCTCCCCTTACAGCGACCCCGTGGTGAGCATGGACCTGGATCCTCAACCCggatcGAGACGGACAGCGGTTCGGTGTTTC					TCAAACTA					sublibrary_1					True	False	False
355	AHHSGSQGPLLTTGDLGKAKTQKRVKAGNGTSNSTLSGPGLDSKPGKRSRTPSNDGKSKDKPPKRK	TCCAGACCGTTCAGGTGTGCGTCTCggctgAAAGAGGGATAAggatcgaccgtgagtgcacttgccaccatgGCTCACCACAGCGGCAGCCAGGGCCCTCTGCTGACCACCGGAGATCTGGGAAAAGCTAAAACCCAGAAGAGGGTGAAGGCCGGCAACGGCACCAGCAACAGCACACTTTCTGGACCTGGACTGGACTCCAAACCTGGCAAGAGGAGCAGGACCCCTAGCAACGACGGCAAGTCCAAGGACAAGCCTCCCAAGAGAAAGggatcGAGACGGGCCATGCGGAATGGGTTA					AAAGAGGG					sublibrary_2					False	True	False
356	AHKSGREKDKPPKTRQGELGPPVIQVALPLDLLTIVDRAKKAARKLVKRRRPKKQTKPSAREDPRP	TCCAGACCGTTCAGGTGTGCGTCTCggctgTATAATCCCTAAggatcgaccgtgagtgcacttgccaccatgGCCCACAAGAGCGGCAGGGAGAAGGACAAGCCTCCCAAGACCAGGCAAGGAGAACTGGGACCTCCTGTGATCCAGGTGGCTCTGCCTCTGGACCTGCTGACCATTGTTGATAGGGCCAAGAAGGCCGCTAGGAAGCTGGTGAAGAGGAGGAGGCCCAAGAAACAGACCAAGCCCTCTGCTAGGGAAGACCCTAGGCCCggatcGAGACGGGCCATGCGGAATGGGTTA					TATAATCC					sublibrary_2					False	False	True	141.0	6.134751773049645	0.2956769173680175	688.1489361702128	129.98330884670884	100.58568550415782	0.6734504030046046	0.13660309248790978	0.8865248226950354	1.4444310573077517	0.21489016166389954	0.0425531914893617	0.014184397163120567
357	AHLCKEADIKAALEACKAADTFNFKTFFHTIGFASKSADDVKKAFKVIDQDASGFIEVEELKLFLQ	GGTTGTGACGAATCGTGCGCGTCTCggctgATCAATAGATAAggatcgaccgtgagtgcacttgccaccatgGCCCACCTGTGCAAGGAGGCCGACATCAAAGCTGCCCTGGAGGCTTGTAAAGCCGCTGACACCTTCAACTTTAAGACCTTCTTTCATACCATCGGCTTCGCCAGCAAGAGCGCCGACGACGTGAAGAAGGCTTTCAAGGTGATTGACCAGGACGCCAGCGGGTTCATCGAGGTGGAGGAGCTGAAGCTGTTCCTGCAGggatcGAGACGCGGCGATCACGTATGGAGG					ATCAATAG					sublibrary_3					True	False	False	206.0	0.07766990291262135	0.0026582757627694516	4.41747572815534	42.760000000000005	19.65872475871429	0.6810121044516995	0.0664036183061952	0.024271844660194174	0.022302993797732092	0.15977742850790608	0.009708737864077669	0.0
358	AHNVRMHKQKKHENHHTLESHSSTHHSGRHAIVGKRTHKVHSVPEHIPHDPGPKKAHNHDSDKSNK	CATGTCGGCGCTAGATTGCCGTCTCggctgCGACTACAGTAAggatcgaccgtgagtgcacttgccaccatgGCCCACAACGTCAGGATGCACAAGCAGAAGAAGCACGAAAACCACCACACACTGGAGAGCCACAGCAGCACCCACCACTCTGGCAGACACGCCATTGTTGGCAAGAGAACCCACAAGGTGCACAGCGTGCCCGAGCACATCCCTCACGATCCTGGACCTAAGAAGGCTCACAACCACGACTCCGACAAGAGCAACAAGggatcGAGACGGACAGCGGTTCGGTGTTTC					CGACTACA					sublibrary_1					False	False	True
359	AHPTSLGLKRYVKMLDLLQRNSTEQHSGYTRELWERQNLVPFMNFARITSATGATCEGVIKYMPLV	TCCAGACCGTTCAGGTGTGCGTCTCggctgAGATTACACTAAggatcgaccgtgagtgcacttgccaccatgGCCCACCCCACCAGCCTGGGCCTGAAGAGGTACGTGAAGATGTTGGATCTGCTGCAAAGGAATAGCACCGAGCAGCACAGCGGCTACACCAGGGAGCTGTGGGAAAGGCAGAACCTGGTTCCTTTCATGAACTTCGCCAGGATCACCAGCGCCACAGGCGCCACCTGCGAAGGCGTGATCAAGTATATGCCTCTGGTGggatcGAGACGGGCCATGCGGAATGGGTTA					AGATTACA					sublibrary_2					True	False	False	149.0	0.4899328859060403	0.00467626405175479	13.919463087248323	44.26845238095238	3.7723092744564113	0.6393739622868997	0.07678002682505182	0.1342281879194631	0.029977250336013193	0.20980606138091956	0.013422818791946308	0.0
360	AHQPSAAYLSMSQHAVHNANSTPPPYERTRLSPPRASYDDPYKKAVAMSKRYGSDRRLAELSDYRR	TCCAGACCGTTCAGGTGTGCGTCTCggctgGATAGAGCATAAggatcgaccgtgagtgcacttgccaccatgGCCCACCAGCCTAGCGCCGCCTACCTGAGCATGAGCCAACACGCTGTGCACAACGCTAATAGCACCCCACCTCCCTACGAGAGGACCAGACTGAGCCCTCCCAGAGCCAGCTATGATGATCCCTACAAGAAGGCCGTGGCTATGAGCAAGAGGTACGGCAGCGACAGAAGACTGGCCGAGCTCAGCGACTACAGAAGGggatcGAGACGGGCCATGCGGAATGGGTTA					GATAGAGC					sublibrary_2					False	True	False	65.0	0.8	0.003981348992452962	12.538461538461538	16.375	5.437040310869831	0.6768514338589162	0.11504215614522141	0.4	0.14702722213396285	0.3379043333592968	0.0	0.0	48.0	1.125	0.005552956862127212	17.25	16.131410256410255	5.485010277366933	0.6705446853231881	0.124942031703675	0.5416666666666666	0.21695194231002743	0.33763987953686675	0.0	0.0
361	AHQQQQQQQQHQQSQQLPLAHSQQQQQQHQVDHQQQQVQQPQPQVLRPLFVQQQQSSQTQQTNAPP	CATGTCGGCGCTAGATTGCCGTCTCggctgACAGCGCGATAAggatcgaccgtgagtgcacttgccaccatgGCCCATCAACAACAACAACAACAGCAGCAACACCAACAGAGTCAGCAGCTGCCTCTTGCTCACAGCCAGCAACAGCAGCAACAACATCAGGTGGACCACCAGCAGCAGCAGGTCCAACAGCCTCAACCCCAAGTTCTGAGGCCTCTGTTCGTTCAACAGCAACAGTCCAGCCAGACCCAGCAGACCAACGCCCCTCCCggatcGAGACGGACAGCGGTTCGGTGTTTC					ACAGCGCG					sublibrary_1					False	False	True
362	AHSPQTDLKDDHDESTPDPQSKSPNGSTSIPMIENEKISSKVPGLLSNDVTFFKNNYYISPSIETL	GGTTGTGACGAATCGTGCGCGTCTCggctgAGCGAGTATTAAggatcgaccgtgagtgcacttgccaccatgGCCCACTCCCCTCAGACCGACCTGAAGGACGACCACGACGAGAGCACTCCTGATCCTCAAAGCAAGAGCCCCAACGGCAGCACCAGCATCCCCATGATCGAGAACGAGAAGATCAGCAGCAAGGTGCCCGGCCTGCTGAGCAACGACGTGACCTTCTTCAAGAACAACTACTACATCTCCCCTAGCATCGAGACCCTGggatcGAGACGCGGCGATCACGTATGGAGG					AGCGAGTA					sublibrary_3					True	False	False														129.0	0.14728682170542637	0.013793520687941806	25.496124031007753	153.03571428571428	101.86610993462996	0.6824515652857295	0.1356122735329369	0.05426356589147287	0.4326924085534703	0.2628453535954044	0.031007751937984496	0.007751937984496124	147.0	0.21768707482993196	0.008775428212035865	16.244897959183675
363	AHSRQWPPLPWSPSSQGSPQSDPTFAAPKSPKPSPSWPSSPLEPSSHFPLNLSQSPLTQRPFSSSQ	CATGTCGGCGCTAGATTGCCGTCTCggctgTCATCCTATTAAggatcgaccgtgagtgcacttgccaccatgGCCCACAGCAGACAGTGGCCTCCCCTGCCCTGGAGCCCATCATCTCAAGGATCTCCACAAAGCGACCCCACATTCGCTGCCCCTAAGAGCCCCAAGCCCTCTCCTTCTTGGCCTTCATCTCCTCTGGAACCCAGCAGCCACTTCCCTCTGAACCTGAGCCAGAGCCCTTTGACCCAGAGGCCTTTCAGCAGCTCCCAGggatcGAGACGGACAGCGGTTCGGTGTTTC					TCATCCTA					sublibrary_1					False	False	True	359.0	2.033426183844011	0.03771056774857227	84.62952646239555	39.737422360248445	14.086558509747755	0.6414354116127465	0.0826445063283754	0.5766016713091922	0.14548663740337825	0.15628419512474448	0.002785515320334262	0.002785515320334262	183.0	3.5081967213114753	0.07639245350108997	158.9672131147541	45.93652391605412	17.743451371949757	0.6267974526660962	0.101317286454879	0.8142076502732241	0.3549784840609923	0.10729961667563873	0.01092896174863388	0.01639344262295082
364	AHTGGRISMMNMAHGGPGQSFSGHPGAHPGFPPFPSYSSHGNYGGGAGAHPMVGHMMAIGQAHPSN	TCCAGACCGTTCAGGTGTGCGTCTCggctgGTCCACTTCTAAggatcgaccgtgagtgcacttgccaccatgGCCCACACAGGCGGCAGGATCAGCATGATGAACATGGCACACGGCGGCCCTGGACAATCTTTCAGCGGGCATCCAGGAGCACATCCTGGTTTTCCTCCCTTCCCCAGCTACAGCAGCCATGGCAACTACGGAGGAGGAGCTGGTGCTCATCCAATGGTGGGGCACATGATGGCTATCGGCCAGGCTCACCCTAGCAACggatcGAGACGGGCCATGCGGAATGGGTTA					GTCCACTT					sublibrary_2					False	False	True	193.0	2.766839378238342	0.028323768347483683	67.67357512953367	21.369939464776536	8.782761278263939	0.6536398223158354	0.11338747724860661	0.7202072538860104	0.24157573457647072	0.25527193542299603	0.015544041450777202	0.0051813471502590676	267.0	5.382022471910112	0.07506139577824854	164.38951310861424	27.828010406822813	12.71834737160417	0.6270114915659617	0.13220276345479906	0.8913857677902621	0.5823050438926612	0.24313765789761072	0.011235955056179775	0.0	212.0	8.127358490566039	0.14231899833316733	293.39622641509436
365	AIAKEKHGYNVEQALGMLFWHKHNIEKSLADLPNFTPFPDEWTVEDKVLFEQAFSFHGKSFHRIQQ	TCCAGACCGTTCAGGTGTGCGTCTCggctgCACTTACCTTAAggatcgaccgtgagtgcacttgccaccatgGCCATCGCTAAGGAGAAGCACGGCTACAACGTGGAGCAGGCCCTGGGCATGCTGTTCTGGCACAAGCACAACATCGAGAAGAGCCTGGCCGATCTGCCCAACTTTACCCCTTTCCCCGACGAGTGGACCGTGGAGGACAAAGTGCTGTTTGAGCAAGCCTTCAGCTTCCATGGCAAGTCCTTCCACAGGATCCAGCAGggatcGAGACGGGCCATGCGGAATGGGTTA					CACTTACC					sublibrary_2					True	False	False
366	AIGEDRANHFHNEGRFESSYMGFWDPRPDGSRSSDSDYMENEGGKGVAFNMSNSSPRFEMPTKDDI	GGTTGTGACGAATCGTGCGCGTCTCggctgTGTTCAAATTAAggatcgaccgtgagtgcacttgccaccatgGCCATCGGGGAAGACAGGGCCAACCACTTCCACAACGAGGGCAGGTTCGAGAGCAGCTACATGGGCTTCTGGGATCCTAGGCCTGACGGATCTAGGAGCAGCGATAGCGACTATATGGAGAACGAAGGCGGCAAGGGCGTGGCCTTCAACATGAGCAACAGCTCCCCTAGATTCGAGATGCCCACCAAGGACGACATCggatcGAGACGCGGCGATCACGTATGGAGG					TGTTCAAA					sublibrary_3					False	False	True	96.0	0.20833333333333334	0.004381250271732193	12.739583333333334	73.26893939393939	36.9084322995464	0.6154456835416201	0.10671507642392403	0.03125	0.02400109292266892	0.2393275319613232	0.010416666666666666	0.0
367	AIGVVVAIAKAGILVAAKGAAPAAPAGAGAAAVVAGATGGGGGAFPGPGPKGAGAAAAAGAGQPAT	TCCAGACCGTTCAGGTGTGCGTCTCggctgGCCCTCACATAAggatcgaccgtgagtgcacttgccaccatgGCCATCGGCGTGGTCGTGGCTATCGCCAAGGCCGGAATTCTGGTTGCTGCAAAAGGAGCAGCTCCTGCTGCACCTGCTGGAGCTGGAGCAGCAGCTGTTGTAGCTGGTGCAACAGGAGGAGGTGGAGGAGCTTTTCCAGGACCTGGACCTAAAGGTGCAGGTGCTGCAGCTGCTGCTGGTGCTGGACAACCTGCTACCggatcGAGACGGGCCATGCGGAATGGGTTA					GCCCTCAC					sublibrary_2					False	False	True	79.0	0.12658227848101267	0.0004222140977650152	1.620253164556962	11.642857142857142	2.642857142857143	0.6284679672535686	0.07640036305092844	0.08860759493670886	0.03542832337453312	0.06376851264859383	0.0	0.0
368	AIIPVNKRRGAHGSELSSKIRKIHIQETQEFSKNYTTETDNEMNGNGKPGIPRGNTKIHSMNENPT	TCCAGACCGTTCAGGTGTGCGTCTCggctgCCTTGGCCGTAAggatcgaccgtgagtgcacttgccaccatgGCCATCATCCCCGTGAACAAGAGGAGGGGCGCCCACGGCAGCGAACTGAGCTCCAAGATTAGAAAGATCCACATCCAGGAGACCCAGGAGTTCAGCAAGAACTACACCACCGAGACCGACAACGAGATGAACGGCAATGGCAAGCCCGGCATTCCTAGGGGCAACACAAAGATTCACAGCATGAACGAGAACCCCACCggatcGAGACGGGCCATGCGGAATGGGTTA					CCTTGGCC					sublibrary_2					True	False	False	130.0	0.13846153846153847	0.004824473395147761	7.323076923076923	18.525974025974026	7.081112799501223	0.550420633200832	0.06206997198094156	0.05384615384615385	0.13575494219591053	0.3181088273654606	0.007692307692307693	0.007692307692307693	78.0	0.16666666666666666	0.007933475156234516	11.717948717948717	45.84090909090909	24.78389479825428	0.5184467143090431	0.21724490193329546	0.02564102564102564	0.2284267001110856	0.33671037746213356	0.0	0.01282051282051282
369	AIKGEGPKAAERPAPAEARAVGAGVVAAVAAVTIAPAAGIAAGKGVQAAPAALTFPREAARAGGAA	TCCAGACCGTTCAGGTGTGCGTCTCggctgGAGGTCTTATAAggatcgaccgtgagtgcacttgccaccatgGCCATCAAGGGCGAGGGACCTAAAGCTGCAGAAAGACCAGCACCTGCTGAAGCTAGGGCCGTTGGAGCCGGAGTAGTTGCAGCTGTTGCTGCTGTGACCATAGCTCCAGCTGCTGGCATCGCGGCTGGCAAAGGAGTTCAAGCAGCTCCTGCTGCTCTGACATTCCCCAGAGAAGCTGCTCGCGCTGGTGGTGCTGCTggatcGAGACGGGCCATGCGGAATGGGTTA					GAGGTCTT					sublibrary_2					False	False	True	251.0	0.10358565737051793	0.0006373780684861207	1.4900398406374502	11.764462809917354	2.43141774265396	0.5288415827074149	0.06142967113370256	0.043824701195219126	0.013249787768025418	0.19087325369559907	0.0	0.0
370	AILNAKAQSPKDASSSPAFNSSESPRAFLSPFELKLRSLPEQSPQAERSFAKAFTNDFSQHETPLQ	TCCAGACCGTTCAGGTGTGCGTCTCggctgTGGCATTCATAAggatcgaccgtgagtgcacttgccaccatgGCCATCCTGAACGCCAAGGCCCAGAGCCCCAAGGACGCCAGCAGCTCCCCTGCTTTTAATAGCAGCGAATCTCCTAGGGCCTTCCTGAGCCCCTTCGAGCTCAAACTGAGAAGCCTGCCCGAACAGTCCCCTCAAGCCGAGAGGAGCTTCGCCAAAGCCTTCACCAACGACTTCAGCCAGCACGAGACCCCTCTGCAGggatcGAGACGGGCCATGCGGAATGGGTTA					TGGCATTC					sublibrary_2					False	False	True	486.0	0.102880658436214	0.0019454947176816664	5.302469135802469	35.40576923076923	23.587461040473126	0.6463424354436414	0.06660937023666531	0.026748971193415638	0.06617671526989675	0.2481950157556572	0.0	0.0	254.0	0.14173228346456693	0.005034965062347173	10.374015748031496	66.825	49.711905759712415	0.6158326073225407	0.11206455268738515	0.027559055118110236	0.15270100180089435	0.23608206060826226	0.0	0.0
371	AILPRISVISTGPTLQARRRQSVLNLMTHSVNQGQNIHRKTTASTRKVSLAPQANLTELDIYSRRL	CATGTCGGCGCTAGATTGCCGTCTCggctgCACTCCTTATAAggatcgaccgtgagtgcacttgccaccatgGCCATCCTGCCCAGAATCAGCGTGATCAGCACCGGCCCCACACTTCAAGCTCGAAGAAGGCAGAGCGTGCTGAACCTGATGACCCACAGCGTCAACCAGGGCCAGAACATCCACAGAAAGACCACCGCCAGCACCAGGAAGGTGTCTCTGGCTCCCCAGGCCAATCTGACAGAACTGGACATCTACAGCAGGAGGCTGggatcGAGACGGACAGCGGTTCGGTGTTTC					CACTCCTT					sublibrary_1					True	False	False	303.0	4.438943894389439	0.029237132456905814	86.12871287128714	19.12474148541687	10.181178921396684	0.665795262065444	0.13792401699797663	0.801980198019802	0.10544984052232632	0.008490695486815381	0.013201320132013201	0.0165016501650165
372	AIRKYGRDFQAISDVIGNKSVVQVKNFFVNYRRRFNIDEVLQEWEAEHGKEETNGPSNQKPVKSPD	CATGTCGGCGCTAGATTGCCGTCTCggctgCTTGCCCGTTAAggatcgaccgtgagtgcacttgccaccatgGCCATCAGGAAGTACGGCAGGGACTTCCAGGCTATCAGCGACGTGATCGGCAACAAGAGCGTGGTGCAGGTGAAGAATTTCTTCGTGAACTACAGGAGGAGGTTCAACATCGACGAGGTGCTGCAGGAGTGGGAGGCCGAGCACGGCAAAGAAGAGACCAATGGACCTTCCAACCAGAAGCCCGTGAAGAGCCCCGACggatcGAGACGGACAGCGGTTCGGTGTTTC					CTTGCCCG					sublibrary_1					True	False	False	45.0	0.7111111111111111	0.007021235099344634	22.8	26.8875	15.904816227815285	0.6713792101663363	0.07238798171878877	0.2222222222222222	0.024819630439506864	0.13474900791691688	0.06666666666666667	0.0
373	AITEYTFGPHPFAVTRSLAGWVGPQYSPQTQFNPTWATTLYVTPTSTYAQPQPDQWHRQQWPPGNR	TCCAGACCGTTCAGGTGTGCGTCTCggctgCCTCGGTCTTAAggatcgaccgtgagtgcacttgccaccatgGCCATCACCGAGTACACCTTCGGCCCTCACCCCTTCGCAGTGACAAGGTCTCTGGCTGGATGGGTTGGACCTCAGTACTCCCCTCAGACCCAGTTCAACCCCACCTGGGCTACCACCCTGTACGTGACCCCTACAAGCACCTACGCACAACCTCAACCCGACCAGTGGCACAGGCAACAGTGGCCTCCCGGAAATAGGggatcGAGACGGGCCATGCGGAATGGGTTA					CCTCGGTC					sublibrary_2					False	False	True
374	AIYVQGLNDSVTLDDLADFFKQCGVVKMNKRTGQPMIHIYLDKETGKPKGDATVSYEDPPTAKAAV	TCCAGACCGTTCAGGTGTGCGTCTCggctgGGCGCAGAATAAggatcgaccgtgagtgcacttgccaccatgGCCATCTACGTGCAGGGCCTGAACGACTCCGTGACCCTGGACGACCTGGCTGACTTCTTCAAGCAGTGTGGCGTGGTGAAGATGAACAAGAGGACCGGCCAGCCTATGATCCACATCTACCTGGACAAGGAGACCGGCAAGCCCAAGGGTGACGCCACCGTGAGCTATGAAGATCCTCCCACAGCCAAAGCTGCCGTGggatcGAGACGGGCCATGCGGAATGGGTTA					GGCGCAGA					sublibrary_2					True	False	False	229.0	0.09606986899563319	0.001185766742961077	2.6200873362445414	21.125	8.843883526796592	0.6874125850297443	0.07028075828710034	0.034934497816593885	0.007095885390287916	0.24604945556770877	0.0	0.0
375	AKAAAVAVVAWFKVAAAIGVLGAGAIGAAGAAFWTPAPVGTPAGGAKAIAAGPPQPAAAWFAAGYG	GGTTGTGACGAATCGTGCGCGTCTCggctgTGGTCGCCATAAggatcgaccgtgagtgcacttgccaccatgGCCAAGGCCGCCGCCGTGGCCGTGGTGGCATGGTTTAAAGTAGCTGCTGCAATTGGAGTTCTGGGCGCCGGTGCTATAGGTGCTGCTGGAGCTGCATTCTGGACACCAGCTCCTGTTGGAACCCCTGCAGGAGGAGCTAAGGCTATCGCAGCTGGTCCTCCTCAACCTGCAGCTGCTTGGTTCGCTGCCGGATACGGCggatcGAGACGCGGCGATCACGTATGGAGG					TGGTCGCC					sublibrary_3					False	False	True	154.0	0.5844155844155844	0.0024885284215386623	8.194805194805195	13.242613636363636	3.7898502626907247	0.7009204070580569	0.043226731469538274	0.2857142857142857	0.1506142831597106	-0.27697145966777226	0.0	0.032467532467532464
376	AKASASQLPVGTGNKRPGDPKASSQTSNLAAKTYSLSSSFSSSSSTRKRGPSEETGGAVFDAPAKI	GGTTGTGACGAATCGTGCGCGTCTCggctgCTTCCATACTAAggatcgaccgtgagtgcacttgccaccatgGCTAAGGCCAGCGCCAGCCAGCTGCCCGTGGGCACAGGAAATAAAAGACCTGGAGATCCCAAAGCCTCCTCCCAGACCAGCAACCTGGCCGCCAAGACCTATAGCCTGAGCAGCTCTTTCTCCTCCTCTAGCAGCACCCGGAAGAGGGGCCCTAGCGAGGAAACAGGAGGTGCTGTTTTCGATGCTCCTGCCAAGATCggatcGAGACGCGGCGATCACGTATGGAGG					CTTCCATA					sublibrary_3					False	True	False	72.0	0.05555555555555555	0.00047476397101195135	1.0694444444444444	21.833333333333332	0.5	0.5048983564575289	0.026595549436189667	0.041666666666666664	0.14432475626083818	0.14441213739916747	0.0	0.0	124.0	0.024193548387096774	9.924280419421533e-05	0.23387096774193547	8.75	0.75	0.6969564088987494	0.0398933241542845	0.016129032258064516	0.25786128435595673	0.26956546045888863	0.0	0.0	117.0	0.008547008547008548	1.806736710474359e-05	0.05128205128205128
377	AKDDVQREQVKHKYKSVGQKMSDFDMGTVGARVYMASFDKFQQLKEYQMEDEYIHATFVSKSVKSQ	CATGTCGGCGCTAGATTGCCGTCTCggctgCAGCGAGGATAAggatcgaccgtgagtgcacttgccaccatgGCCAAGGACGACGTGCAGAGGGAGCAGGTGAAGCACAAGTACAAGAGCGTGGGCCAGAAGATGAGCGACTTCGACATGGGCACCGTGGGCGCCAGAGTGTATATGGCTAGCTTCGATAAGTTCCAGCAGCTGAAGGAGTACCAGATGGAGGACGAGTACATCCACGCCACCTTCGTGAGCAAGTCCGTGAAGAGCCAGggatcGAGACGGACAGCGGTTCGGTGTTTC					CAGCGAGG					sublibrary_1					False	False	True	97.0	0.1134020618556701	0.00026377284971888765	0.9278350515463918	9.541666666666668	0.18392556509887897	0.7303631515692423	0.062237578977026226	0.08247422680412371	0.041423520899790386	0.11979602889924612	0.0	0.0
378	AKDQQKNKKNKSGKQSVLNPQVLQKATSPSNKGGKAYTAILLTDNKKQLMQFNQGYSPFEPAQSGA	TCCAGACCGTTCAGGTGTGCGTCTCggctgAATCCCGACTAAggatcgaccgtgagtgcacttgccaccatgGCCAAGGACCAGCAAAAGAATAAGAAGAACAAAAGCGGCAAACAGAGCGTGCTGAACCCTCAGGTGCTGCAGAAGGCCACCTCCCCTAGCAACAAGGGAGGAAAGGCCTACACAGCCATCCTGCTGACCGACAACAAGAAACAGCTGATGCAGTTCAACCAGGGCTACTCCCCTTTCGAGCCCGCCCAGAGCGGAGCCggatcGAGACGGGCCATGCGGAATGGGTTA					AATCCCGA					sublibrary_2					False	False	True
379	AKEARRINDEIERQLRRDKRDARRELKLLLLGTGESGKSTFIKQMRIIHGSGYSDEDKRGFTKLVY	CATGTCGGCGCTAGATTGCCGTCTCggctgAGTAGATAATAAggatcgaccgtgagtgcacttgccaccatgGCCAAGGAGGCCAGGAGGATCAACGACGAGATCGAGAGGCAGCTGAGGAGAGACAAGAGGGACGCTAGGAGGGAGCTGAAGCTGCTGCTTCTGGGCACAGGCGAAAGCGGAAAGAGCACCTTCATCAAGCAGATGAGGATTATCCACGGCAGCGGCTACAGCGACGAGGACAAGCGGGGCTTCACCAAGCTGGTGTACggatcGAGACGGACAGCGGTTCGGTGTTTC					AGTAGATA					sublibrary_1					True	False	False
380	AKEKARDEVKPKRLPLGAKPPPKLITLPKTPDLEPRDDQRGRLAKRQVISAPKKGKVVHRTASRRQ	TCCAGACCGTTCAGGTGTGCGTCTCggctgAAACCTTCGTAAggatcgaccgtgagtgcacttgccaccatgGCCAAAGAGAAGGCCAGGGACGAGGTGAAACCCAAAAGGCTGCCCCTGGGCGCTAAACCTCCTCCTAAACTGATCACCCTGCCCAAGACCCCTGATCTGGAACCTAGGGATGACCAAAGGGGAAGGCTGGCCAAGAGACAGGTGATCTCCGCCCCTAAGAAGGGCAAGGTGGTGCACAGAACCGCTTCTAGGAGGCAGggatcGAGACGGGCCATGCGGAATGGGTTA					AAACCTTC					sublibrary_2					False	False	True	156.0	3.717948717948718	0.052049335920125554	182.78846153846155	65.33197904659443	43.261411945362724	0.6952430933154365	0.13463903078253184	0.8333333333333334	0.12197869929973053	0.4927536112395842	0.3717948717948718	0.21794871794871795	59.0	3.76271186440678	0.06792924417005565	221.38983050847457	80.22483333333334	49.19500148064421	0.6821340747101137	0.1310634461610665	0.847457627118644	0.258555764420415	0.5361716904420614	0.3389830508474576	0.3728813559322034
381	AKGDVDFKRRRRKRNRKRSEKDYPADSSHSGGMGRRFRSAMSSNEESDPGARKETSSGMSRRDITK	CATGTCGGCGCTAGATTGCCGTCTCggctgTCACAAGCATAAggatcgaccgtgagtgcacttgccaccatgGCCAAGGGCGACGTGGACTTCAAGAGGAGAAGGAGGAAGAGGAACAGAAAGAGGTCCGAAAAGGACTACCCCGCCGACTCCAGCCACTCTGGAGGAATGGGAAGGAGATTCAGGAGCGCCATGTCTTCCAACGAGGAGAGCGACCCCGGAGCTAGGAAGGAAACCAGCTCTGGCATGTCTAGAAGGGACATCACCAAGggatcGAGACGGACAGCGGTTCGGTGTTTC					TCACAAGC					sublibrary_1					False	False	True	56.0	2.5714285714285716	0.31516119639933615	581.75	296.8705128205128	163.52617596424327	0.6459471475880117	0.10350038617839749	0.7321428571428571	1.053377643552783	0.10407387772379137	0.5357142857142857	0.05357142857142857	70.0	3.7142857142857144	0.5202522409326811	941.2285714285714	321.5698058995678	178.09377882912753	0.6254450128714825	0.11770907307805122	0.9	2.200083914601115	0.14405971681075636	0.7714285714285715	0.02857142857142857	64.0	4.8125	0.6334039410651306	1119.515625
382	AKHAIRRIEEITAEIEVGRVYTGKVTRIVDFGAFVAIGGGKEGLVHISQIADKRVEKVTDYLQMGQ	TCCAGACCGTTCAGGTGTGCGTCTCggctgAGACATTAATAAggatcgaccgtgagtgcacttgccaccatgGCCAAGCACGCCATCAGGAGGATCGAGGAGATCACCGCCGAGATCGAAGTGGGCAGGGTTTACACCGGCAAAGTGACCAGGATCGTGGACTTCGGCGCCTTCGTGGCTATCGGAGGCGGAAAAGAGGGACTGGTTCACATCAGCCAAATCGCTGACAAGAGGGTGGAGAAGGTGACCGACTACCTGCAGATGGGCCAGggatcGAGACGGGCCATGCGGAATGGGTTA					AGACATTA					sublibrary_2					True	False	False	202.0	0.08415841584158416	0.0017178343348664314	5.2227722772277225	35.77272727272727	21.502392178845724	0.6771242863604825	0.025143125598532667	0.054455445544554455	0.026443122529474068	0.18785384259263785	0.009900990099009901	0.0
383	AKIDDPTDSKPEDWDKPEHIPDPDAKKPEDWDEEMDGEWEPPVIQNPEYKGEWKPRQIDNPDYKGT	TCCAGACCGTTCAGGTGTGCGTCTCggctgATCAGATTATAAggatcgaccgtgagtgcacttgccaccatgGCCAAGATCGACGACCCCACCGACTCCAAGCCCGAGGACTGGGACAAGCCTGAGCATATTCCTGATCCCGATGCCAAGAAACCCGAAGATTGGGACGAGGAGATGGACGGGGAGTGGGAGCCTCCTGTGATCCAGAACCCTGAGTACAAGGGCGAGTGGAAACCTAGGCAGATTGACAATCCTGACTACAAAGGCACCggatcGAGACGGGCCATGCGGAATGGGTTA					ATCAGATT					sublibrary_2					True	False	False
384	AKITIRRKKKVQIPVSRPDPEPVSDNEEDSYDEEIHDPRSGRSGVVNRRSEKIWPRDRSASRERSL	GGTTGTGACGAATCGTGCGCGTCTCggctgGACAACAGATAAggatcgaccgtgagtgcacttgccaccatgGCCAAGATCACCATCAGGAGAAAGAAGAAGGTGCAGATCCCCGTGTCTAGACCCGACCCCGAGCCCGTTAGCGACAACGAGGAAGATAGCTACGATGAGGAGATCCACGACCCAAGGAGCGGCAGAAGCGGCGTGGTGAATAGGAGGAGCGAAAAGATCTGGCCTAGGGACAGGAGCGCTTCTAGGGAGAGGAGCCTGggatcGAGACGCGGCGATCACGTATGGAGG					GACAACAG					sublibrary_3					True	False	False	73.0	2.136986301369863	0.033287486268665456	93.36986301369863	47.11881965552178	23.15182635768178	0.7199263483694409	0.10132782152392822	0.6438356164383562	0.18372532270841477	0.21354698330847294	0.1232876712328767	0.0958904109589041	79.0	3.3544303797468356	0.07847271138055648	212.62025316455697	69.60100603621731	43.32016449917526	0.7030359895493551	0.10743217873144138	0.8987341772151899	0.41802303094036536	0.4516996911118686	0.2911392405063291	0.189873417721519	48.0	3.9375	0.12794584842064824	356.1875
385	AKKFERKPAQLSNLAELQSPESSFSAFQEPSTLSRDLNAASHLASAPNAIPSFFRQEPTSSDQKFP	CATGTCGGCGCTAGATTGCCGTCTCggctgGGGAATCATTAAggatcgaccgtgagtgcacttgccaccatgGCTAAGAAGTTCGAGAGGAAGCCCGCCCAACTGAGCAACCTGGCTGAGCTCCAGAGCCCCGAATCTAGCTTCTCTGCCTTTCAGGAGCCCAGCACCCTGTCTAGGGACCTGAACGCCGCTTCTCATCTGGCTTCTGCTCCTAACGCCATCCCCAGCTTCTTCAGGCAGGAACCCACCAGCAGCGACCAGAAGTTTCCCggatcGAGACGGACAGCGGTTCGGTGTTTC					GGGAATCA					sublibrary_1					False	False	True
386	AKKSNMSNPAQKDYQGTPVKKGNLKSNQVPQSKLFYEKATSGQLKGSAQIPTQQNGAKLFAKDQLN	GGTTGTGACGAATCGTGCGCGTCTCggctgTCTCGGTTATAAggatcgaccgtgagtgcacttgccaccatgGCCAAGAAGAGCAACATGTCCAACCCCGCCCAGAAGGACTACCAGGGCACCCCTGTGAAGAAGGGCAACCTGAAGTCTAACCAGGTGCCCCAGAGCAAGCTGTTCTACGAGAAGGCCACCAGCGGCCAGCTGAAAGGATCTGCCCAGATCCCCACCCAGCAAAATGGAGCCAAGCTCTTCGCCAAGGACCAACTGAACggatcGAGACGCGGCGATCACGTATGGAGG					TCTCGGTT					sublibrary_3					False	False	True
387	AKLDSRWSKGDGGNRYGKKGDSRSIDSYGGFDRGRDSTSSSSDAFRSDKSRSDYSSEFSGFRRGDF	TCCAGACCGTTCAGGTGTGCGTCTCggctgCGGCGTCATTAAggatcgaccgtgagtgcacttgccaccatgGCCAAGCTGGACTCCAGGTGGAGCAAGGGCGACGGCGGCAACAGGTACGGAAAGAAAGGTGACTCTAGGAGCATCGACTCCTACGGCGGGTTCGACAGGGGCAGGGACTCTACCTCATCTTCTAGCGACGCCTTTAGGAGCGACAAGAGCAGGTCCGACTACAGCAGCGAGTTCAGCGGCTTCAGGAGGGGCGATTTCggatcGAGACGGGCCATGCGGAATGGGTTA					CGGCGTCA					sublibrary_2					False	False	True	51.0	1.0980392156862746	0.005770850042982151	21.19607843137255	18.501002506265664	8.820921322005695	0.749157003688032	0.09551450147662721	0.37254901960784315	0.12820067507557165	0.08940248881905692	0.0196078431372549	0.0	56.0	2.3214285714285716	0.012872385856711781	41.017857142857146	16.51801948051948	6.8531711212058575	0.7174668058400892	0.08406068901604719	0.7857142857142857	0.3252460773487343	0.37889503113141887	0.03571428571428571	0.0	71.0	2.7464788732394365	0.015601203652171209	48.61971830985915
388	AKLESEKQQAAESNKKTEEQQAGEVTRTSTAIQTSQEVPGISGSSKNPTVPETTNQTETAKPTVKD	GGTTGTGACGAATCGTGCGCGTCTCggctgCCATTCCTATAAggatcgaccgtgagtgcacttgccaccatgGCCAAGCTCGAGAGCGAGAAGCAGCAGGCCGCCGAGAGCAACAAGAAGACCGAGGAACAACAGGCTGGCGAAGTGACCAGAACCTCCACCGCCATCCAGACCAGCCAAGAGGTTCCTGGAATCAGCGGCAGCAGCAAGAACCCCACAGTGCCCGAGACCACCAACCAGACCGAAACCGCTAAACCCACCGTGAAGGACggatcGAGACGCGGCGATCACGTATGGAGG					CCATTCCT					sublibrary_3					True	False	False
389	AKMRAKVHAAADKHNSVEDSVTKSREHKEKHKTHPSNHHHHHNHHSHKHSHSQLPVGTGNKRPGDP	TCCAGACCGTTCAGGTGTGCGTCTCggctgGAGAAGCTATAAggatcgaccgtgagtgcacttgccaccatgGCCAAGATGAGGGCCAAGGTGCACGCCGCCGCTGACAAGCATAACAGCGTGGAGGACTCTGTGACCAAGTCTAGGGAGCATAAGGAGAAGCACAAGACCCACCCCAGCAACCACCACCATCACCACAACCATCATAGCCACAAGCACAGCCACTCCCAGCTGCCCGTGGGCACAGGCAATAAAAGGCCTGGAGATCCCggatcGAGACGGGCCATGCGGAATGGGTTA					GAGAAGCT					sublibrary_2					False	True	False	31.0	2.032258064516129	0.11927921311770677	335.38709677419354	132.68555555555557	111.69250958073543	0.6727887553809955	0.10906170892235532	0.4838709677419355	0.23898453160278696	-0.030170732243968445	0.3225806451612903	0.0
390	AKNSFFVFSPNQFGSDPRNSTFGTELGNNPEKAVFFKEPELKDTTSKNEQTRETGKATASRDNTDR	CATGTCGGCGCTAGATTGCCGTCTCggctgTCTCTCTCTTAAggatcgaccgtgagtgcacttgccaccatgGCCAAGAACAGCTTCTTCGTGTTCTCCCCTAACCAATTCGGCAGCGACCCTAGGAACAGCACCTTCGGCACCGAACTGGGCAACAACCCTGAAAAGGCCGTCTTCTTCAAGGAGCCTGAGCTGAAGGACACCACCAGCAAGAACGAGCAGACCAGGGAGACCGGCAAAGCCACCGCTTCTAGGGACAACACCGACAGGggatcGAGACGGACAGCGGTTCGGTGTTTC					TCTCTCTC					sublibrary_1					False	False	True
391	AKQPSAKYLSMSQEAVENENSTPPPYERTRLSPPRKSYDDPYKKAVKMSKRYGSDRRLEELSDYRR	CATGTCGGCGCTAGATTGCCGTCTCggctgATCCGTCCTTAAggatcgaccgtgagtgcacttgccaccatgGCCAAGCAGCCTAGCGCCAAGTACCTGAGCATGAGCCAGGAGGCCGTGGAGAACGAGAATTCTACACCTCCACCCTACGAGAGGACCAGGCTCTCCCCTCCCAGAAAATCCTACGACGACCCCTACAAGAAGGCCGTCAAGATGAGCAAGAGGTACGGCTCTGACAGGAGACTGGAGGAGCTCAGCGACTACAGAAGGggatcGAGACGGACAGCGGTTCGGTGTTTC					ATCCGTCC					sublibrary_1					False	True	False														116.0	0.21551724137931033	0.003849249983427759	12.137931034482758	42.75	10.749055356816829	0.7235505432965301	0.014686235757122808	0.15517241379310345	0.296346004668043	0.16834333522708517	0.017241379310344827	0.0	120.0	0.36666666666666664	0.007231614037902841	18.45
392	AKQPSKKYLSMSQGKVANANSTPPPYERTRLSPPRKSYDDPYKKKVKMSKRYGSDRRLKELSDYRR	TCCAGACCGTTCAGGTGTGCGTCTCggctgGATCGAGACTAAggatcgaccgtgagtgcacttgccaccatgGCCAAGCAGCCTAGCAAGAAGTACCTGAGCATGAGCCAGGGCAAGGTGGCCAACGCCAACAGCACCCCACCTCCCTATGAAAGGACAAGGCTCTCTCCTCCTAGGAAGAGCTACGACGACCCCTACAAGAAGAAGGTGAAGATGAGCAAGAGATACGGCAGCGACAGGAGGCTGAAGGAGCTGAGCGACTACAGGAGGggatcGAGACGGGCCATGCGGAATGGGTTA					GATCGAGA					sublibrary_2					False	True	False														110.0	5.127272727272727	0.4780284981846989	1051.8181818181818	246.8716957381243	206.70024825472674	0.6193813373931736	0.14452426715739092	0.9545454545454546	1.1897482891463593	0.2837739003236177	0.9363636363636364	0.0	111.0	5.972972972972973	0.5332900678434797	1115.3153153153153
393	AKRLANFGFTNEPTEDDSQETALFENDTGENPQTKSNPPSFSVVSRTNKRTKKKRFSEGADNTFFG	CATGTCGGCGCTAGATTGCCGTCTCggctgGAATACCGCTAAggatcgaccgtgagtgcacttgccaccatgGCCAAGAGGCTGGCCAACTTCGGCTTCACCAACGAGCCCACCGAGGACGACTCTCAGGAAACAGCTCTGTTCGAGAACGATACCGGGGAGAACCCTCAAACCAAGAGCAACCCTCCCAGCTTCAGCGTGGTGAGCAGGACCAACAAGAGAACAAAGAAGAAGAGGTTCAGCGAGGGCGCCGACAACACATTCTTCGGCggatcGAGACGGACAGCGGTTCGGTGTTTC					GAATACCG					sublibrary_1					False	False	True
394	AKSDEKKDGDASKPAFSFGAKPDENKASATSKPAFSFGAKPEEKKDDNSSKPAFSFGAKSNEDKQD	TCCAGACCGTTCAGGTGTGCGTCTCggctgGAATCATCTTAAggatcgaccgtgagtgcacttgccaccatgGCCAAGAGCGATGAAAAGAAGGACGGGGACGCCAGCAAGCCCGCCTTTAGCTTCGGAGCCAAGCCTGACGAGAATAAAGCCAGCGCCACCAGCAAACCCGCATTCAGCTTTGGCGCTAAGCCCGAGGAGAAGAAAGACGACAACAGCTCTAAGCCTGCCTTCTCTTTCGGGGCCAAGTCCAACGAGGACAAGCAGGACggatcGAGACGGGCCATGCGGAATGGGTTA					GAATCATC					sublibrary_2					True	False	False	41.0	0.3902439024390244	0.009339300655134527	20.463414634146343	31.854545454545452	10.728649010538305	0.561496936798076	0.031166005803270554	0.2682926829268293	0.0788992098818965	-0.26092323727234323	0.0	0.0
395	AKTAIHHAAPAPLAVYPPAAAAALAAAHAAPHLFTFPPTPPKDVAPDPALATPAAAAAARQDEKEC	GGTTGTGACGAATCGTGCGCGTCTCggctgCCATTTATTTAAggatcgaccgtgagtgcacttgccaccatgGCCAAGACCGCCATTCACCACGCAGCACCAGCTCCTCTTGCTGTTTATCCTCCAGCTGCTGCTGCAGCTCTGGCAGCTGCGCATGCCGCTCCTCATCTGTTCACCTTTCCACCAACCCCTCCTAAGGACGTGGCTCCTGATCCTGCTTTGGCTACACCTGCAGCTGCTGCTGCAGCCAGGCAAGACGAGAAGGAGTGCggatcGAGACGCGGCGATCACGTATGGAGG					CCATTTAT					sublibrary_3					False	True	False	406.0	0.04433497536945813	0.000401163768399096	1.0763546798029557	16.01818181818182	5.696966925770793	0.7055874083505913	0.029211384701786303	0.012315270935960592	0.1083714418032179	0.21041831535489633	0.0024630541871921183	0.0024630541871921183	285.0	0.09824561403508772	0.0017798573705079218	3.7157894736842105	32.489177489177486	11.266194612712278	0.6776422894308128	0.09184311587264313	0.02456140350877193	0.22925497519228746	0.17062089549357376	0.007017543859649123	0.007017543859649123
396	AKTAIHHGAPGPLAVYPPAAAAALAGGHAAPHLFTFPPTPPKDVAPDPALATPGAAGAARQDEKEC	TCCAGACCGTTCAGGTGTGCGTCTCggctgATAGGTAAGTAAggatcgaccgtgagtgcacttgccaccatgGCCAAGACCGCCATCCATCACGGCGCACCTGGACCACTTGCTGTTTATCCTCCAGCTGCTGCAGCTGCTTTGGCTGGTGGGCACGCCGCTCCTCATCTGTTCACCTTTCCACCAACCCCTCCTAAGGACGTTGCTCCTGATCCTGCTCTGGCTACACCAGGAGCTGCTGGTGCTGCCAGGCAAGACGAGAAGGAGTGCggatcGAGACGGGCCATGCGGAATGGGTTA					ATAGGTAA					sublibrary_2					False	True	False	79.0	0.08860759493670886	0.0002297363160620848	0.8987341772151899	9.6	0.8	0.41519284672246864	0.08748634581393137	0.06329113924050633	0.1665135187857791	0.07976723058562171	0.012658227848101266	0.0	75.0	0.26666666666666666	0.011052630435810108	22.386666666666667	114.14880952380955	37.45908550084128	0.6780177288608573	0.0701669145496517	0.05333333333333334	0.27845380071959736	0.15502039178617455	0.02666666666666667	0.0
397	AKTAIHHGSPAPLAVYPPASASSLAAGHASPHLFTFPPTPPKDVSPDPALATPGAAGSARQDEKEC	TCCAGACCGTTCAGGTGTGCGTCTCggctgTAGGCGTAATAAggatcgaccgtgagtgcacttgccaccatgGCCAAGACCGCCATCCACCACGGCTCCCCTGCCCCTCTTGCTGTTTATCCACCTGCATCTGCTTCCTCTCTGGCAGCTGGGCACGCCTCCCCTCACCTGTTCACCTTTCCACCAACACCTCCTAAGGACGTGAGCCCTGACCCCGCTTTGGCTACACCTGGAGCTGCTGGATCTGCTAGGCAAGACGAGAAGGAGTGCggatcGAGACGGGCCATGCGGAATGGGTTA					TAGGCGTA					sublibrary_2					False	True	False	417.0	0.05755395683453238	0.0006328131978053712	1.4796163069544364	23.208333333333336	7.573576592785272	0.5711569701313814	0.08774879868234983	0.019184652278177457	0.14242373922464183	0.22936881032044068	0.004796163069544364	0.0	386.0	0.04404145077720207	0.0007104014093341296	1.4170984455958548	27.108333333333334	13.393242710532663	0.6806747496594643	0.14319586157085454	0.010362694300518135	0.23535831979445462	0.2448880039625777	0.0025906735751295338	0.0
398	AKTKKRAGSGTKRAPTPQSKSQARPKTDESAVDESDSERGEESSSSATAASTTTESKSPGSNSIKK	TCCAGACCGTTCAGGTGTGCGTCTCggctgTGAATTCTTTAAggatcgaccgtgagtgcacttgccaccatgGCCAAGACCAAGAAGAGAGCCGGGAGCGGCACCAAGAGGGCCCCTACACCTCAATCAAAATCTCAAGCTAGGCCCAAGACAGACGAGAGCGCCGTGGACGAGTCCGATTCTGAAAGGGGCGAGGAATCAAGCAGCTCCGCTACTGCTGCCAGCACCACCACCGAGAGCAAATCTCCCGGGTCCAACTCTATCAAGAAGggatcGAGACGGGCCATGCGGAATGGGTTA					TGAATTCT					sublibrary_2					False	False	True														101.0	5.851485148514851	0.052078037105857726	158.2970297029703	27.53358106805475	18.98012722975523	0.6883333312097423	0.17076285698845298	0.9405940594059405	0.6128698963860804	0.6718431190362796	0.039603960396039604	0.5544554455445545	133.0	6.075187969924812	0.05951056260816343	170.3233082706767
399	ALANNQAANMAAAMNFAAFAINPAMMAAAQAALQAAWAMMAMLAAQQNQAAPAANNQNQANMQREP	GGTTGTGACGAATCGTGCGCGTCTCggctgACTTGTTCGTAAggatcgaccgtgagtgcacttgccaccatgGCCCTGGCCAACAACCAGGCCGCCAATATGGCTGCCGCCATGAACTTCGCAGCCTTTGCTATCAACCCCGCAATGATGGCAGCAGCACAGGCTGCCCTGCAAGCTGCATGGGCTATGATGGCTATGCTGGCTGCTCAGCAGAACCAAGCCGCCCCTGCTGCTAACAATCAGAATCAGGCTAACATGCAGAGAGAGCCCggatcGAGACGCGGCGATCACGTATGGAGG					ACTTGTTC					sublibrary_3					False	True	False
400	ALANNQASNMAAAMNFAAFSINPAMMAAAQAALQSSWAMMAMLASQQNQSAPSANNQNQANMQREP	GGTTGTGACGAATCGTGCGCGTCTCggctgCAGCTTCTCTAAggatcgaccgtgagtgcacttgccaccatgGCCCTGGCCAACAACCAGGCCAGCAACATGGCGGCCGCTATGAACTTCGCAGCCTTCTCTATCAACCCTGCCATGATGGCAGCCGCCCAGGCCGCCTTGCAAAGTTCTTGGGCTATGATGGCTATGCTGGCTTCCCAGCAGAACCAGAGCGCCCCTAGCGCCAATAACCAGAATCAGGCCAATATGCAGAGGGAGCCCggatcGAGACGCGGCGATCACGTATGGAGG					CAGCTTCT					sublibrary_3					False	True	False	147.0	0.08163265306122448	0.00041001137860546187	1.619047619047619	17.654761904761905	10.12819852657661	0.797241491061178	0.09498129483338086	0.02040816326530612	0.019304505522714985	0.17656848384798193	0.0	0.0
401	ALANNQGSNMAAGMNFAAFSINPAMMAAAQAALQSSWGMMAMLASQQNQSGPSGNNQNQGNMQREP	TCCAGACCGTTCAGGTGTGCGTCTCggctgGCCAGGGACTAAggatcgaccgtgagtgcacttgccaccatgGCCCTGGCCAACAACCAGGGCAGCAACATGGCAGCCGGCATGAATTTCGCAGCCTTCAGCATCAACCCCGCCATGATGGCGGCTGCTCAGGCTGCCTTGCAAAGTAGCTGGGGAATGATGGCTATGCTGGCCTCCCAGCAGAACCAGAGCGGCCCCTCTGGAAACAATCAGAATCAGGGCAATATGCAGAGGGAGCCCggatcGAGACGGGCCATGCGGAATGGGTTA					GCCAGGGA					sublibrary_2					False	True	False	227.0	0.12334801762114538	0.0013633943558294646	3.4669603524229076	27.37878787878788	8.970222015969263	0.5803109127345969	0.06077958742409164	0.048458149779735685	0.015096042919362335	0.20091215078746175	0.0	0.0
402	ALDFPESFSSNADLESSLHSNFAQPQQPQPAKSESRRPKLIENTLAFLSKFRSSAEASAPKAFTQP	GGTTGTGACGAATCGTGCGCGTCTCggctgTTCACATTATAAggatcgaccgtgagtgcacttgccaccatgGCCCTGGACTTCCCCGAGTCCTTCAGCTCCAACGCCGACCTGGAGTCCTCTCTGCATTCTAACTTCGCCCAGCCTCAGCAACCCCAACCTGCCAAGAGCGAGTCTAGGAGGCCCAAGCTGATTGAGAACACCCTGGCCTTCCTGAGCAAGTTCAGGAGCTCCGCCGAGGCCTCTGCTCCTAAAGCCTTCACCCAGCCTggatcGAGACGCGGCGATCACGTATGGAGG					TTCACATT					sublibrary_3					False	False	True	455.0	2.303296703296703	0.1654524637177213	239.3978021978022	126.71083510394533	49.61253027035505	0.593205036322728	0.08863010083661156	0.8373626373626374	2.3322864527221094	0.05226201899815792	0.041758241758241756	0.002197802197802198	165.0	2.4060606060606062	0.28741271967282295	303.3212121212121	158.82359126984127	61.099504269875226	0.5881121988113753	0.0855238154536001	0.8484848484848485	4.836392423767681	0.05001828266454969	0.04242424242424243	0.006060606060606061
403	ALESWNTLLLKLRIRSKLNSTYGKIAEEEPNVTKEQNIADNHDNTETFMGGGFLPGIANHEARPYS	GGTTGTGACGAATCGTGCGCGTCTCggctgTCTTGACAGTAAggatcgaccgtgagtgcacttgccaccatgGCCCTGGAGAGCTGGAACACCCTGCTGCTGAAGCTGAGGATCAGGAGCAAGCTGAACAGCACCTACGGCAAGATCGCTGAAGAGGAGCCCAACGTGACCAAGGAGCAGAACATTGCCGACAACCACGACAACACCGAGACCTTCATGGGCGGCGGCTTCCTGCCTGGAATTGCTAATCACGAAGCTAGGCCCTACAGCggatcGAGACGCGGCGATCACGTATGGAGG					TCTTGACA					sublibrary_3					True	False	False	86.0	4.232558139534884	0.16958734527538727	304.43023255813955	86.40162106412107	47.554843306977936	0.5864472135142108	0.12294724888165617	0.9069767441860465	1.6628369577802993	0.0187020983586216	0.03488372093023256	0.0
404	ALFANNTAATTVPATNALFANNANNATATTNTALFAAKPDAQAKPALAAALFANANANAATIAQNK	GGTTGTGACGAATCGTGCGCGTCTCggctgTATAAGACTTAAggatcgaccgtgagtgcacttgccaccatgGCCCTGTTCGCCAACAACACAGCCGCCACCACCGTGCCCGCTACCAACGCATTGTTTGCAAATAACGCTAACAACGCCACCGCCACAACCAATACCGCCCTCTTCGCTGCCAAGCCCGATGCTCAAGCTAAACCCGCTCTGGCTGCTGCTTTGTTCGCAAACGCCAATGCTAACGCCGCTACAATCGCCCAGAACAAGggatcGAGACGCGGCGATCACGTATGGAGG					TATAAGAC					sublibrary_3					False	True	False	196.0	0.05102040816326531	0.0008279053073085597	2.438775510204082	47.85	12.457071421427141	0.7863582110188773	0.03483026701156874	0.025510204081632654	0.1521703534697767	0.2143231244941711	0.00510204081632653	0.0	210.0	0.03333333333333333	0.0008773047819079157	2.376190476190476	56.1	12.1	0.7160627046409083	0.0175230220274638	0.023809523809523808	0.26111708601715017	0.22041960856871995	0.004761904761904762	0.0	91.0	0.15384615384615385	0.0020515655881214244	3.4175824175824174
405	ALFGNNTAATTVPATNGLFGNNANNATATTNTGLFGAKPDAQAKPALGGGLFGNANANAATIGQNK	GGTTGTGACGAATCGTGCGCGTCTCggctgATCACAGCATAAggatcgaccgtgagtgcacttgccaccatgGCCCTGTTCGGGAACAACACCGCAGCCACCACAGTGCCAGCCACAAACGGCTTGTTTGGCAACAACGCCAACAATGCCACCGCCACAACCAACACAGGCCTCTTCGGCGCCAAGCCTGATGCTCAGGCTAAACCTGCCTTGGGAGGAGGACTGTTTGGGAACGCAAACGCTAACGCCGCCACCATCGGCCAAAACAAGggatcGAGACGCGGCGATCACGTATGGAGG					ATCACAGC					sublibrary_3					False	True	False	31.0	0.3548387096774194	0.009193981958946388	19.419354838709676	43.160714285714285	11.186228101433455	0.627298988797525	0.0377856137456502	0.12903225806451613	0.07845587370071959	-0.11195344859683357	0.0	0.0
406	ALFTATAPEIGCSLCLELESEYDTIVASWFDDHPDAKSSNSDTSIFFTKVNLEDPSKTIPKAFQFF	CATGTCGGCGCTAGATTGCCGTCTCggctgTTCAGCGACTAAggatcgaccgtgagtgcacttgccaccatgGCCCTGTTCACCGCCACCGCCCCTGAGATCGGCTGCTCCCTGTGCCTTGAACTTGAATCTGAGTACGACACCATCGTGGCCAGCTGGTTCGACGACCACCCCGACGCCAAGAGCTCTAATAGCGACACCTCCATCTTCTTCACCAAGGTGAACCTGGAGGACCCCAGCAAGACCATCCCCAAGGCCTTCCAGTTCTTCggatcGAGACGGACAGCGGTTCGGTGTTTC					TTCAGCGA					sublibrary_1					True	False	False	293.0	0.027303754266211604	0.00019919096677459866	0.6552901023890785	17.85	3.7050641020095725	0.619551798057922	0.01166687474191978	0.017064846416382253	0.010053682677058138	0.08932822630366115	0.0	0.0
407	ALILCDGMLEHLGVVEANLVIHTTLPELNKFEERLKWLSISARNAEMLVITPCDEENEKEGKGETE	TCCAGACCGTTCAGGTGTGCGTCTCggctgCCTATTCTTTAAggatcgaccgtgagtgcacttgccaccatgGCCCTGATCCTGTGCGACGGCATGCTGGAGCACCTGGGCGTTGTTGAGGCTAACCTGGTTATCCACACAACCCTGCCCGAGCTGAACAAGTTCGAGGAGAGGCTCAAGTGGCTCTCCATCAGCGCCAGGAACGCCGAGATGCTCGTGATTACCCCTTGCGACGAGGAAAACGAGAAGGAGGGCAAGGGCGAGACCGAGggatcGAGACGGGCCATGCGGAATGGGTTA					CCTATTCT					sublibrary_2					True	False	False	123.0	0.4146341463414634	0.003799254504086388	11.178861788617887	18.22219980873827	6.446381928468873	0.577579740265223	0.0657596690909456	0.10569105691056911	0.042213387560374245	0.06881139629571988	0.0	0.0
408	ALNNMEHQITLDELFNPIAKQDSAQSTSREYFAKSGISHVGSVSFNTNTFMVGQYLNHSMTRHGRV	TCCAGACCGTTCAGGTGTGCGTCTCggctgCCATACTCGTAAggatcgaccgtgagtgcacttgccaccatgGCCCTGAACAACATGGAGCACCAGATCACCCTGGACGAGCTGTTCAACCCCATCGCCAAGCAGGACTCCGCTCAAAGCACATCTAGGGAGTACTTCGCTAAGAGCGGCATCAGCCACGTGGGCAGCGTGAGCTTCAACACCAACACCTTCATGGTGGGCCAGTACCTGAACCACAGCATGACCAGACACGGCAGAGTGggatcGAGACGGGCCATGCGGAATGGGTTA					CCATACTC					sublibrary_2					False	True	False	288.0	0.3888888888888889	0.0032035315899608444	6.875	14.145689655172413	4.117864289096516	0.6044995401217595	0.07095437380259684	0.2013888888888889	0.16650135917928652	0.23700823072668464	0.003472222222222222	0.0	293.0	0.49146757679180886	0.0065113969009548	14.822525597269625	23.673655913978493	11.220830047375458	0.616315987598116	0.08364674344684021	0.21160409556313994	0.2669768111431752	0.2558181918088412	0.0034129692832764505	0.0034129692832764505
409	ALPPGPSLPPSSSSSSSSSSSAPQAPGGPTTHGDAPSSSSSLAEAQPPLAAPPQKPQPHPQLNKSQ	TCCAGACCGTTCAGGTGTGCGTCTCggctgCATCACCGCTAAggatcgaccgtgagtgcacttgccaccatgGCCCTGCCACCCGGCCCCAGCCTGCCGCCCAGCTCTTCTTCAAGTTCTTCATCTAGTTCTAGCGCCCCTCAGGCCCCTGGCGGCCCTACCACACATGGAGATGCTCCTTCATCATCTTCTAGCCTGGCCGAGGCCCAACCTCCTTTGGCTGCTCCTCCTCAAAAGCCTCAACCTCATCCTCAGCTGAACAAGAGCCAGggatcGAGACGGGCCATGCGGAATGGGTTA					CATCACCG					sublibrary_2					False	True	False														207.0	0.014492753623188406	0.0002060849243933348	0.47342995169082125	32.666666666666664	16.858891488535722	0.7379849155158752	0.0613375008003574	0.004830917874396135	0.34089025165026965	0.34059671484900145	0.014492753623188406	0.0	268.0	0.09328358208955224	0.006316797309251341	8.115671641791044
410	ALPRLPQTPKQPQKRSRAAFSHTQVIELERKFSHQKYLSAPERAHLAKNLKLTETQVKIWFQNRRY	CATGTCGGCGCTAGATTGCCGTCTCggctgCCATCTACATAAggatcgaccgtgagtgcacttgccaccatgGCCCTGCCCAGACTGCCCCAAACCCCTAAACAACCTCAAAAGAGGAGCAGGGCCGCCTTCAGCCACACACAGGTGATCGAGCTGGAGAGGAAGTTTAGCCACCAGAAGTACCTGAGCGCCCCTGAAAGGGCCCACCTGGCCAAGAACCTGAAGCTGACAGAGACTCAGGTGAAGATCTGGTTCCAGAACAGGAGATACggatcGAGACGGACAGCGGTTCGGTGTTTC					CCATCTAC					sublibrary_1					True	False	False	114.0	0.06140350877192982	0.00023248993624095876	0.8245614035087719	10.133333333333335	2.067741655902777	0.8277188445932939	0.022559927953561758	0.043859649122807015	0.0019811115180624877	0.22579922721353246	0.008771929824561403	0.0
411	ALQFWSPQYLFGPRSPPPSGQAPRPRPPPPFWPQTPQQARPQPASLQGGHQTPLRPGSPSVPQAGA	TCCAGACCGTTCAGGTGTGCGTCTCggctgCAGTCGCGCTAAggatcgaccgtgagtgcacttgccaccatgGCCCTGCAGTTTTGGAGCCCTCAGTACCTGTTCGGCCCTAGGTCCCCACCGCCCTCTGGACAAGCTCCTAGGCCTCGACCACCACCTCCCTTCTGGCCCCAGACCCCTCAGCAGGCCAGACCTCAGCCTGCCTCCCTGCAAGGCGGACACCAGACACCTCTGAGGCCCGGCTCTCCCAGCGTTCCCCAGGCTGGAGCCggatcGAGACGGGCCATGCGGAATGGGTTA					CAGTCGCG					sublibrary_2					False	False	True	817.0	0.7356181150550796	0.005916478187323949	14.159118727050183	17.015821939336792	5.175823127781298	0.647492838343746	0.07018807307485127	0.3708690330477356	0.08370427276071976	0.2511500724286228	0.012239902080783354	0.0024479804161566705	326.0	1.3159509202453987	0.011183599870535153	25.822085889570552	17.993682795698923	6.202805518427798	0.6466724733265168	0.0891647929696288	0.5705521472392638	0.19049763357215121	0.22352759820067716	0.02147239263803681	0.003067484662576687
412	ALRAKKNSARSNSRFNNHNASNSNRYSSNRRNMANTARDSFASTKTGSFRNNARNARKVEEVSAAP	CATGTCGGCGCTAGATTGCCGTCTCggctgACATTGATCTAAggatcgaccgtgagtgcacttgccaccatgGCCCTGAGGGCCAAGAAGAACAGCGCCAGGAGCAACAGCAGGTTCAACAACCACAACGCCAGCAACTCCAACAGGTACAGCAGCAACCGGAGAAACATGGCTAACACCGCCAGGGACTCCTTCGCCTCCACCAAGACCGGCAGCTTCAGGAACAATGCAAGGAACGCCCGGAAGGTGGAAGAGGTGAGCGCTGCTCCCggatcGAGACGGACAGCGGTTCGGTGTTTC					ACATTGAT					sublibrary_1					False	True	False																											103.0	3.883495145631068	0.055769198172465895	135.6893203883495
413	ALSQKKGNKNAQKQAPPKQNGNKPSKKPAKLSKKHVAKDADDDLAADFQAAPLPKKKQQKQPPKKQ	GGTTGTGACGAATCGTGCGCGTCTCggctgAAGAAGTTGTAAggatcgaccgtgagtgcacttgccaccatgGCCCTGAGCCAGAAGAAGGGCAACAAGAACGCCCAGAAGCAGGCCCCACCCAAGCAGAACGGGAACAAGCCCTCAAAGAAGCCTGCCAAGCTCAGCAAGAAGCACGTGGCCAAGGACGCCGACGATGATCTGGCTGCTGACTTCCAAGCTGCTCCTTTGCCCAAGAAGAAACAGCAAAAGCAGCCTCCTAAGAAGCAGggatcGAGACGCGGCGATCACGTATGGAGG					AAGAAGTT					sublibrary_3					False	True	False	35.0	3.942857142857143	0.023269122006692258	73.4	17.688533114395184	11.69333027153108	0.7449107690114984	0.1751312859098497	0.8285714285714286	0.23655945508080128	0.5558627784104286	0.11428571428571428	0.3142857142857143	48.0	4.333333333333333	0.03285283559703812	95.47916666666667	22.161659912191826	12.767909532297978	0.7679905900506295	0.14454056729674575	0.9791666666666666	0.5001094167769288	0.6638944436657952	0.0625	0.5208333333333334	34.0	4.382352941176471	0.05372058137026561	167.23529411764707
414	ALSRLNSAYDNEPAYSTMQLYSPSPDDKRVPLRGARPRDYMPSAYPQRAGKSASSGETRKVYAAAR	CATGTCGGCGCTAGATTGCCGTCTCggctgTTGGTCACATAAggatcgaccgtgagtgcacttgccaccatgGCCCTGAGCAGGCTCAACAGCGCCTACGACAACGAACCCGCCTACAGCACCATGCAACTGTACTCCCCTAGCCCCGATGACAAAAGGGTGCCTCTGAGGGGAGCTAGGCCTCGGGATTACATGCCTTCTGCTTATCCTCAAAGGGCCGGCAAGAGCGCCAGCAGCGGGGAAACAAGGAAGGTTTATGCTGCTGCTAGGggatcGAGACGGACAGCGGTTCGGTGTTTC					TTGGTCAC					sublibrary_1					False	False	True	208.0	1.4086538461538463	0.010247658010018515	30.322115384615383	18.520756172839505	8.51788076343255	0.6933557640515837	0.09312307584671124	0.5192307692307693	0.15762026947428434	0.2176571316769871	0.014423076923076924	0.009615384615384616	290.0	2.6517241379310343	0.01663766566484928	50.4551724137931	17.97156041517028	8.342718333179043	0.6845964146078324	0.11936002302839827	0.7689655172413793	0.3074392127015536	0.294457676554621	0.010344827586206896	0.017241379310344827	214.0	3.2429906542056073	0.020444116349005365	63.271028037383175
415	ALTNTLKLVNSTTAVAIQTYQFFTGVAPSAAGLDFLVDSTTNTNDLNDAYYSKFAQENRFINFSIN	GGTTGTGACGAATCGTGCGCGTCTCggctgAGCCGCCAGTAAggatcgaccgtgagtgcacttgccaccatgGCCCTGACCAACACCCTGAAGCTGGTGAACAGCACCACCGCCGTGGCTATCCAGACATACCAGTTCTTCACCGGAGTTGCTCCTTCTGCCGCCGGACTGGACTTCCTGGTGGACTCCACCACCAATACCAACGACCTGAACGATGCCTACTACAGCAAGTTCGCCCAGGAGAATAGGTTCATCAACTTCAGCATCAACggatcGAGACGCGGCGATCACGTATGGAGG					AGCCGCCA					sublibrary_3					True	False	False	419.0	0.05250596658711217	0.002393991237315134	4.797136038186157	149.4102564102564	66.78095448216644	0.6303816876976878	0.11457015270439558	0.014319809069212411	0.026773385825280688	0.1700466999647747	0.002386634844868735	0.0
416	ALVPEEEIANMLQWEELEWQKYAEECKGMIVTNPGTKPSSVRIDQLDREQFNPDVITFPIIVHFGI	CATGTCGGCGCTAGATTGCCGTCTCggctgATTTACCAGTAAggatcgaccgtgagtgcacttgccaccatgGCCCTGGTGCCCGAGGAGGAAATCGCCAACATGCTGCAGTGGGAGGAGCTGGAATGGCAAAAGTACGCCGAGGAATGCAAGGGCATGATCGTGACCAACCCCGGCACCAAGCCCAGCTCTGTTAGAATCGACCAGCTGGATCGGGAGCAGTTCAACCCTGACGTGATCACCTTCCCCATCATCGTGCACTTCGGCATCggatcGAGACGGACAGCGGTTCGGTGTTTC					ATTTACCA					sublibrary_1					True	False	False	97.0	0.07216494845360824	0.001837139421183398	3.268041237113402	29.75	15.93933812929508	0.5311691635907427	0.14974040545667175	0.020618556701030927	0.030388222512224047	0.07137149897799544	0.0	0.0
417	ALWANFQNIAGGAGGPSFGSSNPNAQQAQSMEEEMNMGLSMGLANGMFMQNMRRNRQGRARASFGE	TCCAGACCGTTCAGGTGTGCGTCTCggctgCCTAGGTACTAAggatcgaccgtgagtgcacttgccaccatgGCCCTGTGGGCCAACTTCCAGAACATCGCAGGCGGCGCCGGAGGACCATCATTTGGATCTTCCAACCCCAATGCTCAGCAGGCTCAGAGCATGGAGGAGGAGATGAACATGGGCCTGTCCATGGGCTTGGCCAACGGCATGTTTATGCAGAATATGAGAAGGAACAGGCAGGGCAGAGCTAGGGCCAGCTTCGGGGAGggatcGAGACGGGCCATGCGGAATGGGTTA					CCTAGGTA					sublibrary_2					False	False	True	147.0	5.040816326530612	0.024440585427839927	75.26530612244898	17.241572798604807	8.55605141649058	0.6515295546647534	0.1597003130181417	0.7755102040816326	0.19652892169935554	0.25345735620118875	0.006802721088435374	0.02040816326530612	164.0	7.030487804878049	0.04433380724246378	119.67682926829268	18.131566249809087	10.840172372893614	0.6467286772333396	0.17706674219738971	0.8780487804878049	0.42550953597071867	0.31312186321608404	0.006097560975609756	0.018292682926829267	90.0	8.6	0.06910639032376739	173.76666666666668
418	AMAFDGIIFQGQSLKIRRPHDYQPLPGMSENPSVYVPGVVSTVVPDSAHKLFIGGLPNYLNDDQVK	CATGTCGGCGCTAGATTGCCGTCTCggctgTGCCCAAATTAAggatcgaccgtgagtgcacttgccaccatgGCCATGGCTTTCGACGGCATCATCTTCCAGGGCCAGAGCCTCAAGATCAGGAGGCCCCACGACTACCAACCCCTTCCTGGAATGAGCGAGAACCCCAGCGTGTACGTTCCTGGCGTGGTGAGCACCGTTGTTCCCGATTCTGCTCACAAGCTGTTCATCGGCGGCCTGCCTAACTACCTGAACGACGACCAGGTGAAGggatcGAGACGGACAGCGGTTCGGTGTTTC					TGCCCAAA					sublibrary_1					True	False	False	686.0	0.12682215743440234	0.0026177725826697705	5.266763848396502	31.922843340234646	17.466511822995237	0.5966632089068793	0.10982012761422281	0.033527696793002916	0.0536065743077001	0.1331012129611136	0.0014577259475218659	0.0	284.0	0.2007042253521127	0.007182392356917245	11.933098591549296	55.76488095238095	35.3153300866838	0.5687552299554148	0.12390473452260975	0.04929577464788732	0.1795018715040294	0.14222360584280616	0.007042253521126761	0.0035211267605633804
419	AMAGFSSSESESSSESSSSDSEDSETEMAPASAAAGHPGREQAAHHHHHHQQMQQAPAPVPQQPPP	GGTTGTGACGAATCGTGCGCGTCTCggctgAATAGTTGCTAAggatcgaccgtgagtgcacttgccaccatgGCCATGGCTGGCTTCTCCAGCTCCGAGAGCGAGTCCTCCAGCGAGAGCTCCTCTTCTGATAGCGAGGATTCCGAGACCGAAATGGCACCTGCTTCAGCTGCTGCTGGACATCCTGGAAGGGAGCAAGCCGCTCACCATCATCACCACCACCAACAGATGCAGCAAGCTCCTGCTCCTGTGCCCCAACAGCCTCCTCCCggatcGAGACGCGGCGATCACGTATGGAGG					AATAGTTG					sublibrary_3					False	True	False	187.0	0.1657754010695187	0.001715439650535654	3.192513368983957	14.255208333333334	5.9932068722093295	0.6081005409957684	0.06263422093704926	0.0855614973262032	0.15746919988257208	0.21725604658992553	0.0	0.0053475935828877	293.0	0.10238907849829351	0.0013736553572661406	2.4982935153583616	23.320175438596493	4.574691091204531	0.5207483962803487	0.05046828983767051	0.06484641638225255	0.3379105626112476	0.2015344453376308	0.0034129692832764505	0.0	259.0	0.05405405405405406	0.0005699996318384849	1.420849420849421
420	AMANAVPAMNPAMAMNMAAMMAFPMAAPAAAPNPMMNAFAAAAMAMYMPFQPQPMFYHPAMPQMMP	GGTTGTGACGAATCGTGCGCGTCTCggctgCGAGACAAATAAggatcgaccgtgagtgcacttgccaccatgGCCATGGCTAACGCCGTGCCCGCCATGAACCCCGCAATGGCAATGAACATGGCAGCAATGATGGCTTTCCCAATGGCGGCCCCAGCCGCCGCCCCTAATCCTATGATGAATGCTTTTGCAGCTGCTGCTATGGCTATGTACATGCCCTTCCAGCCTCAGCCTATGTTCTACCACCCCGCTATGCCCCAGATGATGCCCggatcGAGACGCGGCGATCACGTATGGAGG					CGAGACAA					sublibrary_3					False	True	False
421	AMGNAVPGMNPAMGMNMGGMMGFPMGGPAAAPNPMMNGFAAGAMGMYMPFQPQPMFYHPAMPQMMP	TCCAGACCGTTCAGGTGTGCGTCTCggctgCTCCAGTTATAAggatcgaccgtgagtgcacttgccaccatgGCCATGGGCAACGCCGTGCCCGGCATGAACCCCGCAATGGGGATGAATATGGGAGGAATGATGGGCTTCCCCATGGGTGGCCCAGCTGCCGCCCCTAACCCTATGATGAATGGATTTGCTGCTGGAGCTATGGGCATGTATATGCCCTTCCAGCCTCAGCCTATGTTCTACCACCCCGCCATGCCCCAGATGATGCCCggatcGAGACGGGCCATGCGGAATGGGTTA					CTCCAGTT					sublibrary_2					False	True	False	161.0	6.316770186335404	0.17851000689739727	379.60869565217394	61.883817080500755	21.84413298145846	0.5939672939449906	0.11243068506989136	0.9130434782608695	1.5862320956605522	0.013088154320891028	0.0	0.0
422	AMMQSAESRVLGQTQPGGVASVMQSAATRNEQAGIVGHKDVTDVTGDRGVTVTETQVPGRRIITET	TCCAGACCGTTCAGGTGTGCGTCTCggctgTGAAGAATCTAAggatcgaccgtgagtgcacttgccaccatgGCCATGATGCAGAGCGCCGAGAGCAGAGTGCTGGGCCAGACACAACCTGGTGGAGTTGCTAGCGTGATGCAAAGCGCCGCTACAAGGAACGAGCAGGCCGGCATCGTGGGACACAAGGATGTGACCGACGTTACCGGGGATAGAGGAGTGACCGTGACAGAGACCCAGGTTCCTGGAAGGAGGATCATCACCGAGACCggatcGAGACGGGCCATGCGGAATGGGTTA					TGAAGAAT					sublibrary_2					True	False	False																											79.0	0.06329113924050633	0.0005956376511606228	2.189873417721519
423	AMPETNPNDRHHFGYFHDRQVQGPKHFPDHRHNSSQSPLRFGEVHDSHSSPYEDPDRYGMYRNSQY	CATGTCGGCGCTAGATTGCCGTCTCggctgAACAGCAGCTAAggatcgaccgtgagtgcacttgccaccatgGCCATGCCCGAGACCAACCCCAACGACAGACACCACTTCGGCTACTTCCACGACAGGCAGGTGCAGGGACCCAAGCACTTCCCCGATCACAGGCACAACAGCTCTCAGTCTCCCTTGAGATTCGGAGAGGTGCACGACTCCCACTCCTCCCCTTACGAGGACCCCGATAGGTACGGCATGTATAGGAACAGCCAGTACggatcGAGACGGACAGCGGTTCGGTGTTTC					AACAGCAG					sublibrary_1					False	False	True	238.0	0.6890756302521008	0.006366054597534193	15.953781512605042	22.628929539295395	5.133687291072494	0.6826568167920082	0.048168022120808854	0.3445378151260504	0.11513364280666154	0.12831548055491768	0.004201680672268907	0.012605042016806723	181.0	0.8839779005524862	0.008931954707647552	21.7292817679558	24.082057057057057	6.184507910148516	0.672644924756031	0.05559451221145085	0.4088397790055249	0.20172488480725934	0.12367992637783976	0.0055248618784530384	0.016574585635359115
424	AMSSEDRFQELVDSLKPRTAHQYKTYYTKYIQWCQLNQIIPTPEDNSVNSVPYKDLPISAELIHWF	CATGTCGGCGCTAGATTGCCGTCTCggctgCATCGACAATAAggatcgaccgtgagtgcacttgccaccatgGCCATGAGCAGCGAGGACAGGTTCCAGGAGCTGGTGGACTCCCTGAAACCTAGGACTGCCCACCAGTACAAGACCTACTACACCAAGTACATCCAGTGGTGCCAGCTGAACCAGATCATCCCCACCCCTGAGGACAACTCCGTGAACAGCGTGCCCTACAAGGACCTGCCCATTTCTGCCGAGCTGATCCACTGGTTCggatcGAGACGGACAGCGGTTCGGTGTTTC					CATCGACA					sublibrary_1					True	False	False	127.0	0.10236220472440945	0.0028242132944827267	7.05511811023622	33.452380952380956	10.891432019237334	0.49873308088345963	0.0589258473472651	0.047244094488188976	0.021042763898098123	0.02708673186592253	0.0	0.0
425	AMTHHEGKNPNIVKDPHGREQHSKHNKHHHPKSSTHKSSVTRHNHDHDRHAVHEKVPHGIKAKLSS	CATGTCGGCGCTAGATTGCCGTCTCggctgTGATCTAACTAAggatcgaccgtgagtgcacttgccaccatgGCCATGACCCATCACGAGGGCAAGAACCCCAACATCGTGAAGGACCCACACGGCAGGGAGCAGCACAGCAAGCACAACAAGCACCACCACCCCAAGTCTTCCACCCACAAGAGCAGCGTGACCAGGCACAACCACGACCACGATAGGCACGCCGTTCATGAGAAGGTGCCTCACGGCATCAAGGCCAAGCTCAGCAGCggatcGAGACGGACAGCGGTTCGGTGTTTC					TGATCTAA					sublibrary_1					False	False	True	37.0	2.2972972972972974	0.026829002138975228	62.513513513513516	24.13154761904762	15.011220500992408	0.7318954456084655	0.10354184519634871	0.5405405405405406	0.23246719620175643	0.10128753210271069	0.02702702702702703	0.0
426	ANANSLNNQASGGSASSTTGDKGFDKPFFAETKDLGPTQTTSTNNGGKFFFAAFTAPEAVKPVDNK	CATGTCGGCGCTAGATTGCCGTCTCggctgACTCTCAGCTAAggatcgaccgtgagtgcacttgccaccatgGCCAACGCCAACAGCCTGAACAACCAGGCCAGCGGCGGCAGCGCTTCTTCTACTACAGGAGACAAGGGCTTCGACAAGCCTTTCTTCGCTGAGACCAAGGACCTGGGCCCCACCCAGACCACAAGCACCAACAACGGCGGAAAGTTCTTCTTTGCCGCCTTCACCGCCCCTGAAGCCGTGAAGCCCGTGGACAACAAGggatcGAGACGGACAGCGGTTCGGTGTTTC					ACTCTCAG					sublibrary_1					False	False	True
427	ANAPSRVRPTTLTDAYHPIATQGPGFSHGQPVQGQTNQQWTLEPWPTGYGQRGQSPGTTTAGVPPG	GGTTGTGACGAATCGTGCGCGTCTCggctgTCTAGATAATAAggatcgaccgtgagtgcacttgccaccatgGCCAACGCCCCTAGCAGGGTGAGACCCACCACCCTGACCGACGCCTATCATCCTATTGCTACCCAGGGACCTGGCTTCAGCCACGGACAACCCGTGCAGGGCCAGACAAACCAACAATGGACCCTGGAACCTTGGCCCACAGGCTACGGTCAGAGAGGCCAGTCTCCTGGCACAACAACAGCTGGAGTTCCTCCCGGCggatcGAGACGCGGCGATCACGTATGGAGG					TCTAGATA					sublibrary_3					False	False	True	97.0	0.8041237113402062	0.006286191982533611	16.0	21.525877192982456	4.114900813465778	0.637971193829328	0.07466837059437448	0.3917525773195876	0.14120804593912067	0.13227389120501606	0.0	0.0	99.0	0.8888888888888888	0.006672104593656329	17.737373737373737	20.68015873015873	4.63931976158622	0.6648912659716809	0.06421933222188456	0.42424242424242425	0.27021997472855647	0.11464230805510282	0.0	0.0	43.0	0.9767441860465116	0.007579316950714627	20.953488372093023
428	ANDQHQPQSVQVQAGVNQEAQPVEEPPVAGMEAVEPESSEQQNEEAAVEDDANSNSSSNPQIQTAS	CATGTCGGCGCTAGATTGCCGTCTCggctgCCTAGGTACTAAggatcgaccgtgagtgcacttgccaccatgGCCAACGACCAGCACCAGCCTCAGAGCGTGCAAGTGCAAGCCGGCGTGAACCAAGAAGCTCAACCCGTGGAGGAACCTCCCGTTGCTGGCATGGAAGCTGTGGAGCCCGAGTCTTCTGAGCAACAGAACGAGGAGGCCGCCGTTGAGGACGATGCTAACAGCAACTCCAGCTCCAACCCTCAGATCCAGACCGCCAGCggatcGAGACGGACAGCGGTTCGGTGTTTC					CCTAGGTA					sublibrary_1					False	False	True	64.0	0.265625	0.0013846951940693797	4.109375	10.09375	6.22549885049383	0.3073454708450911	0.1352080959844644	0.03125	0.13699843587861518	0.11235683995368968	0.0	0.0	76.0	0.25	0.0012067828916196316	3.6578947368421053	11.260416666666666	7.875414673262441	0.7294003614917062	0.1640479849021814	0.02631578947368421	0.2564564929937994	0.12157313622105277	0.0	0.0	35.0	0.08571428571428572	0.00013841498895540285	0.5428571428571428
429	ANEREMPIDAFFKRNGSNPSADGSGRGREGRKHDGGDFYSDSSDMVMESTHPFNFIWYNMPEESDS	GGTTGTGACGAATCGTGCGCGTCTCggctgATACAAGACTAAggatcgaccgtgagtgcacttgccaccatgGCCAACGAGAGAGAAATGCCCATCGACGCCTTCTTCAAGAGGAACGGCTCCAACCCCAGCGCTGATGGATCTGGAAGGGGCAGAGAAGGAAGGAAACACGACGGCGGAGACTTCTACAGCGACTCCAGCGACATGGTGATGGAGAGCACCCACCCTTTCAACTTCATCTGGTACAACATGCCCGAGGAGAGCGATAGCggatcGAGACGCGGCGATCACGTATGGAGG					ATACAAGA					sublibrary_3					False	False	True	73.0	0.0410958904109589	0.00011231879131652192	0.3287671232876712	8.0	0.0	0.8085676709501718	0.0	0.0410958904109589	0.17782422907298837	0.20638574912300597	0.0	0.0	96.0	0.041666666666666664	0.00010902760835345938	0.3333333333333333	8.0	0.0	0.7507633205100352	0.0	0.041666666666666664	0.30619166997962577	0.18007049457403443	0.0	0.0	69.0	0.15942028985507245	0.0016275952159010333	2.9130434782608696
430	ANERWAVLIVLSVRLVEAAAAHNHPYTIVVREELLGPRPEPGDLLDIPFEDTCDDGSPAEYPEEPR	CATGTCGGCGCTAGATTGCCGTCTCggctgTCGTTTCATTAAggatcgaccgtgagtgcacttgccaccatgGCCAACGAGAGATGGGCCGTGCTGATCGTGCTCAGCGTTAGGCTGGTGGAAGCTGCTGCAGCTCACAACCATCCCTACACCATCGTGGTGAGGGAGGAGCTGTTGGGACCTAGGCCCGAACCTGGAGATCTGCTCGACATTCCCTTCGAGGACACCTGCGATGACGGCTCTCCCGCCGAATACCCCGAAGAACCCAGGggatcGAGACGGACAGCGGTTCGGTGTTTC					TCGTTTCA					sublibrary_1					False	False	True	196.0	0.4642857142857143	0.0030516223695548107	7.86734693877551	16.217835497835498	2.7610457539240034	0.6780307902559723	0.05240455903016593	0.28061224489795916	0.4883328685507955	-0.1665695963695563	0.0	0.061224489795918366	131.0	0.5801526717557252	0.009460154917770148	22.450381679389313	41.93650793650794	3.350591562846875	0.695713849658725	0.04352387228892428	0.32061068702290074	0.6679131150246812	-0.16994295762411796	0.015267175572519083	0.09923664122137404
431	ANFMESAAEPVAQNPVQNAQLAPTGQGQVTNPISPTQMQQNALPLESSPLSQTQFEERLRFSGALN	TCCAGACCGTTCAGGTGTGCGTCTCggctgTTGGTCACATAAggatcgaccgtgagtgcacttgccaccatgGCCAACTTCATGGAGAGCGCCGCCGAGCCCGTGGCCCAGAATCCTGTTCAAAATGCACAACTGGCTCCTACTGGACAGGGCCAGGTGACCAACCCCATCTCCCCTACCCAGATGCAGCAAAACGCCCTTCCTCTGGAGTCCTCCCCTCTGAGCCAGACACAGTTCGAGGAGAGGCTGAGGTTCAGCGGAGCTCTGAACggatcGAGACGGGCCATGCGGAATGGGTTA					TTGGTCAC					sublibrary_2					False	False	True
432	ANGIAGSSLPPPPIAHNMDIGTWDNAGPVAAAPSQALVQNIGQPTQGSPQPVGQQANNSPPVAQAS	GGTTGTGACGAATCGTGCGCGTCTCggctgGATCTTCAATAAggatcgaccgtgagtgcacttgccaccatgGCCAACGGCATCGCTGGCAGCTCCCTGCCACCACCTCCCATCGCCCACAACATGGATATAGGAACCTGGGACAACGCCGGACCCGTGGCTGCTGCTCCTAGCCAAGCTCTGGTGCAAAATATCGGACAACCCACCCAGGGCTCCCCTCAGCCTGTGGGTCAGCAGGCTAATAATTCTCCTCCCGTTGCTCAGGCCAGCggatcGAGACGCGGCGATCACGTATGGAGG					GATCTTCA					sublibrary_3					False	True	False														69.0	0.2028985507246377	0.001468512945978829	5.057971014492754	26.32	6.788658053911433	0.6211268187970955	0.08598285225503563	0.07246376811594203	0.3438677029872128	0.24689143387247564	0.0	0.0	79.0	0.11392405063291139	0.0003335662584368949	1.1772151898734178
433	ANGTDKMSAGSIQPKGYGVPSNKAKLAFNNLSETKLSKNAQLNTAKKKFPQQQLQGSDQKQVKYPQ	TCCAGACCGTTCAGGTGTGCGTCTCggctgAACACTCGTTAAggatcgaccgtgagtgcacttgccaccatgGCCAACGGCACCGACAAGATGAGCGCCGGCAGCATCCAGCCTAAGGGCTATGGAGTTCCTAGCAACAAGGCCAAGCTGGCCTTCAACAACCTGAGCGAGACCAAGCTCAGCAAGAACGCCCAGCTGAACACCGCCAAGAAGAAGTTCCCACAGCAGCAGCTGCAGGGCTCTGACCAGAAGCAGGTGAAGTACCCTCAGggatcGAGACGGGCCATGCGGAATGGGTTA					AACACTCG					sublibrary_2					False	False	True	102.0	0.5392156862745098	0.004142787414477292	13.980392156862745	25.54054054054054	5.277744059854837	0.6983250868180852	0.04780841875749501	0.3627450980392157	0.14384291218358472	0.32228143740156523	0.11764705882352941	0.0	146.0	1.0616438356164384	0.020442106156845444	58.78082191780822	54.222369194591415	11.911857714557978	0.7059072412397057	0.06631415531705187	0.5547945205479452	0.2969987220987188	0.3961635016918514	0.3356164383561644	0.0	114.0	1.2543859649122806	0.027462166353094817	78.35087719298245
434	ANGTGNFGPNASFLGSSDGNLATNSTPLTGNLTGNSKKNNFGGSTGISATSNSQNSTTQKLFPSNV	GGTTGTGACGAATCGTGCGCGTCTCggctgCAAGAGGTCTAAggatcgaccgtgagtgcacttgccaccatgGCCAACGGAACCGGGAACTTCGGCCCCAACGCCAGCTTCCTGGGCTCTTCTGATGGAAATCTGGCCACCAACAGCACTCCCCTGACCGGCAACCTGACAGGCAACTCCAAGAAGAACAACTTTGGCGGCAGCACCGGCATCAGCGCCACCAGCAACAGCCAGAATAGCACCACCCAGAAACTTTTCCCCAGCAATGTGggatcGAGACGCGGCGATCACGTATGGAGG					CAAGAGGT					sublibrary_3					False	False	True																											51.0	0.0	0.0	0.0
435	ANHHEMHDHVEHPIHKHTKKTSRSVHIRKRRRKKRHHNKHPETPEKVLKEVNREEDNHQSPHHDSH	TCCAGACCGTTCAGGTGTGCGTCTCggctgCTAAGGTCGTAAggatcgaccgtgagtgcacttgccaccatgGCCAACCACCACGAGATGCACGACCACGTGGAGCACCCCATCCACAAGCACACAAAGAAGACCAGCAGGAGCGTGCACATCAGAAAGAGGAGGAGAAAGAAAAGGCACCACAACAAGCATCCCGAGACCCCTGAGAAGGTGCTGAAGGAGGTGAACAGGGAGGAAGACAACCATCAGTCTCCCCACCATGACTCCCACggatcGAGACGGGCCATGCGGAATGGGTTA					CTAAGGTC					sublibrary_2					False	False	True	37.0	5.1891891891891895	0.38955510550232575	860.4864864864865	214.3593471632534	142.36357658014722	0.607708564380228	0.14767966175057554	0.8648648648648649	1.2664108025045402	0.19901222383059208	0.5405405405405406	0.0	47.0	7.0638297872340425	0.5079005588989455	1031.2553191489362	202.16008452526307	188.5334720573112	0.6150361022235473	0.16896645753892348	0.8936170212765957	2.1126463917458262	0.2934230969410755	0.6382978723404256	0.0	52.0	7.615384615384615	0.5813278890986352	1090.2115384615386
436	ANHYGSRSVYHEDHSSQRRRSPDQAPPNPPEYDPHGNAKLADYERDRMTVGYSQNPHQADHHGSHM	CATGTCGGCGCTAGATTGCCGTCTCggctgAGGTACATATAAggatcgaccgtgagtgcacttgccaccatgGCCAACCACTACGGCAGCAGGAGCGTGTACCACGAAGACCACAGCAGCCAAAGGAGAAGGAGCCCCGATCAGGCTCCTCCCAATCCTCCCGAGTACGATCCACACGGCAATGCCAAACTGGCCGACTACGAGAGAGACAGGATGACCGTGGGGTATAGCCAGAACCCTCACCAGGCCGACCACCATGGCTCTCACATGggatcGAGACGGACAGCGGTTCGGTGTTTC					AGGTACAT					sublibrary_1					False	True	False	65.0	0.27692307692307694	0.007472373407973776	11.184615384615384	24.354166666666668	6.362634541330363	0.6657618357070626	0.12106371217475655	0.09230769230769231	0.1475928059324322	0.20958217414024372	0.015384615384615385	0.0	89.0	0.20224719101123595	0.010079789054590747	13.292134831460674	57.893518518518526	18.303786450701153	0.6539723687982201	0.05981934508997424	0.033707865168539325	0.35996740287919543	0.30458716145605436	0.011235955056179775	0.0	94.0	0.11702127659574468	0.004763072776641555	6.180851063829787
437	ANIAPHVPAAFMAAAPAAPMAAFAYPAAIPFQAMMAAAPAAMPANAAAMHAHAHARNYHQTAHHAH	GGTTGTGACGAATCGTGCGCGTCTCggctgACCACTAGTTAAggatcgaccgtgagtgcacttgccaccatgGCCAACATCGCCCCTCACGTCCCAGCAGCTTTTATGGCTGCAGCACCAGCTGCACCTATGGCTGCCTTCGCCTACCCAGCCGCTATCCCTTTTCAGGCTATGATGGCAGCTGCTCCTGCAGCTATGCCCGCCAACGCTGCTGCTATGCATGCACATGCTCATGCCAGAAACTACCACCAGACCGCCCACCACGCCCACggatcGAGACGCGGCGATCACGTATGGAGG					ACCACTAG					sublibrary_3					False	True	False	172.0	0.12209302325581395	0.0018933907754746747	4.238372093023256	25.23469387755102	7.868036219765368	0.5370280023403088	0.0664969800340336	0.040697674418604654	0.020224680067289124	0.1638985681026179	0.0	0.0
438	ANIGNPDGPQASFEVGRHQGSAGRTPTAAVPVAGHTGTSWPTQAPTGGGWQQPYTQPPRTQYPQTT	GGTTGTGACGAATCGTGCGCGTCTCggctgCGGGCTCACTAAggatcgaccgtgagtgcacttgccaccatgGCTAACATCGGGAACCCCGACGGCCCACAGGCCTCTTTTGAAGTTGGAAGGCACCAAGGATCTGCTGGCAGAACCCCTACCGCCGCCGTTCCTGTTGCTGGACATACAGGCACATCTTGGCCTACCCAAGCTCCCACTGGCGGTGGCTGGCAACAGCCTTATACACAACCTCCTAGGACCCAGTACCCTCAGACCACCggatcGAGACGCGGCGATCACGTATGGAGG					CGGGCTCA					sublibrary_3					False	True	False														137.0	0.25547445255474455	0.007629962982355757	18.67153284671533	44.898039215686275	18.738293990993263	0.6294551933480619	0.053332002097709	0.12408759124087591	0.3477085295245818	0.267515861421869	0.014598540145985401	0.0	160.0	0.23125	0.0013211516341645744	3.90625
439	ANISPHVPAAFMAAAPAAPMAAFAYPAAIPFQAMMASAPSAMPANASAMHSHAHSRNYHQTSHHAH	GGTTGTGACGAATCGTGCGCGTCTCggctgCGCCGAGTTTAAggatcgaccgtgagtgcacttgccaccatgGCCAACATCTCCCCTCACGTCCCCGCAGCTTTTATGGCAGCAGCACCAGCAGCTCCTATGGCTGCCTTTGCCTACCCTGCCGCCATCCCTTTTCAGGCTATGATGGCAAGCGCCCCAAGCGCTATGCCTGCCAACGCTTCTGCCATGCACAGCCATGCTCATTCCAGGAACTACCACCAGACCTCCCATCACGCCCACggatcGAGACGCGGCGATCACGTATGGAGG					CGCCGAGT					sublibrary_3					False	True	False	83.0	0.03614457831325301	0.00022149177569108795	0.7469879518072289	20.666666666666668	0.0	0.7988560813510345	0.0	0.03614457831325301	0.01877592769306699	0.17334774344760412	0.0	0.0
440	ANIYPKSMFNADSGYGSIGFSNLQSFNSTASHGGPGSFNGQSLSGWEAAQAGDLQASGFMQTPYNS	GGTTGTGACGAATCGTGCGCGTCTCggctgTGTCGGGCATAAggatcgaccgtgagtgcacttgccaccatgGCCAACATCTACCCCAAGAGCATGTTCAACGCCGACTCCGGCTACGGCAGCATCGGCTTCTCCAACCTGCAGAGCTTCAACTCTACAGCCAGCCATGGCGGACCCGGCAGCTTTAACGGCCAATCTCTGTCTGGATGGGAAGCTGCTCAGGCTGGAGACCTGCAAGCCAGCGGCTTCATGCAGACACCCTACAACAGCggatcGAGACGCGGCGATCACGTATGGAGG					TGTCGGGC					sublibrary_3					False	False	True														92.0	1.7065217391304348	0.03529051800698787	70.6195652173913	45.669047619047625	8.976762370253901	0.6128967792040649	0.05536085818475153	0.7608695652173914	0.397484515601667	0.2473318968348353	0.07608695652173914	0.010869565217391304	96.0	2.5520833333333335	0.052850830710681584	106.39583333333333
441	ANLLWRQEMGGNITRVESENKVVILDSFEPLQAEEDEREVSVPAEILRRSRKFPRAMPIWARPDYN	CATGTCGGCGCTAGATTGCCGTCTCggctgTAAGCAGGGTAAggatcgaccgtgagtgcacttgccaccatgGCCAATCTGCTGTGGAGGCAGGAGATGGGCGGCAACATCACCAGGGTGGAGAGCGAGAACAAGGTGGTGATCCTGGACTCCTTCGAGCCCCTTCAAGCCGAGGAGGACGAGAGGGAGGTTTCTGTTCCTGCCGAGATCCTTAGGAGGAGCAGAAAGTTCCCTAGGGCTATGCCCATTTGGGCCAGGCCCGACTACAACggatcGAGACGGACAGCGGTTCGGTGTTTC					TAAGCAGG					sublibrary_1					True	False	False	189.0	0.37566137566137564	0.0029783677475829955	7.894179894179894	20.373809523809523	5.896251202739365	0.6201533833335796	0.07468826965454951	0.18518518518518517	0.13661491007814303	0.1759999643994869	0.0	0.0	159.0	0.5534591194968553	0.004352950307443962	11.433962264150944	20.300522648083625	6.490400491872903	0.6159116234908734	0.07543770478070337	0.2578616352201258	0.21730586484937198	0.2058096115830351	0.0	0.0
442	ANMPLEPTAGSPLTSSQTQSQQQLAAGHQQPGPSLTTIVQIATTSVSGLLSSGSPTCSLDLSQSGQ	CATGTCGGCGCTAGATTGCCGTCTCggctgTAACTCAACTAAggatcgaccgtgagtgcacttgccaccatgGCCAACATGCCCCTGGAGCCCACCGCCGGCTCCCCACTGACCTCTTCTCAAACACAATCTCAGCAACAGCTGGCTGCCGGACACCAGCAGCCTGGCCCCAGCCTGACAACTATTGTTCAAATCGCCACCACCAGCGTGAGCGGCCTGCTCAGCAGCGGATCTCCTACATGTTCTCTGGATCTGAGCCAGAGCGGGCAGggatcGAGACGGACAGCGGTTCGGTGTTTC					TAACTCAA					sublibrary_1					False	False	True	48.0	0.2708333333333333	0.0023239980789775375	5.958333333333333	11.393939393939396	6.384669425514104	0.8286537502265373	0.042381191388218636	0.0625	0.16730204733852283	0.041246038757954975	0.0	0.0	77.0	0.22077922077922077	0.015827675341484732	13.454545454545455	103.93636363636362	29.13080165530846	0.5659196364186403	0.07195029972033015	0.06493506493506493	0.3693904249927889	0.12732170678337046	0.0	0.0	52.0	0.09615384615384616	0.021305434695439624	14.5
443	ANMPQNGLAGLQSIAVNQMNFSMRSGELMQGSMNQNQMWNVSQAPMASFVPGMINSAQALQNALNG	GGTTGTGACGAATCGTGCGCGTCTCggctgCTAAGAGGTTAAggatcgaccgtgagtgcacttgccaccatgGCCAACATGCCCCAGAACGGCCTGGCCGGCCTGCAGTCCATCGCTGTGAACCAGATGAATTTCAGCATGAGGAGCGGGGAGCTGATGCAGGGCTCCATGAACCAAAACCAAATGTGGAACGTGAGCCAGGCTCCCATGGCTAGCTTCGTGCCCGGCATGATCAACAGCGCTCAAGCTCTGCAGAACGCCCTGAACGGCggatcGAGACGCGGCGATCACGTATGGAGG					CTAAGAGG					sublibrary_3					False	False	True	88.0	0.5795454545454546	0.010620408389391899	23.681818181818183	28.913728632478634	6.846189291351415	0.7060293653296376	0.02811021992648566	0.18181818181818182	0.15248507968043	0.19430893023025417	0.0	0.0	112.0	0.8839285714285714	0.012373570300278924	28.607142857142858	26.929553179553178	7.0086014081282935	0.6580586158521131	0.06833991783984834	0.33035714285714285	0.35293652234415557	0.20528334720086347	0.0	0.0	107.0	0.9532710280373832	0.009173676183688681	24.411214953271028
444	ANNAAALHGFAPVYYDPFLAAAASADPNLRFQAAKPVTEVPAAQPAAILNRRTVTTLNSNPHTINR	CATGTCGGCGCTAGATTGCCGTCTCggctgATCGGGCGATAAggatcgaccgtgagtgcacttgccaccatgGCCAACAACGCCGCCGCCCTGCACGGCTTCGCCCCTGTTTATTATGATCCTTTTCTGGCAGCTGCTGCCTCCGCCGACCCCAACCTCAGGTTCCAGGCTGCTAAACCAGTTACAGAGGTGCCAGCTGCACAGCCTGCCGCCATCCTGAACAGGAGGACCGTGACAACCTTGAACTCCAACCCTCACACAATCAACAGGggatcGAGACGGACAGCGGTTCGGTGTTTC					ATCGGGCG					sublibrary_1					True	False	False	313.0	0.5686900958466453	0.003931332964276992	11.44408945686901	18.38534278959811	6.303625698906748	0.6618017388618942	0.06492306347079232	0.3003194888178914	0.17722605715408793	0.19607321073347256	0.012779552715654952	0.006389776357827476	470.0	0.7872340425531915	0.005446253126029	14.842553191489362	17.54130803836686	6.386227314995191	0.6782923369381013	0.06365094159736852	0.39787234042553193	0.30006223613618954	0.2107117618983886	0.010638297872340425	0.006382978723404255	297.0	0.9764309764309764	0.0074002373221462164	18.41750841750842
445	ANNSSMHQRTDLSHHVGVHHLTQQVHHHHMGTHHLPEPNLHHRPHQMHGTNQAYLSHHHMGHRVHN	TCCAGACCGTTCAGGTGTGCGTCTCggctgACATCATATTAAggatcgaccgtgagtgcacttgccaccatgGCCAACAACAGCAGCATGCACCAGAGGACCGACCTCAGCCATCACGTGGGCGTGCACCATCTGACACAACAGGTGCATCACCACCACATGGGCACCCATCACCTGCCCGAGCCTAATCTGCATCATAGGCCCCACCAGATGCACGGAACCAACCAGGCCTACCTGTCCCATCATCATATGGGGCACAGGGTGCACAACggatcGAGACGGGCCATGCGGAATGGGTTA					ACATCATA					sublibrary_2					False	False	True	161.0	2.3229813664596275	0.014346746960219927	38.61490683229814	14.037601078167116	6.37678571753921	0.6284976516717565	0.10962461269274766	0.6583850931677019	0.1575758016581617	0.24072744775986082	0.006211180124223602	0.0	231.0	4.48051948051948	0.028773353912977882	78.33333333333333	17.940799620936176	8.646681504348475	0.645273523048948	0.1338512899159654	0.9090909090909091	0.40758650490993875	0.35950438690616593	0.008658008658008658	0.0	206.0	6.699029126213592	0.04514816093297638	124.0631067961165
446	ANPGPPSPQAAPLPSGLWYMYDWFATRRPRMPLAVNRSRASAHPDMLPAQNPPPTYNWSTFEWSTP	CATGTCGGCGCTAGATTGCCGTCTCggctgCAGTAAGGCTAAggatcgaccgtgagtgcacttgccaccatgGCCAACCCCGGCCCTCCCTCCCCTCAAGCTGCTCCTCTTCCTTCTGGACTGTGGTATATGTACGACTGGTTCGCCACCAGGAGGCCCAGAATGCCCTTGGCTGTTAATAGGAGCCGGGCTTCTGCTCATCCCGACATGCTGCCCGCCCAAAACCCTCCTCCCACATATAACTGGAGCACCTTCGAGTGGTCCACCCCTggatcGAGACGGACAGCGGTTCGGTGTTTC					CAGTAAGG					sublibrary_1					False	False	True	231.0	1.5194805194805194	0.010671157140798112	28.896103896103895	19.713522473853054	6.341932252888049	0.6969089920475179	0.08165211572415321	0.5238095238095238	0.05544471030455404	0.13661718039669607	0.008658008658008658	0.004329004329004329
447	ANPTTIQGGRVSDKTSVSKESLSFRQHHKDASSAESYPSSRLKPTSSFSKPGSGKGHHHPLSHNGT	TCCAGACCGTTCAGGTGTGCGTCTCggctgCAGGCGGAATAAggatcgaccgtgagtgcacttgccaccatgGCCAATCCCACCACCATCCAGGGCGGCAGGGTGAGCGACAAGACCAGCGTGTCTAAAGAAAGCCTGAGCTTCAGGCAGCACCACAAGGACGCCAGCAGCGCCGAGAGCTATCCATCTTCTAGGCTGAAGCCCACCAGCTCCTTCAGCAAGCCCGGCAGCGGCAAAGGACATCATCATCCTCTGAGCCACAACGGCACCggatcGAGACGGGCCATGCGGAATGGGTTA					CAGGCGGA					sublibrary_2					False	False	True
448	ANQMNNSMPMPYMSPPPGFPMFGGSGMMGGMGHAPPSGAPNGMFMAMPPMQYANMSFMGMMPGMVQ	GGTTGTGACGAATCGTGCGCGTCTCggctgTCTTGTATTTAAggatcgaccgtgagtgcacttgccaccatgGCCAACCAGATGAACAACAGCATGCCCATGCCCTACATGAGCCCACCTCCCGGCTTCCCCATGTTTGGAGGATCAGGCATGATGGGAGGGATGGGACATGCCCCTCCTAGCGGAGCCCCTAATGGAATGTTCATGGCTATGCCTCCTATGCAGTACGCCAACATGTCCTTCATGGGAATGATGCCCGGCATGGTGCAGggatcGAGACGCGGCGATCACGTATGGAGG					TCTTGTAT					sublibrary_3					False	False	True	94.0	2.617021276595745	0.06877126229050191	146.09574468085106	52.17956731820368	10.553999874489833	0.6399987659319003	0.06291502297086579	0.7021276595744681	0.2636514439562556	0.08803986092034616	0.0	0.0
449	ANRHNQGDSDDDVEETHPMDGNDSDYDPKKEAKKEGNTEQPVQTSKIGLGRREYQSLQHRHHSQRS	GGTTGTGACGAATCGTGCGCGTCTCggctgCCAGTCGTATAAggatcgaccgtgagtgcacttgccaccatgGCCAACAGGCACAACCAGGGCGACTCCGATGACGACGTGGAGGAGACACATCCCATGGACGGCAATGACTCTGACTACGACCCTAAGAAGGAGGCCAAGAAAGAGGGCAACACCGAGCAGCCTGTGCAGACCAGCAAGATCGGACTGGGCAGGAGGGAGTATCAGTCTCTGCAGCATAGGCACCACAGCCAGAGGAGCggatcGAGACGCGGCGATCACGTATGGAGG					CCAGTCGT					sublibrary_3					True	False	False
450	ANRVEFDVEVGPDWGPRMEDARLTPPVDEPELWAPMDAGVHFRSIAPFTPVRREQGLEETRIERRR	CATGTCGGCGCTAGATTGCCGTCTCggctgCGTTATAGTTAAggatcgaccgtgagtgcacttgccaccatgGCCAACAGGGTGGAGTTCGACGTGGAGGTGGGACCTGATTGGGGACCTAGGATGGAGGATGCTAGGCTGACACCACCCGTGGACGAACCTGAACTGTGGGCCCCTATGGATGCTGGCGTTCACTTCAGGAGCATCGCCCCTTTCACCCCTGTTAGGAGAGAGCAGGGCCTGGAGGAGACAAGGATCGAAAGGAGGAGGggatcGAGACGGACAGCGGTTCGGTGTTTC					CGTTATAG					sublibrary_1					False	False	True	77.0	0.11688311688311688	0.005568852070728025	9.753246753246753	37.33333333333333	22.947252316756554	0.7651951882081915	0.027540191061081975	0.05194805194805195	0.22062261338123237	0.10003932573282819	0.0	0.0	86.0	0.08139534883720931	0.00042109699658816164	1.7325581395348837	17.416666666666664	2.7946406910642163	0.7401228035240379	0.05147299699940348	0.046511627906976744	0.281891561737474	0.23983521956288467	0.0	0.0	59.0	0.2711864406779661	0.007930859400045743	12.932203389830509
451	ANSANVVPTGDAPAKKLADKKKFFNTKSTGNGPQEQNASFSNFGTDTTAFSAPNGSTDFTFGEGLA	GGTTGTGACGAATCGTGCGCGTCTCggctgGCCAATTTCTAAggatcgaccgtgagtgcacttgccaccatgGCCAACAGCGCCAACGTGGTGCCCACCGGGGATGCTCCTGCTAAGAAGCTGGCTGATAAGAAGAAGTTCTTCAACACCAAGAGCACCGGCAACGGGCCCCAGGAACAGAACGCCTCCTTCAGCAACTTCGGAACTGACACCACAGCCTTCTCCGCCCCTAACGGCAGCACCGACTTCACCTTTGGTGAAGGACTGGCCggatcGAGACGCGGCGATCACGTATGGAGG					GCCAATTT					sublibrary_3					False	False	True	74.0	0.13513513513513514	0.002910778840219334	5.5	28.71666666666667	12.792825131991911	0.7347254129628451	0.04894971011459887	0.05405405405405406	0.13426881188656573	0.06488681582544994	0.0	0.0	103.0	0.04854368932038835	0.0018842746955833067	3.2135922330097086	66.2	46.387067163165206	0.6448400589384039	0.1498651557816545	0.009708737864077669	0.3380326092196739	0.26313967526002247	0.0	0.0	111.0	0.0	0.0	0.0
452	ANTFSNSASGGLFGQNNQQQGSGLFGQNSQTSGSSGLFGQNNQKQPNTFTQSNTGIGLFGQNNNQQ	TCCAGACCGTTCAGGTGTGCGTCTCggctgCCGCAGTCTTAAggatcgaccgtgagtgcacttgccaccatgGCCAATACCTTCAGCAACAGCGCCAGCGGCGGCCTGTTCGGCCAGAATAACCAACAGCAAGGATCTGGCTTGTTTGGACAGAACAGCCAAACCTCCGGCAGCAGCGGACTGTTTGGGCAGAACAATCAGAAGCAGCCTAACACCTTCACCCAGAGCAACACCGGCATCGGCCTCTTCGGGCAAAACAATAATCAGCAGggatcGAGACGGGCCATGCGGAATGGGTTA					CCGCAGTC					sublibrary_2					True	False	False																											101.0	1.9207920792079207	0.038566338996685885	79.86138613861387
453	ANYLRRRLSDSNFAANLPNGYATDLQRPQPPPPPPGAHSPGATPGPGTATAERSSGVAPAASPAAP	TCCAGACCGTTCAGGTGTGCGTCTCggctgTTAAACTCGTAAggatcgaccgtgagtgcacttgccaccatgGCCAACTACCTGAGGAGGCGGCTCAGCGACTCCAACTTCGCTGCCAACCTGCCCAATGGATACGCTACCGACTTGCAAAGGCCTCAACCACCTCCTCCACCACCAGGTGCTCATAGTCCTGGAGCTACTCCTGGACCTGGCACAGCTACCGCTGAGAGAAGCTCCGGAGTTGCACCAGCTGCTTCTCCTGCTGCTCCTggatcGAGACGGGCCATGCGGAATGGGTTA					TTAAACTC					sublibrary_2					False	True	False	105.0	0.5428571428571428	0.01853004638997273	39.42857142857143	88.07702020202021	49.8324678488517	0.697529369307242	0.08556395496427378	0.08571428571428572	0.24582088708439037	0.2011732802074223	0.009523809523809525	0.0	165.0	0.296969696969697	0.015412191139515523	30.224242424242423	141.34855248917748	62.25397919071856	0.6660702986791718	0.07641906339392983	0.048484848484848485	0.3760200729589882	0.27309224308291075	0.012121212121212121	0.0	161.0	0.40993788819875776	0.01021057279686158	19.111801242236027
454	APAAAACLLDRKAVATPAAAAFPRRHAVTLPAAKFHQNQLLAALKAEPAPALAARDARFRDRAFAE	GGTTGTGACGAATCGTGCGCGTCTCggctgATAGAAAGATAAggatcgaccgtgagtgcacttgccaccatgGCACCCGCCGCCGCTGCCTGTCTGCTGGATAGAAAAGCTGTTGCTACACCAGCTGCAGCAGCATTCCCTAGGAGGCACGCCGTGACACTGCCTGCTGCTAAGTTCCACCAGAACCAGCTCCTTGCCGCTTTGAAGGCCGAACCTGCTCCTGCTCTGGCTGCTAGAGATGCCAGGTTCAGGGACAGGGCTTTTGCCGAGggatcGAGACGCGGCGATCACGTATGGAGG					ATAGAAAG					sublibrary_3					False	True	False
455	APAAEAAAFAANALAAFPPLNAVAPAPLMLLHPPPQLAPFLQPHAQQVPYYLENEPAAYTVREAAP	GGTTGTGACGAATCGTGCGCGTCTCggctgCAACTCCTATAAggatcgaccgtgagtgcacttgccaccatgGCCCCGGCCGCCGAGGCCGCAGCTTTTGCTGCTAATGCTTTGGCTGCTTTTCCACCTCTTAACGCCGTCGCCCCTGCCCCTCTGATGCTGTTGCATCCTCCGCCTCAATTGGCTCCTTTTCTGCAGCCTCACGCCCAGCAAGTGCCCTACTACCTGGAGAACGAGCCTGCCGCTTACACAGTTAGGGAAGCCGCCCCTggatcGAGACGCGGCGATCACGTATGGAGG					CAACTCCT					sublibrary_3					False	True	False	273.0	0.029304029304029304	0.00028953535919866154	0.7326007326007326	26.071428571428573	1.7857142857142858	0.6498731044094621	0.027689596293111685	0.02564102564102564	0.011104186476637419	0.15133450552314356	0.0	0.0
456	APAAEAAAFGANGLGGFPPLNAVAPAPLMLLHPPPQLSPFLQPHAQQVPYYLENEPSGYTVREAGP	TCCAGACCGTTCAGGTGTGCGTCTCggctgGCAAGCGGCTAAggatcgaccgtgagtgcacttgccaccatgGCCCCGGCCGCCGAGGCTGCTGCTTTTGGAGCTAATGGACTGGGAGGATTTCCACCTCTTAACGCCGTGGCCCCTGCCCCTTTGATGCTCCTGCATCCTCCGCCTCAATTGTCCCCTTTTCTGCAACCCCACGCCCAGCAGGTTCCCTACTACCTGGAGAACGAGCCCTCTGGCTATACCGTGAGAGAGGCCGGACCCggatcGAGACGGGCCATGCGGAATGGGTTA					GCAAGCGG					sublibrary_2					False	True	False	284.0	0.05985915492957746	0.00020156484301338135	0.7992957746478874	12.770833333333334	3.1087542565439037	0.5756017075944347	0.07734402942133545	0.028169014084507043	0.012173808701118042	0.25171030703770997	0.0	0.0
457	APAAGGCLLDRKAVGTPAGGGFPRRHAVTLPAAKFHQNQLLAALKGEPAPALAARDARFRDRAFAE	GGTTGTGACGAATCGTGCGCGTCTCggctgAGGGAGAATTAAggatcgaccgtgagtgcacttgccaccatgGCACCCGCCGCCGGAGGGTGTCTTTTGGATAGGAAGGCTGTTGGAACACCTGCTGGAGGAGGATTCCCTAGGAGGCACGCCGTTACACTGCCTGCCGCTAAGTTCCACCAGAACCAACTGCTCGCAGCCTTGAAGGGCGAACCTGCTCCTGCTTTGGCTGCTAGGGACGCTAGATTCAGGGACAGGGCCTTTGCCGAGggatcGAGACGCGGCGATCACGTATGGAGG					AGGGAGAA					sublibrary_3					False	True	False	139.0	0.15827338129496402	0.0019776592993159233	5.014388489208633	32.24444444444445	7.7168540883628856	0.5543676977095879	0.08872977660766833	0.08633093525179857	0.020320967780593908	0.0487199059364523	0.007194244604316547	0.0
458	APAAKAGMIAAAATAAPKAGGAGKATGAAGPPAGGAVVVQVAGAFLVIIGLAMLPVPIAVAAAAGA	TCCAGACCGTTCAGGTGTGCGTCTCggctgCTTCTCATTTAAggatcgaccgtgagtgcacttgccaccatgGCCCCAGCCGCCAAGGCTGGAATGATCGCTGCTGCTGCAACTGCAGCTCCTAAAGCAGGAGGCGCTGGCAAAGCTACAGGTGCAGCTGGACCACCTGCTGGAGGAGCAGTTGTTGTGCAGGTCGCAGGAGCTTTCCTGGTGATCATCGGCCTGGCTATGCTGCCCGTGCCTATTGCTGTTGCTGCAGCTGCTGGTGCCggatcGAGACGGGCCATGCGGAATGGGTTA					CTTCTCAT					sublibrary_2					False	False	True
459	APAGALPAVAWAAAIKWVGIPYGGATKKAIVAAAAAPAAVAFGGAVGFPAGTGVPAGWAAAQFAAG	CATGTCGGCGCTAGATTGCCGTCTCggctgGTAGGGTATTAAggatcgaccgtgagtgcacttgccaccatgGCCCCAGCCGGCGCCCTGCCAGCAGTTGCATGGGCCGCTGCTATTAAATGGGTTGGAATTCCCTACGGCGGCGCCACCAAGAAGGCTATTGTAGCTGCTGCTGCAGCTCCTGCAGCTGTTGCCTTCGGCGGTGCTGTTGGATTTCCAGCTGGTACAGGAGTTCCTGCTGGATGGGCGGCTGCTCAGTTCGCTGCCGGAggatcGAGACGGACAGCGGTTCGGTGTTTC					GTAGGGTA					sublibrary_1					False	False	True
460	APAICHEGKAYFPREGVFVFNGTSWFITQRNFFSPQIITTDNTFVSGNCDVVIGIINNTVYDPLQP	TCCAGACCGTTCAGGTGTGCGTCTCggctgCCGTAATTTTAAggatcgaccgtgagtgcacttgccaccatgGCCCCTGCCATCTGCCATGAGGGCAAGGCCTACTTCCCTAGAGAGGGCGTGTTCGTGTTCAACGGCACCTCCTGGTTCATCACCCAGAGAAACTTCTTCTCCCCTCAGATCATCACAACCGACAACACCTTCGTGAGCGGCAACTGCGACGTGGTGATCGGCATCATCAACAACACAGTGTACGACCCTCTGCAGCCTggatcGAGACGGGCCATGCGGAATGGGTTA					CCGTAATT					sublibrary_2					True	False	False
461	APAPIVQPAPMIPAAPGYYSPWAPAPPGAGAWYASGPGGALPMVGAPPYYNPAYQGGPGGPGPYQP	GGTTGTGACGAATCGTGCGCGTCTCggctgCGCCCGTTCTAAggatcgaccgtgagtgcacttgccaccatgGCCCCGGCCCCTATCGTGCAGCCGGCTCCCATGATCCCTGCTGCACCTGGATATTATTCTCCTTGGGCTCCAGCACCTCCTGGAGCTGGTGCTTGGTATGCTTCTGGACCTGGAGGAGCTCTTCCCATGGTGGGCGCTCCACCTTACTACAACCCCGCATATCAAGGAGGACCAGGTGGTCCTGGACCCTACCAGCCTggatcGAGACGCGGCGATCACGTATGGAGG					CGCCCGTT					sublibrary_3					False	False	True
462	APAPYPPPGGYPGGAQYPQAPYQSPGAPGYPGGGPAYPPPAGPYSAGGVGWPAANGAGAPGPGAWG	GGTTGTGACGAATCGTGCGCGTCTCggctgTTCCTACATTAAggatcgaccgtgagtgcacttgccaccatgGCCCCTGCCCCGTACCCACCGCCAGGAGGTTATCCAGGTGGAGCACAATATCCTCAAGCTCCCTACCAGAGCCCTGGAGCACCTGGTTATCCTGGTGGAGGTCCTGCTTATCCTCCTCCTGCAGGTCCCTACTCTGCTGGAGGTGTTGGTTGGCCTGCTGCTAATGGAGCTGGAGCTCCTGGACCTGGTGCTTGGGGAggatcGAGACGCGGCGATCACGTATGGAGG					TTCCTACA					sublibrary_3					False	False	True	794.0	0.10957178841309824	0.0012902572229973603	3.302267002518892	30.408865248226952	7.129830596567709	0.6265445507578797	0.05677176832457733	0.05919395465994962	0.017149603709718412	0.17292593873911363	0.005037783375314861	0.0012594458438287153
463	APASEAAAFASNALAAFPPLNSVSPSPLMLLHPPPQLSPFLQPHAQQVPYYLENEPSAYTVREAAP	GGTTGTGACGAATCGTGCGCGTCTCggctgTAAACAGTATAAggatcgaccgtgagtgcacttgccaccatgGCCCCTGCCTCTGAGGCCGCCGCCTTCGCCTCTAATGCTCTTGCTGCTTTTCCACCTCTTAACAGCGTTAGCCCCTCCCCTCTGATGCTGCTGCACCCTCCTCCCCAACTGAGCCCTTTTCTTCAACCTCACGCCCAGCAGGTTCCCTACTACCTGGAGAACGAGCCCAGCGCCTATACAGTTAGGGAGGCTGCCCCTggatcGAGACGCGGCGATCACGTATGGAGG					TAAACAGT					sublibrary_3					False	True	False	100.0	0.07	0.000798047486280344	1.85	22.5	7.5	0.600781029452919	0.08843439677917406	0.05	0.01789750134826772	0.17157817241977516	0.01	0.0
464	APATGVAPAGTPVAAAVAAAVAARVIAGKAGAAAVPAQRGFIGARKKRAGIPEAEEGGAAALAPEA	CATGTCGGCGCTAGATTGCCGTCTCggctgCCAGTTAGCTAAggatcgaccgtgagtgcacttgccaccatgGCCCCTGCCACAGGTGTTGCTCCAGCTGGTACTCCAGTTGCTGCTGCAGTAGCTGCAGCTGTGGCCGCTAGGGTCATTGCCGGAAAAGCAGGAGCAGCTGCTGTTCCTGCTCAGAGAGGCTTCATCGGCGCCAGAAAGAAGCGCGCTGGAATCCCCGAAGCTGAAGAAGGAGGAGCTGCTGCACTGGCTCCTGAAGCCggatcGAGACGGACAGCGGTTCGGTGTTTC					CCAGTTAG					sublibrary_1					False	False	True
465	APDRQSKRGSSFLGAELMMLLLSLSGAPEPSLGFFRSKHPTHSSTPSCFPDVMMVRLRMNKSRQDR	TCCAGACCGTTCAGGTGTGCGTCTCggctgTTCAGAATTTAAggatcgaccgtgagtgcacttgccaccatgGCCCCTGACAGACAGTCCAAGAGGGGCAGCAGCTTCCTGGGCGCCGAACTGATGATGTTGCTGCTCTCTCTGTCTGGAGCTCCCGAGCCTTCTCTGGGCTTCTTCAGAAGCAAGCACCCCACCCACAGCTCTACCCCTAGCTGCTTCCCCGACGTCATGATGGTGAGGTTGAGGATGAACAAGAGCAGACAGGACAGAggatcGAGACGGGCCATGCGGAATGGGTTA					TTCAGAAT					sublibrary_2					False	False	True
466	APEKPVLLPKRKKRSEPSPKPQKTLVVKVIRGRPRRARDDKRPQKEPQRKMVVIILILKLLDTHTD	CATGTCGGCGCTAGATTGCCGTCTCggctgCAGGGTTTATAAggatcgaccgtgagtgcacttgccaccatgGCCCCTGAGAAGCCCGTGCTGCTGCCCAAGAGGAAGAAGAGGAGCGAGCCCTCTCCTAAACCCCAGAAGACCCTGGTGGTGAAGGTGATCAGGGGAAGGCCTAGGAGGGCTAGGGATGACAAGAGACCTCAGAAGGAGCCCCAGAGAAAGATGGTGGTCATCATCCTGATCCTGAAGCTGCTGGACACCCACACAGACggatcGAGACGGACAGCGGTTCGGTGTTTC					CAGGGTTT					sublibrary_1					False	False	True
467	APENEVELYAFGALRYCDREPGASAPTRVLRLEHATPLAPIVPDDLHDPVLERVPDESWIEEINVG	CATGTCGGCGCTAGATTGCCGTCTCggctgCCAGTCCCATAAggatcgaccgtgagtgcacttgccaccatgGCCCCTGAGAACGAGGTCGAGCTGTACGCCTTCGGCGCCCTCAGATACTGTGATAGGGAGCCTGGAGCTTCTGCTCCCACAAGGGTTCTGAGGCTGGAGCACGCTACACCTTTGGCTCCCATCGTGCCAGACGACCTGCATGACCCTGTTCTGGAGAGAGTGCCCGACGAAAGCTGGATCGAGGAGATCAACGTGGGCggatcGAGACGGACAGCGGTTCGGTGTTTC					CCAGTCCC					sublibrary_1					False	False	True														60.0	0.15	0.0026253217704792515	7.05	38.07142857142857	10.981754647592801	0.7681776639676903	0.08682631778753064	0.03333333333333333	0.3444545338886692	0.1978030873960192	0.0	0.0	87.0	0.12643678160919541	0.006033072777487777	6.919540229885057
468	APEPGQSNLSSENAIQFRQQVNEQLQSENLASGTPSAMFQAPVGQAQLPPTTNVMRTEPLNQLFAA	GGTTGTGACGAATCGTGCGCGTCTCggctgCAATCAGCGTAAggatcgaccgtgagtgcacttgccaccatgGCCCCTGAGCCCGGCCAGTCCAACCTGAGCTCCGAGAACGCCATCCAGTTTAGGCAACAAGTGAACGAGCAGCTGCAGAGCGAGAACCTGGCCAGCGGCACCCCTTCTGCTATGTTTCAAGCACCCGTTGGCCAAGCTCAACTGCCTCCCACCACCAACGTGATGAGGACCGAGCCTCTTAACCAGCTGTTCGCTGCCggatcGAGACGCGGCGATCACGTATGGAGG					CAATCAGC					sublibrary_3					False	False	True	116.0	0.1206896551724138	0.002643333935612018	8.5	79.41666666666667	66.64673298632336	0.6119032263990535	0.09808873273962214	0.05172413793103448	0.1417868674378072	0.1345710946096523	0.008620689655172414	0.0	125.0	0.136	0.004851615968373077	12.24	129.125	118.28923506276642	0.5378158948247841	0.14981452324771066	0.032	0.2852353013755115	0.12901049856875565	0.008	0.0	65.0	0.18461538461538463	0.0052512683004116885	10.415384615384616
469	APFIPSFQRPGFVPVNNIAGGYPYAQYTGQGQNSNSPHPTKSYQQYYQKPTGNTVDEDKSRVPDFS	TCCAGACCGTTCAGGTGTGCGTCTCggctgCAGCAAGATTAAggatcgaccgtgagtgcacttgccaccatgGCCCCTTTCATCCCCAGCTTCCAGAGGCCCGGCTTCGTGCCCGTGAACAATATCGCTGGAGGATACCCCTACGCTCAATACACCGGCCAGGGCCAGAACAGCAACTCCCCTCACCCTACCAAGAGCTACCAGCAGTACTACCAGAAGCCCACCGGCAACACCGTGGACGAGGACAAGAGCAGGGTTCCCGACTTCAGCggatcGAGACGGGCCATGCGGAATGGGTTA					CAGCAAGA					sublibrary_2					True	False	False
470	APGAGGCLLDRKAVGTPAGGGFPRRHGVTLPGGKFHQNQLLGGLKGEPAPALGGRDGRFRDRGFGE	GGTTGTGACGAATCGTGCGCGTCTCggctgCAAAGCTCCTAAggatcgaccgtgagtgcacttgccaccatgGCCCCTGGCGCAGGAGGATGTCTGCTCGATAGGAAGGCTGTTGGAACACCTGCTGGAGGAGGCTTCCCTAGGAGGCACGGCGTTACACTTCCTGGCGGAAAGTTCCATCAGAACCAGCTGCTCGGCGGACTGAAAGGAGAACCTGCTCCTGCTTTGGGAGGAAGGGACGGAAGATTCAGAGACAGGGGCTTCGGGGAGggatcGAGACGCGGCGATCACGTATGGAGG	GGTTGTGACGAATCGTGCGCGTCTCggctgTTCAGGGTATAAggatcgaccgtgagtgcacttgccaccatgGCCCCTGGCGCAGGAGGATGTCTGCTCGATAGGAAGGCTGTTGGAACACCTGCTGGAGGAGGCTTCCCTAGGAGGCACGGCGTTACACTTCCTGGCGGAAAGTTCCATCAGAACCAGCTGCTCGGCGGACTGAAAGGAGAACCTGCTCCTGCTTTGGGAGGAAGGGACGGAAGATTCAGAGACAGGGGCTTCGGGGAGggatcGAGACGCGGCGATCACGTATGGAGG				CAAAGCTC	TTCAGGGT				sublibrary_3	sublibrary_3				False	True	False	147.5	0.2512881854987118	0.0016063410676837677	3.8996365476628636	12.211774608833432	2.6469141986557796	0.594470375934746	0.06174180874776123	0.1188581155686419	0.02980955026933008	0.1925182387244146	0.0	0.0
471	APGAGGCLLDRKAVGTPAGGGFPRRHSVTLPGGKFHQNQLLGSLKGEPAPALSGRDSRFRDRSFGE	TCCAGACCGTTCAGGTGTGCGTCTCggctgTGCCACCCCTAAggatcgaccgtgagtgcacttgccaccatgGCCCCTGGCGCCGGCGGGTGTCTGTTGGATAGAAAAGCTGTTGGTACACCTGCTGGAGGAGGCTTCCCTAGGAGACACAGCGTGACCCTGCCTGGAGGTAAGTTCCATCAGAACCAGCTGCTGGGCAGCCTGAAGGGAGAACCTGCTCCTGCTCTGTCTGGAAGGGACTCTAGATTCAGAGACAGGAGCTTCGGGGAGggatcGAGACGGGCCATGCGGAATGGGTTA					TGCCACCC					sublibrary_2					False	True	False	449.0	0.2026726057906459	0.0025793406172947586	4.933184855233853	21.81153846153846	5.128132629567045	0.6011481882700411	0.057568201108635045	0.0801781737193764	0.01995173721620629	0.2759741574762956	0.0	0.0
472	APGPMHRTEHRIGMPHGVFSSFPIGSMSERPHPQHYAGAHHNHNANFMMSAGREPQREGYPAMSAS	TCCAGACCGTTCAGGTGTGCGTCTCggctgTTAGCTTTATAAggatcgaccgtgagtgcacttgccaccatgGCCCCTGGCCCCATGCACAGGACCGAGCATAGGATCGGCATGCCTCACGGAGTTTTCTCTAGCTTCCCCATCGGCAGCATGAGCGAGAGGCCTCACCCTCAACACTACGCTGGAGCTCATCACAACCACAACGCCAACTTCATGATGTCCGCCGGCAGGGAGCCCCAGAGAGAGGGATATCCTGCCATGTCTGCCAGCggatcGAGACGGGCCATGCGGAATGGGTTA					TTAGCTTT					sublibrary_2					False	False	True	55.0	2.963636363636364	0.016723784887676518	48.07272727272727	16.66118777056277	7.658141814271256	0.6526347234720988	0.15816063130285718	0.7272727272727273	0.20299830032882685	0.18717559691491	0.0	0.0	99.0	3.6464646464646466	0.02847474770770143	74.91919191919192	19.698703938338085	10.0304172724829	0.6450898534300056	0.13687049658466058	0.8282828282828283	0.3655124396316649	0.20988598206983913	0.0	0.0	65.0	4.7846153846153845	0.04908200969712808	117.76923076923077
473	APGPSAARSGSRAAPQLQLGPPSLPPQGAQPALRTPQGSPPPPQQGAPTPGPGHGQSPPRRAQVQP	GGTTGTGACGAATCGTGCGCGTCTCggctgATCAACTAGTAAggatcgaccgtgagtgcacttgccaccatgGCCCCAGGGCCTTCTGCTGCTAGGAGCGGATCTAGAGCTGCCCCTCAACTGCAATTGGGACCTCCCAGCCTGCCACCACAAGGAGCTCAACCTGCTTTGAGGACACCCCAAGGTAGCCCACCACCTCCTCAACAAGGTGCTCCTACACCTGGACCTGGTCACGGACAGTCTCCTCCTAGAAGGGCCCAGGTGCAACCTggatcGAGACGCGGCGATCACGTATGGAGG					ATCAACTA					sublibrary_3					False	False	True	318.0	0.08490566037735849	0.0012323500342307989	3.1037735849056602	23.833333333333332	23.77452261764721	0.6309961975959294	0.14276389645604848	0.02830188679245283	0.1483182638467778	0.21819257314223112	0.009433962264150943	0.006289308176100629	314.0	0.10828025477707007	0.0015540701458587817	3.8248407643312103	26.19090909090909	22.239748034625258	0.6179625180293837	0.15414978576308255	0.03503184713375796	0.25419764210114343	0.21854547696074234	0.009554140127388535	0.006369426751592357
474	APGSEAAAFASNGLAGFPPLNSVSPSPLMLLHPPPQLSPFLQPHAQQVPYYLENEPSAYTVREAGP	TCCAGACCGTTCAGGTGTGCGTCTCggctgCGCCATATATAAggatcgaccgtgagtgcacttgccaccatgGCCCCTGGCTCTGAGGCCGCCGCCTTCGCTTCTAATGGACTTGCTGGATTTCCACCTCTGAACAGCGTAAGCCCCTCCCCTCTGATGCTGCTGCACCCTCCTCCCCAATTGAGCCCTTTCCTTCAACCTCACGCCCAACAGGTGCCCTACTACCTGGAGAACGAGCCCAGCGCCTATACAGTTAGGGAGGCCGGACCTggatcGAGACGGGCCATGCGGAATGGGTTA					CGCCATAT					sublibrary_2					False	True	False	318.0	0.12578616352201258	0.0007707755932489927	2.5	15.784444444444443	1.7057964059427149	0.615198704768826	0.015575459361342388	0.07861635220125786	0.16093510750353307	0.2644057856431052	0.0031446540880503146	0.0	392.0	0.11224489795918367	0.002035721216742904	3.7755102040816326	16.880246913580248	6.377937286357529	0.6853265200118916	0.04708019843798427	0.04591836734693878	0.29834372823110245	0.25987542171052663	0.002551020408163265	0.0	189.0	0.164021164021164	0.003804482171694974	6.444444444444445
475	APGSEYSMYSTDSRHTSDYEDTDTEGGAYTDQELDETLNDEVGTPPESAITRSSEPVREDSSGMHH	TCCAGACCGTTCAGGTGTGCGTCTCggctgAAGGCGTCTTAAggatcgaccgtgagtgcacttgccaccatgGCTCCCGGCAGCGAGTACAGCATGTACTCCACCGACTCCAGGCACACAAGCGACTACGAGGACACCGACACAGAGGGAGGAGCCTACACAGACCAGGAGCTGGACGAGACCCTGAACGACGAAGTGGGAACACCTCCCGAGTCTGCCATCACCAGATCCAGCGAGCCTGTGAGGGAAGACTCCTCCGGAATGCACCACggatcGAGACGGGCCATGCGGAATGGGTTA					AAGGCGTC					sublibrary_2					True	False	False	74.0	1.0675675675675675	0.023981058452725242	51.91891891891892	50.28333333333333	16.88324172180888	0.6664510636044896	0.07090603234778158	0.44594594594594594	0.2562449861540438	0.10360880617508553	0.013513513513513514	0.013513513513513514	114.0	1.263157894736842	0.030917783080740655	67.09649122807018	51.076959706959705	19.728905420954913	0.6448339474374273	0.06997411715926799	0.5701754385964912	0.3900883581212326	0.17522153275601182	0.02631578947368421	0.008771929824561403	123.0	1.3008130081300813	0.024575997386522344	59.479674796747965
476	APGTPLSSHSFDFRPHHPRAVTNSSLNVLLDTPNVSSEFNHLVDQTPPNESVERFDDSNNTVDNTE	TCCAGACCGTTCAGGTGTGCGTCTCggctgTTATTCGAATAAggatcgaccgtgagtgcacttgccaccatgGCCCCTGGCACCCCTCTGAGCAGCCACAGCTTTGATTTTAGGCCTCATCATCCTAGGGCCGTGACCAACAGCAGCCTGAACGTGCTGCTGGACACTCCCAACGTGAGCTCTGAGTTCAACCACCTGGTGGACCAGACCCCTCCCAATGAGAGCGTGGAGAGGTTCGACGACTCCAACAACACCGTGGACAACACAGAGggatcGAGACGGGCCATGCGGAATGGGTTA					TTATTCGA					sublibrary_2					True	False	False	352.0	0.0625	0.0011478589654657144	2.440340909090909	30.791666666666668	18.679927409722655	0.608704995041683	0.07623153961937723	0.022727272727272728	0.0653565473921302	0.2664498152962015	0.0	0.002840909090909091	167.0	0.17964071856287425	0.004482675842722227	10.389221556886227	49.59722222222223	37.982892647810395	0.6905080209348741	0.11646727121474483	0.03592814371257485	0.1776058975569118	0.23538049861887936	0.005988023952095809	0.005988023952095809
477	APISKKTVAPKAAAGSETGSTENRTKSDQTSKEKGAKESARSSSDSASKDTSSGKERSPTEPTQRS	TCCAGACCGTTCAGGTGTGCGTCTCggctgCTCCAATAATAAggatcgaccgtgagtgcacttgccaccatgGCCCCTATCAGCAAGAAGACAGTGGCCCCTAAGGCCGCCGCCGGATCTGAGACAGGATCTACCGAGAACAGAACCAAGAGCGACCAGACCAGCAAGGAGAAGGGCGCCAAGGAGTCCGCTAGAAGCTCCTCTGACTCTGCCAGCAAAGACACCAGCTCTGGCAAGGAAAGGAGCCCCACCGAGCCCACACAGAGAAGCggatcGAGACGGGCCATGCGGAATGGGTTA					CTCCAATA					sublibrary_2					False	False	True
478	APKSTKPISISLGGTKAPTTTKPAAPAAQSKTETPAPKVTSESTKKETAAPPPQETPTKSADAELA	GGTTGTGACGAATCGTGCGCGTCTCggctgTAAAGTACTTAAggatcgaccgtgagtgcacttgccaccatgGCCCCAAAGAGCACCAAGCCCATCTCCATCAGCCTGGGCGGCACCAAAGCCCCAACAACAACCAAACCAGCAGCACCAGCTGCTCAGAGCAAGACCGAGACCCCAGCTCCCAAGGTGACCTCTGAAAGCACAAAGAAGGAGACCGCCGCACCTCCTCCTCAGGAGACACCCACCAAGTCTGCTGATGCTGAATTGGCCggatcGAGACGCGGCGATCACGTATGGAGG					TAAAGTAC					sublibrary_3					True	False	False	80.0	0.0375	0.00035120330618750625	1.2125	43.5	2.0	0.8268846716955189	0.00430084002046975	0.025	0.11850392484817669	0.3555805491459177	0.0	0.0
479	APNGPPKRCTPEMFTAIPMCPEPLLRRSCTRKPPNEGPQYLPGGTDQRRGGMVDVPFSQTGDDLGN	TCCAGACCGTTCAGGTGTGCGTCTCggctgCCGGGTATATAAggatcgaccgtgagtgcacttgccaccatgGCCCCTAACGGCCCACCCAAGAGGTGCACCCCTGAGATGTTCACCGCCATCCCTATGTGTCCTGAACCCCTGCTGAGGAGAAGCTGCACCAGGAAGCCTCCCAACGAGGGACCTCAGTATCTGCCTGGAGGCACAGACCAAAGGAGGGGAGGCATGGTGGACGTTCCCTTCAGCCAAACAGGCGACGACCTGGGAAACggatcGAGACGGGCCATGCGGAATGGGTTA					CCGGGTAT					sublibrary_2					False	False	True	85.0	0.16470588235294117	0.0005752312184096694	1.9176470588235295	12.208333333333332	8.031621548166306	0.4562478018906882	0.23289089102449811	0.047058823529411764	0.18950080011632423	0.30641092257708813	0.011764705882352941	0.0	111.0	0.10810810810810811	0.00042396808289892437	1.3153153153153154	11.625	7.18178496256751	0.5410245920107577	0.14806759774427236	0.036036036036036036	0.2512692715464585	0.2933484691415474	0.018018018018018018	0.0	37.0	0.02702702702702703	5.151053526135135e-05	0.13513513513513514
480	APNGTTSNGRPSYAEKHKLPAHFIGGNRLENAPPSKVKDFVAEHGGHTVITNVLIANNGIAAVKEI	GGTTGTGACGAATCGTGCGCGTCTCggctgAGCTAAATCTAAggatcgaccgtgagtgcacttgccaccatgGCCCCAAACGGCACCACCAGCAACGGCAGGCCCAGCTACGCCGAGAAGCATAAACTTCCTGCCCACTTCATCGGCGGGAATAGGCTGGAGAACGCCCCTCCCAGCAAGGTTAAGGACTTCGTGGCCGAACACGGCGGACATACCGTGATCACCAACGTGCTGATCGCCAACAACGGAATCGCTGCTGTGAAGGAGATCggatcGAGACGCGGCGATCACGTATGGAGG					AGCTAAAT					sublibrary_3					True	False	False	83.0	0.060240963855421686	0.00032528677336598794	1.5542168674698795	19.5	19.471132478620756	0.7919550079302448	0.01473715312036655	0.024096385542168676	0.035269657759219204	0.13597455398774771	0.0	0.0
481	APPEAALGGAEAPAAGEVAAAAAGQAAPEAVFGKAGIVAVAVAGGTGRAVRRKARKPATIAAPAIA	GGTTGTGACGAATCGTGCGCGTCTCggctgAGATTGGGATAAggatcgaccgtgagtgcacttgccaccatgGCCCCACCAGAAGCAGCTCTGGGAGGAGCTGAAGCACCAGCTGCAGGAGAAGTTGCAGCTGCTGCTGCAGGTCAAGCTGCCCCTGAGGCTGTTTTCGGCAAGGCCGGAATCGTAGCAGTGGCTGTTGCTGGAGGAACAGGAAGGGCCGTTAGGAGAAAGGCCAGGAAGCCCGCTACCATCGCTGCTCCTGCTATCGCTggatcGAGACGCGGCGATCACGTATGGAGG					AGATTGGG					sublibrary_3					False	False	True	305.0	0.20327868852459016	0.0020543546361608514	4.409836065573771	14.648761904761905	5.634359852275694	0.6808813414086263	0.040494775399545435	0.08196721311475409	0.04919095025382179	0.4496618860240298	0.003278688524590164	0.009836065573770493	118.0	0.4406779661016949	0.005209484765862296	10.728813559322035	17.20451127819549	6.433385632397637	0.6695769231494283	0.044755259990809086	0.16101694915254236	0.12892745032902417	0.4838517568838775	0.025423728813559324	0.025423728813559324
482	APPPQGQQHLSGLGPPAGSPLPQALPSPTSAPQQPASQAAPPTQGQGAQSAPVAGGPGAPPAAAPP	TCCAGACCGTTCAGGTGTGCGTCTCggctgTGCGAGTTATAAggatcgaccgtgagtgcacttgccaccatgGCCCCACCACCCCAGGGCCAACAACATCTGTCTGGATTGGGACCACCTGCTGGATCTCCTCTGCCCCAGGCCCTTCCTTCACCTACTTCAGCTCCTCAGCAGCCTGCTTCTCAAGCAGCTCCACCCACCCAGGGACAAGGAGCTCAATCTGCACCTGTTGCTGGAGGACCTGGTGCACCTCCTGCAGCTGCTCCTCCTggatcGAGACGGGCCATGCGGAATGGGTTA					TGCGAGTT					sublibrary_2					False	True	False														168.0	0.07142857142857142	0.0005417513349458697	1.7023809523809523	20.833333333333336	4.9411733953274535	0.6990162979587285	0.09883408660523388	0.023809523809523808	0.37251181379672726	0.3975732799627061	0.02976190476190476	0.0	242.0	0.049586776859504134	0.0011192138091220298	2.128099173553719
483	APPSVSQGPAGPFDDSHGSHLASSGSTPPPCPIEPDSYKSKKRLSLSSSSPLPTHAEPGFGHSVTT	TCCAGACCGTTCAGGTGTGCGTCTCggctgCTCCCGGTTTAAggatcgaccgtgagtgcacttgccaccatgGCCCCTCCCTCCGTGAGCCAGGGGCCCGCCGGACCTTTTGATGATTCTCATGGATCTCATCTGGCCAGCAGCGGCAGCACCCCTCCTCCCTGCCCTATAGAACCTGACTCTTACAAGAGCAAGAAGAGGCTCAGCCTGTCAAGCAGCTCCCCTCTGCCCACCCATGCTGAACCTGGCTTTGGACACAGCGTGACCACCggatcGAGACGGGCCATGCGGAATGGGTTA					CTCCCGGT					sublibrary_2					False	False	True	714.0	0.04201680672268908	0.0013227366133328445	3.208683473389356	90.30000000000001	6.245246262493797	0.5144183521101546	0.06200629824581473	0.025210084033613446	0.07227076211125626	0.22545969901374557	0.0028011204481792717	0.0	371.0	0.1778975741239892	0.006664738017580463	11.574123989218329	122.31666666666666	18.27860080939708	0.4948885874158219	0.08462117979565074	0.04043126684636118	0.19403120456628084	0.2045672860424064	0.005390835579514825	0.0
484	APQFKKSDTSATAVNVEDFKPGTKKNNGQPAFTANFDFGSGGLTPATLKNNGAASSGSETATNDFF	CATGTCGGCGCTAGATTGCCGTCTCggctgCTCCGAAGATAAggatcgaccgtgagtgcacttgccaccatgGCCCCTCAGTTCAAGAAGTCCGACACCAGCGCCACCGCCGTGAACGTGGAGGACTTCAAGCCTGGCACCAAGAAGAACAACGGACAACCCGCCTTCACCGCCAACTTCGACTTCGGCTCTGGAGGTCTGACACCTGCAACCCTGAAGAATAACGGCGCCGCCAGCTCTGGTAGCGAGACCGCTACAAACGATTTCTTCggatcGAGACGGACAGCGGTTCGGTGTTTC					CTCCGAAG					sublibrary_1					False	False	True	156.0	0.019230769230769232	9.09580306950596e-05	0.26282051282051283	15.5	3.0	0.6219665541441031	0.01212175910646355	0.01282051282051282	0.06476372245461394	0.13515985661135518	0.0	0.0	87.0	0.022988505747126436	3.17476562323046e-05	0.09195402298850575	4.0	0.0	0.9128709291752768	0.0	0.022988505747126436	0.1431209725958237	0.1340578636654384	0.0	0.0
485	APQGFAGAVAPLKPAITGVRTAAAAAGEIKRGEAARREVGAAAAGAIEKPPGGAAAVAAAPAVAAV	GGTTGTGACGAATCGTGCGCGTCTCggctgCAATACTTCTAAggatcgaccgtgagtgcacttgccaccatgGCCCCTCAGGGCTTCGCAGGCGCCGTGGCCCCTCTGAAACCTGCTATTACAGGAGTTAGAACCGCAGCTGCAGCCGCTGGAGAAATTAAAAGGGGCGAAGCTGCTAGGAGGGAGGTGGGAGCTGCAGCAGCTGGAGCTATTGAAAAGCCTCCTGGAGGAGCAGCAGCAGTGGCTGCCGCTCCTGCTGTGGCAGCTGTGggatcGAGACGCGGCGATCACGTATGGAGG					CAATACTT					sublibrary_3					False	False	True	247.0	0.06882591093117409	0.0004787661128587757	1.4251012145748987	17.858333333333334	10.321797791344533	0.6270523510663206	0.16626318587112165	0.020242914979757085	0.02939527438103328	0.16404635023559494	0.0	0.0
486	APQNNKQLGNRYMKFQKTKSPPNNNQGKGQQNQYQPPQNYGYLFKQFGQAYFQKGQAQGGSQDLNQ	CATGTCGGCGCTAGATTGCCGTCTCggctgGAGGCTAACTAAggatcgaccgtgagtgcacttgccaccatgGCCCCACAGAATAACAAGCAGCTGGGCAACAGGTACATGAAGTTCCAGAAGACCAAGAGCCCTCCCAACAACAACCAGGGCAAGGGCCAGCAGAACCAGTACCAGCCTCCTCAGAACTACGGCTATCTGTTCAAGCAGTTCGGCCAGGCCTACTTCCAAAAGGGGCAGGCCCAGGGAGGCAGCCAAGATCTGAACCAGggatcGAGACGGACAGCGGTTCGGTGTTTC					GAGGCTAA					sublibrary_1					False	False	True	218.0	0.9954128440366973	0.010932800214640376	29.15137614678899	25.19306645735217	10.362753931079785	0.6786377095229955	0.07577819141332541	0.41743119266055045	0.0514625859255273	0.17397515031029057	0.022935779816513763	0.0045871559633027525
487	APQPSPAYLSMSQPPVANPNSTPPPYERTRLSPPRPSYDDPYKKAVAMSKRYGSDRRLAELSDYRR	GGTTGTGACGAATCGTGCGCGTCTCggctgATTGGTATTTAAggatcgaccgtgagtgcacttgccaccatgGCCCCACAGCCTAGCCCCGCCTACCTGAGCATGAGCCAGCCTCCCGTTGCTAATCCTAATAGCACCCCACCTCCCTACGAGAGGACCAGGCTCTCCCCTCCCAGGCCTTCTTATGATGATCCCTACAAGAAAGCTGTGGCTATGAGCAAGAGGTACGGCAGCGACAGGAGACTGGCCGAGCTCAGCGACTATAGGAGGggatcGAGACGCGGCGATCACGTATGGAGG					ATTGGTAT					sublibrary_3					False	True	False
488	APQQTEVAEEIVEEETVVEETGVPVGANPVQVEMGEFEDGAEETVEEVVADNPCQNHHCKHGKVCE	TCCAGACCGTTCAGGTGTGCGTCTCggctgTCCCTATCATAAggatcgaccgtgagtgcacttgccaccatgGCCCCTCAGCAGACCGAGGTCGCGGAGGAGATCGTGGAGGAGGAAACCGTGGTAGAAGAAACCGGCGTTCCTGTGGGAGCCAACCCCGTGCAGGTGGAAATGGGAGAGTTCGAAGATGGAGCCGAGGAGACCGTGGAAGAGGTGGTGGCCGACAACCCTTGCCAGAACCACCATTGTAAGCACGGCAAGGTCTGCGAGggatcGAGACGGGCCATGCGGAATGGGTTA					TCCCTATC					sublibrary_2					True	False	False	93.0	0.5268817204301075	0.00453479491360254	13.806451612903226	24.166666666666664	12.229042241858473	0.5868494655263353	0.14648908627089768	0.11827956989247312	0.14548581572847866	0.2983761022889481	0.0	0.0	103.0	0.02912621359223301	0.0005865598000542504	0.9514563106796117	25.75	0.25	0.6315857263736362	0.0378679023247132	0.019417475728155338	0.28613809933645246	0.29584824913592317	0.0	0.0
489	APQRSTSEDDRDNDRNRSRKKKSRSFNRRHRQRRSRQRSRRFLRSRKRMSRRDENLRHDEEDKESR	GGTTGTGACGAATCGTGCGCGTCTCggctgTTCGGTCTCTAAggatcgaccgtgagtgcacttgccaccatgGCCCCTCAGAGGAGCACCAGCGAGGACGACAGGGACAACGACAGAAACAGGAGCAGAAAGAAGAAGTCCAGGAGCTTCAACAGAAGGCACAGGCAGAGAAGGTCCAGACAAAGGTCTAGAAGGTTCCTGAGGAGCCGGAAGAGGATGAGCAGGAGAGATGAGAACCTGAGACACGACGAGGAGGACAAGGAGAGCAGGggatcGAGACGCGGCGATCACGTATGGAGG					TTCGGTCT					sublibrary_3					False	False	True
490	APQSQGAPPPWTQQALYRPPSFQQPQPLRQPPRSHGFPRLQPGSGSPPPWPAGGPSTAPVFLAQPR	CATGTCGGCGCTAGATTGCCGTCTCggctgCTTCCAAGCTAAggatcgaccgtgagtgcacttgccaccatgGCCCCTCAGAGCCAAGGCGCCCCACCACCTTGGACACAACAAGCTCTGTATAGGCCTCCTAGCTTCCAGCAGCCGCAGCCTCTGAGACAACCTCCCAGGAGCCATGGATTTCCCAGACTGCAACCAGGCAGCGGATCACCTCCTCCTTGGCCTGCTGGTGGACCTTCTACAGCTCCTGTGTTCCTGGCTCAACCTAGGggatcGAGACGGACAGCGGTTCGGTGTTTC					CTTCCAAG					sublibrary_1					False	False	True	222.0	0.4864864864864865	0.003977771272133979	11.945945945945946	23.87431318681319	5.196688932163313	0.6363403124572959	0.06900949570887048	0.23423423423423423	0.015637416674050934	0.12690606021030848	0.013513513513513514	0.0
491	APRESQADDAEESKAPAMDTSSAVRNQQQFASMWEDFESVKDSAQNNHNDTAEGSFNSSMPPPGRD	TCCAGACCGTTCAGGTGTGCGTCTCggctgGCCGTTCTTTAAggatcgaccgtgagtgcacttgccaccatgGCCCCTAGGGAGAGCCAGGCCGACGACGCCGAGGAGTCTAAAGCTCCTGCTATGGATACAAGCAGCGCTGTGAGGAACCAGCAGCAGTTCGCCAGCATGTGGGAGGACTTCGAGAGCGTGAAGGACTCTGCCCAGAACAACCACAACGACACCGCTGAGGGCAGCTTCAACAGCTCCATGCCTCCTCCCGGAAGGGACggatcGAGACGGGCCATGCGGAATGGGTTA					GCCGTTCT					sublibrary_2					False	True	False	148.0	0.13513513513513514	0.0013511133926524068	3.7162162162162162	22.026666666666664	10.70034819113236	0.495121933440402	0.0835264898301087	0.033783783783783786	0.023378125387225935	0.17958759683080253	0.0	0.006756756756756757
492	APRGGAEPASNLATSMLKILRPGRSAPAPAGAVKIGRATDNDIVIPDVLASRHHATLIPLPGGTEI	GGTTGTGACGAATCGTGCGCGTCTCggctgCTCCTCACATAAggatcgaccgtgagtgcacttgccaccatgGCCCCTAGAGGCGGCGCCGAGCCCGCTTCCAACCTGGCCACCTCTATGTTGAAAATTCTGAGACCCGGAAGGTCCGCCCCTGCTCCCGCTGGAGCCGTTAAAATTGGAAGGGCTACAGACAACGACATCGTCATCCCCGACGTGCTGGCCTCCAGGCATCATGCTACACTGATTCCTCTGCCTGGTGGCACAGAGATCggatcGAGACGCGGCGATCACGTATGGAGG					CTCCTCAC					sublibrary_3					True	False	False
493	APSAAACLLDRKAVATPAAAAFPRRHSVTLPSSKFHQNQLLSSLKAEPAPALSSRDSRFRDRSFSE	GGTTGTGACGAATCGTGCGCGTCTCggctgATTAAAGCGTAAggatcgaccgtgagtgcacttgccaccatgGCCCCTAGCGCCGCCGCCTGTTTGCTGGATAGGAAAGCTGTTGCTACACCAGCTGCTGCAGCCTTCCCTAGGAGGCACAGCGTGACCCTGCCTTCTAGCAAGTTCCACCAGAACCAGCTCCTGAGCAGCCTCAAGGCCGAGCCTGCTCCTGCTTTGTCTTCTAGGGACTCTAGGTTCAGGGACAGGTCCTTCAGCGAGggatcGAGACGCGGCGATCACGTATGGAGG					ATTAAAGC					sublibrary_3					False	True	False
494	APSAAGCLLDRKAVGTPAGAGFPRRHAVTLPSSKFHQNQLLASLKAEPAPALSARDARFRDRAFAE	TCCAGACCGTTCAGGTGTGCGTCTCggctgTCAAAGAACTAAggatcgaccgtgagtgcacttgccaccatgGCCCCTAGCGCCGCCGGCTGCTTGCTGGATAGAAAAGCTGTTGGAACACCTGCTGGAGCTGGCTTCCCTAGGAGGCACGCCGTGACACTGCCTTCTAGCAAGTTCCACCAGAACCAGCTGCTGGCCTCTCTGAAGGCCGAACCTGCTCCTGCTCTTTCTGCTAGGGATGCTAGGTTCAGGGACAGGGCCTTCGCTGAGggatcGAGACGGGCCATGCGGAATGGGTTA					TCAAAGAA					sublibrary_2					False	True	False
495	APSAFFCLLDRKAVFTPAFFGFPRRHSVTLPSSKFHQNQLLSSLKFEPAPALSSRDSRFRDRSFSE	GGTTGTGACGAATCGTGCGCGTCTCggctgATTAAGACTTAAggatcgaccgtgagtgcacttgccaccatgGCCCCTAGCGCCTTCTTCTGTCTGCTGGACAGGAAGGCCGTGTTCACCCCTGCTTTCTTCGGCTTCCCCAGGAGACACAGCGTGACACTGCCTAGCAGCAAGTTCCACCAGAACCAGCTCCTGAGCAGCCTGAAGTTCGAGCCCGCTCCTGCTCTGAGCTCTAGGGATTCTAGGTTCAGGGACAGGTCCTTCAGCGAGggatcGAGACGCGGCGATCACGTATGGAGG					ATTAAGAC					sublibrary_3					False	True	False
496	APSAFGCLLDRKAVGTPAFGGFPRRHSVTLPSSKFHQNQLLSSLKFEPAPALSSRDSRFRDRSFSE	TCCAGACCGTTCAGGTGTGCGTCTCggctgCGAGTAACTTAAggatcgaccgtgagtgcacttgccaccatgGCCCCTAGCGCCTTCGGGTGTCTGCTGGACAGGAAGGCCGTTGGAACACCTGCTTTTGGAGGCTTCCCCAGGAGGCACAGCGTGACACTGCCTAGCAGCAAGTTCCACCAGAACCAGCTGCTCAGCAGCCTGAAGTTCGAGCCCGCTCCTGCTCTTTCTAGCAGGGACTCCAGGTTCAGGGACAGGTCCTTCAGCGAGggatcGAGACGGGCCATGCGGAATGGGTTA					CGAGTAAC					sublibrary_2					False	True	False
497	APSAGDCLLDRKDVDTPAGGGFPRRHSVTLPSSKFHQNQLLSSLKGEPAPDLSSRDSRFRDRSFSE	CATGTCGGCGCTAGATTGCCGTCTCggctgCCGAAGTTTTAAggatcgaccgtgagtgcacttgccaccatgGCCCCTAGCGCCGGGGACTGCCTGCTCGACAGGAAAGATGTTGATACACCTGCTGGAGGAGGCTTCCCTAGGAGGCACAGCGTGACCCTGCCCAGCTCTAAGTTTCACCAGAACCAGCTGCTGAGCAGCCTGAAGGGCGAACCCGCTCCCGATCTGTCTTCTAGGGACTCTAGATTCAGGGACAGGAGCTTCAGCGAGggatcGAGACGGACAGCGGTTCGGTGTTTC					CCGAAGTT					sublibrary_1					False	True	False	189.0	0.047619047619047616	0.00023738900225404497	0.43386243386243384	7.275	1.8445359714832659	0.820024634467274	0.06017273640284668	0.021164021164021163	0.009332617633851887	0.12886580701106642	0.0	0.0
498	APSAGECLLDRKAVKTPEEKGFPRRHSVTLPSSKFHQNQLLSSLKEEPKPKLSSRDSRFRDRSFSE	CATGTCGGCGCTAGATTGCCGTCTCggctgCAAAGGACATAAggatcgaccgtgagtgcacttgccaccatgGCCCCTAGCGCCGGGGAGTGCCTGCTGGACAGAAAGGCCGTGAAGACACCTGAAGAAAAGGGCTTCCCCAGAAGACATAGCGTGACCCTGCCCAGCAGCAAGTTCCACCAGAACCAGCTGCTCAGCAGCCTGAAGGAAGAGCCCAAGCCCAAACTCAGCTCCAGGGACTCCAGATTCAGGGACAGGAGCTTCAGCGAGggatcGAGACGGACAGCGGTTCGGTGTTTC					CAAAGGAC					sublibrary_1					False	True	False	145.0	0.04827586206896552	0.0016703347913374746	2.889655172413793	41.54166666666667	17.008632673594278	0.7710983479844801	0.016436658811508124	0.027586206896551724	0.028170403150465415	0.12576991370611842	0.0	0.0
499	APSAGGCAADRKAVGTPAGGGFPRRHSVTAPSSKFHQNQAASSAKGEPAPAASSRDSRFRDRSFSE	GGTTGTGACGAATCGTGCGCGTCTCggctgAAGAAGGGCTAAggatcgaccgtgagtgcacttgccaccatgGCCCCAAGCGCCGGCGGATGTGCTGCTGATAGGAAAGCTGTTGGAACACCTGCTGGAGGAGGGTTCCCCAGGAGGCACAGCGTGACTGCACCATCTAGCAAGTTCCACCAGAACCAGGCCGCAAGCAGCGCCAAAGGAGAACCTGCTCCTGCTGCTTCTTCTAGGGACTCCAGGTTCAGGGACAGGAGCTTCAGCGAGggatcGAGACGCGGCGATCACGTATGGAGG					AAGAAGGG					sublibrary_3					False	True	False	328.0	0.07621951219512195	0.00035672665944823444	1.1646341463414633	13.233333333333333	3.26406476395403	0.7146576457951156	0.032685129512744604	0.04878048780487805	0.06255757913813649	0.17562549798186353	0.0	0.0	166.0	0.060240963855421686	0.00043591296722397826	1.2650602409638554	15.933333333333332	10.55625905581612	0.5656659215579656	0.036314456941316	0.024096385542168676	0.14667608586414496	0.17194528740774123	0.0	0.0
500	APSAGGCGGDRKAGGTPAGGGFPRRHSGTGPSSKFHQNQGGSSGKGEPAPAGSSRDSRFRDRSFSE	GGTTGTGACGAATCGTGCGCGTCTCggctgTGCTAGCACTAAggatcgaccgtgagtgcacttgccaccatgGCCCCTAGCGCCGGCGGATGTGGAGGTGATAGAAAAGCAGGTGGAACACCAGCTGGAGGAGGCTTTCCCAGAAGGCACAGCGGCACAGGACCATCTAGCAAGTTCCATCAGAACCAAGGCGGCAGCAGCGGGAAGGGAGAACCTGCTCCTGCTGGATCTTCTAGGGATTCTAGGTTCAGGGACAGGAGCTTCAGCGAGggatcGAGACGCGGCGATCACGTATGGAGG					TGCTAGCA					sublibrary_3					False	True	False	104.0	0.019230769230769232	9.697620338929904e-05	0.4326923076923077	22.5	0.0	0.6517606226617942	0.0	0.019230769230769232	0.07699680845251618	0.17876985347556337	0.0	0.0
501	APSAGGCGGDRKAVGTPAGGGFPRRHSVTGPSSKFHQNQGGSSGKGEPAPAGSSRDSRFRDRSFSE	GGTTGTGACGAATCGTGCGCGTCTCggctgAGAAACATTTAAggatcgaccgtgagtgcacttgccaccatgGCCCCTAGCGCCGGAGGATGTGGAGGTGATAGGAAGGCTGTTGGAACACCTGCTGGAGGAGGCTTCCCTAGGAGGCACAGCGTGACAGGACCTAGCAGCAAGTTCCACCAGAACCAAGGCGGCAGCTCTGGCAAGGGAGAACCTGCTCCAGCTGGTTCTTCTAGGGACTCTAGGTTCAGGGACAGAAGCTTCAGCGAGggatcGAGACGCGGCGATCACGTATGGAGG					AGAAACAT					sublibrary_3					False	True	False	172.0	0.05813953488372093	0.0002146408026214564	0.8953488372093024	15.357142857142858	1.7452559604100877	0.7177721138723668	0.04598952884859319	0.040697674418604654	0.07517319161836791	0.14649016795648265	0.0	0.0	105.0	0.17142857142857143	0.0012040033957972285	2.8285714285714287	19.088235294117645	4.95341621307263	0.7918858777798768	0.0495271580694149	0.01904761904761905	0.1622042906038478	0.17443157153392022	0.0	0.0
502	APSAGGCGGDRKAVGTPAGGGFPRRHSVTGPSSKFHQNQLGSSGKGEPAPAGSSRDSRFRDRSFSE	TCCAGACCGTTCAGGTGTGCGTCTCggctgCTTCTACAGTAAggatcgaccgtgagtgcacttgccaccatgGCCCCTAGCGCCGGAGGATGTGGAGGAGATAGGAAGGCTGTTGGAACACCTGCTGGAGGTGGCTTCCCCAGAAGGCACAGCGTGACAGGACCTAGCAGCAAGTTCCACCAGAACCAACTGGGCAGCAGCGGCAAGGGAGAACCTGCTCCAGCTGGTTCTTCTAGGGACTCTAGGTTCAGGGACAGGAGCTTCAGCGAGggatcGAGACGGGCCATGCGGAATGGGTTA					CTTCTACA					sublibrary_2					False	True	False	245.0	0.08571428571428572	0.0003827847885102947	1.0979591836734695	13.233333333333333	0.6821367205045917	0.6260459582559982	0.05842416347819723	0.061224489795918366	0.1005112314213559	0.15125784152112623	0.0	0.0	159.0	0.03773584905660377	0.0046642937210905466	6.559748427672956	133.125	1.375	0.7026990447889481	0.031377957492981126	0.025157232704402517	0.22208096228238478	0.2745253945740606	0.006289308176100629	0.0
503	APSAGGCLHDRKAVGRPAGEGFPRRHSVTLPSSKDHQNQHLSSLKGEPAPADSSRDSRFRDRSFSE	CATGTCGGCGCTAGATTGCCGTCTCggctgGTTATCTAGTAAggatcgaccgtgagtgcacttgccaccatgGCCCCTAGCGCCGGCGGATGTCTGCATGATAGGAAAGCTGTTGGAAGGCCCGCTGGAGAAGGGTTCCCTAGGAGACACAGCGTGACCCTGCCTTCTAGCAAGGATCACCAGAACCAGCACCTGAGCAGCCTGAAGGGCGAGCCTGCTCCTGCTGATTCTTCTAGGGACTCCAGATTCAGGGACAGGAGCTTCAGCGAGggatcGAGACGGACAGCGGTTCGGTGTTTC					GTTATCTA					sublibrary_1					False	True	False	194.0	0.061855670103092786	0.002103220893050505	2.902061855670103	23.96875	12.673426572476565	0.7543183047622504	0.0354073844708762	0.020618556701030927	0.028459731772708365	0.1282405023065563	0.0	0.0
504	APSAGGCLLARKAVGTPAGGGFPRRHSVTLPSSKFHQNQLLSSLKGEPAPALSSRASRFRARSFSE	GGTTGTGACGAATCGTGCGCGTCTCggctgAGTCCTTCCTAAggatcgaccgtgagtgcacttgccaccatgGCCCCTAGCGCCGGCGGATGTCTGCTGGCTAGAAAAGCTGTTGGAACACCTGCTGGAGGAGGCTTCCCCAGGAGACACAGCGTGACACTGCCTAGCAGCAAGTTCCACCAGAACCAGCTCCTGAGCAGCCTGAAGGGCGAACCTGCTCCTGCTCTGTCTTCTAGGGCCTCTAGATTCAGGGCCAGGTCCTTCAGCGAGggatcGAGACGCGGCGATCACGTATGGAGG					AGTCCTTC					sublibrary_3					False	True	False	235.0	0.08085106382978724	0.0022352502373629134	3.374468085106383	27.72	9.993374824087038	0.7309744110665508	0.05475753356882164	0.0425531914893617	0.03579406510907744	0.18887406867895887	0.0	0.0
505	APSAGGCLLDAKAVGTPAGGGFPAAHSVTLPSSKFHQNQLLSSLKGEPAPALSSADSAFADASFSE	GGTTGTGACGAATCGTGCGCGTCTCggctgCCCAGGACCTAAggatcgaccgtgagtgcacttgccaccatgGCCCCAAGCGCCGGCGGGTGTCTGCTTGATGCTAAAGCTGTTGGAACACCTGCTGGAGGAGGCTTCCCCGCCGCCCACTCTGTTACATTGCCCTCTAGCAAGTTCCACCAAAACCAGCTCCTGAGCAGCCTGAAGGGCGAACCCGCTCCTGCTCTGTCTTCTGCTGATTCTGCCTTCGCTGACGCCTCCTTCAGCGAGggatcGAGACGCGGCGATCACGTATGGAGG					CCCAGGAC					sublibrary_3					False	True	False	635.0	0.06456692913385827	0.0013672210527573842	2.825196850393701	29.357142857142858	13.62018414939391	0.7535994321576057	0.06925567729258045	0.02204724409448819	0.013152524878178602	0.1603462435607574	0.0031496062992125984	0.0
506	APSAGGCLLDFKAVGTPAGGGFPFWHSVTLPSSKFHQNQLLSSLKGEPAPALSSFDSFFWDWSFSE	GGTTGTGACGAATCGTGCGCGTCTCggctgATCTATACCTAAggatcgaccgtgagtgcacttgccaccatgGCTCCCTCCGCCGGAGGCTGCCTGCTCGACTTTAAAGCTGTTGGAACACCTGCTGGAGGAGGATTCCCCTTCTGGCACAGCGTGACCCTGCCCTCTAGCAAGTTCCACCAAAACCAGCTGCTCAGCTCTCTGAAGGGCGAACCCGCCCCTGCTCTGAGCTCCTTCGACTCTTTCTTCTGGGACTGGAGCTTCAGCGAGggatcGAGACGCGGCGATCACGTATGGAGG					ATCTATAC					sublibrary_3					False	True	False
507	APSAGGCLLDFKAVGTPAGGGFPRWHSVTLPSSKFHQNQLLSSLKGEPAPALSSRDSWFRDRSFSE	CATGTCGGCGCTAGATTGCCGTCTCggctgCATCTTTATTAAggatcgaccgtgagtgcacttgccaccatgGCCCCTAGCGCCGGCGGGTGCCTGCTCGATTTTAAAGCTGTTGGAACACCTGCTGGAGGAGGCTTCCCCAGGTGGCACAGCGTGACCCTTCCTTCTAGCAAGTTCCACCAGAACCAACTGCTCAGCAGCCTGAAGGGCGAACCCGCTCCTGCTCTGTCTTCTAGGGACTCCTGGTTCAGGGATAGGAGCTTCAGCGAGggatcGAGACGGACAGCGGTTCGGTGTTTC					CATCTTTA					sublibrary_1					False	True	False
508	APSAGGCLLDGGAVGTPAGGGFPGGHSVTLPSSGFHQNQLLSSLGGEPAPALSSGDSGFGDGSFSE	GGTTGTGACGAATCGTGCGCGTCTCggctgACCCATTATTAAggatcgaccgtgagtgcacttgccaccatgGCCCCTAGCGCCGGAGGATGTTTGCTGGATGGAGGTGCTGTTGGAACACCTGCTGGAGGAGGCTTCCCCGGCGGACATTCTGTGACCCTTCCTAGCTCAGGATTCCATCAAAATCAGCTCCTGTCCAGCCTGGGCGGGGAACCTGCTCCTGCTCTGTCTTCTGGAGATTCTGGATTCGGGGATGGCAGCTTCAGCGAGggatcGAGACGCGGCGATCACGTATGGAGG					ACCCATTA					sublibrary_3					False	True	False	364.0	0.11538461538461539	0.0012327802300247089	3.120879120879121	23.038888888888888	9.536452483626412	0.738393723583909	0.06282544629143831	0.04120879120879121	0.0371090115967483	0.19822376953495563	0.0	0.0
509	APSAGGCLLDGKAVGTPAGGGFPGGHSVTLPSSKFHQNQLLSSLKGEPAPALSSGDSGFGDGSFSE	GGTTGTGACGAATCGTGCGCGTCTCggctgTACCAGGTCTAAggatcgaccgtgagtgcacttgccaccatgGCCCCTAGCGCCGGCGGGTGCCTTTTGGATGGAAAAGCTGTTGGAACACCTGCTGGAGGAGGCTTCCCCGGCGGACACAGCGTTACACTGCCTTCTAGCAAGTTCCATCAAAATCAGCTGCTCAGCAGCCTGAAGGGCGAGCCCGCCCCTGCTCTTTCTTCTGGAGATTCTGGATTCGGGGATGGCAGCTTCAGCGAGggatcGAGACGCGGCGATCACGTATGGAGG					TACCAGGT					sublibrary_3					False	True	False	292.0	0.05136986301369863	0.0015272938810012178	2.243150684931507	41.33333333333333	7.118186244286674	0.6941512055342045	0.031765016106746057	0.023972602739726026	0.016832948655017426	0.18569537249217472	0.0	0.0
510	APSAGGCLLDKKAVGTPAGGGFPKKHSVTLPSSKFHQNQLLSSLKGEPAPALSSKDSKFKDKSFSE	GGTTGTGACGAATCGTGCGCGTCTCggctgCTAGGTTCGTAAggatcgaccgtgagtgcacttgccaccatgGCCCCTAGCGCCGGCGGGTGCTTGCTGGATAAGAAAGCTGTTGGAACACCTGCTGGAGGAGGCTTCCCCAAGAAGCACAGCGTGACCCTGCCTAGCAGCAAGTTCCACCAGAACCAGCTGCTGAGCAGCCTGAAGGGAGAACCTGCTCCTGCCCTGAGCTCCAAGGACTCCAAGTTCAAGGACAAGAGCTTCAGCGAGggatcGAGACGCGGCGATCACGTATGGAGG					CTAGGTTC					sublibrary_3					False	True	False	98.0	0.12244897959183673	0.0007270132618919265	2.7755102040816326	18.666666666666668	8.548705978529442	0.6037856315709241	0.0966738535204736	0.030612244897959183	0.012983959491848423	0.20461321509864747	0.0	0.0
511	APSAGGCLLDQKAVGTPAGGGFPQQHSVTLPSSKFHQNQLLSSLKGEPAPALSSQDSQFQDQSFSE	GGTTGTGACGAATCGTGCGCGTCTCggctgGGCCGCTAATAAggatcgaccgtgagtgcacttgccaccatgGCCCCTAGCGCTGGAGGGTGCCTGTTGGATCAAAAGGCTGTTGGTACACCTGCTGGCGGAGGCTTTCCCCAGCAGCACAGCGTTACACTTCCCAGCTCCAAGTTCCACCAGAACCAACTGCTCAGCAGCCTGAAGGGCGAGCCTGCTCCTGCTCTGAGCTCTCAGGACTCTCAGTTCCAGGATCAGAGCTTCAGCGAGggatcGAGACGCGGCGATCACGTATGGAGG					GGCCGCTA					sublibrary_3					False	True	False	306.0	0.0457516339869281	0.0004036336056756513	1.0196078431372548	22.18333333333333	14.080899610836434	0.6347377022743028	0.09213170859045622	0.016339869281045753	0.007583981043740604	0.16964478724877455	0.0	0.0
512	APSAGGCLLDQKAVGTPAGGGFPQRHSVTLPSSKFHQNQLLSSLKGEPAPALSSRDSQFRDQSFSE	TCCAGACCGTTCAGGTGTGCGTCTCggctgACCAGTCACTAAggatcgaccgtgagtgcacttgccaccatgGCCCCTAGCGCCGGCGGGTGTCTGCTTGATCAAAAGGCTGTTGGTACACCTGCTGGAGGAGGCTTTCCCCAGAGACACAGCGTGACCCTGCCTAGCAGCAAGTTCCACCAGAACCAGCTCCTGAGCAGCCTGAAGGGAGAGCCTGCTCCTGCTCTGAGCTCTAGGGACTCTCAGTTCAGAGACCAGAGCTTCAGCGAGggatcGAGACGGGCCATGCGGAATGGGTTA					ACCAGTCA					sublibrary_2					False	True	False	275.0	0.07636363636363637	0.002014180097077393	4.407272727272727	24.805555555555557	6.455398431807772	0.5176392384373947	0.06500932490004224	0.03272727272727273	0.03863655928256746	0.1528117287569012	0.0	0.0
513	APSAGGCLLDQKAVGTPAGGGFPRRHSVTLPSSKFHQNQLLSSLKGEPAPALSSRDSRFRDQSFSE	CATGTCGGCGCTAGATTGCCGTCTCggctgTCAAGGCTTTAAggatcgaccgtgagtgcacttgccaccatgGCCCCTAGCGCCGGCGGGTGTCTGTTGGATCAAAAGGCTGTTGGTACACCTGCTGGAGGAGGCTTCCCCAGAAGGCACAGCGTGACACTCCCTAGCAGCAAGTTCCACCAGAACCAGCTCCTGTCCAGCCTGAAGGGCGAACCTGCTCCTGCTCTGAGCTCTAGGGATTCTAGGTTCAGGGACCAGAGCTTCAGCGAGggatcGAGACGGACAGCGGTTCGGTGTTTC					TCAAGGCT					sublibrary_1					False	True	False	119.0	0.20168067226890757	0.004783778333339189	7.260504201680672	29.809523809523807	14.76428587954465	0.6785254011534871	0.10726672357529692	0.058823529411764705	0.02873262356638666	0.10726424489515672	0.0	0.008403361344537815
514	APSAGGCLLDRAAVGTPAGGGFPRRHSVTLPSSAFHQNQLLSSLAGEPAPALSSRDSRFRDRSFSE	GGTTGTGACGAATCGTGCGCGTCTCggctgCACCGCGACTAAggatcgaccgtgagtgcacttgccaccatgGCCCCATCAGCAGGTGGATGTCTGCTGGATAGAGCCGCCGTTGGAACTCCAGCTGGTGGAGGCTTTCCTAGGAGGCACAGCGTTACACTGCCTAGCAGCGCCTTCCACCAAAACCAGCTCCTGAGCTCTCTGGCTGGAGAACCTGCTCCCGCTTTGTCCAGCCGGGATTCTAGGTTCAGGGACAGGTCCTTCAGCGAGggatcGAGACGCGGCGATCACGTATGGAGG					CACCGCGA					sublibrary_3					False	True	False	109.0	0.045871559633027525	0.00036113912441874865	0.9541284403669725	20.125	0.375	0.7893152144902297	0.00939520681349255	0.03669724770642202	0.011137737430888993	0.08971313512531019	0.0	0.0
515	APSAGGCLLDRGAVGTPAGGGFPGGHSVTLPSSKFHQNQLLSSLGGEPAPALSSGDSRFRDGSFSE	TCCAGACCGTTCAGGTGTGCGTCTCggctgGGATTACTTTAAggatcgaccgtgagtgcacttgccaccatgGCCCCTAGCGCAGGAGGATGTTTGCTGGATAGGGGCGCTGTTGGAACACCTGCTGGAGGAGGCTTCCCCGGAGGACATTCTGTGACATTGCCCAGCAGCAAGTTCCACCAAAACCAGCTGCTCAGCAGCCTGGGAGGAGAACCTGCTCCCGCCTTGTCTTCTGGAGATTCTAGGTTCAGGGACGGCAGCTTCAGCGAGggatcGAGACGGGCCATGCGGAATGGGTTA					GGATTACT					sublibrary_2					False	True	False	182.0	0.13736263736263737	0.0008946244145940763	3.576923076923077	23.65	13.642044080070725	0.7483521476504823	0.044567761989088836	0.06043956043956044	0.003483188085965564	0.2072933896131292	0.005494505494505495	0.0
516	APSAGGCLLDRGAVGTPAGGGFPRRHSVTLPSSGFHQNQLLSSLGGEPAPALSSRDSRFRDRSFSE	GGTTGTGACGAATCGTGCGCGTCTCggctgTACTATCTTTAAggatcgaccgtgagtgcacttgccaccatgGCCCCTAGCGCCGGCGGATGTTTGCTGGATAGAGGAGCTGTTGGTACACCTGCTGGAGGAGGCTTCCCCAGGAGGCACAGCGTGACACTTCCTAGCTCTGGATTCCACCAGAACCAACTCCTGAGCAGCCTGGGCGGGGAACCTGCTCCTGCTTTGTCTTCTAGGGACTCTAGGTTCAGGGACAGGAGCTTCAGCGAGggatcGAGACGCGGCGATCACGTATGGAGG					TACTATCT					sublibrary_3					False	True	False	225.0	0.06666666666666667	0.00304917075111501	4.608888888888889	57.74722222222223	21.53385445136128	0.533630793025437	0.03968415319287908	0.02666666666666667	0.02656294540223464	0.17130791100795625	0.0	0.0
517	APSAGGCLLDRGAVGTPAGGGFPRRHSVTLPSSGFHQNQLLSSLKGGPAPALSSRDSRFRDRSFSG	GGTTGTGACGAATCGTGCGCGTCTCggctgAGTTGGGACTAAggatcgaccgtgagtgcacttgccaccatgGCCCCTAGCGCAGGAGGATGTCTGCTGGATAGGGGAGCTGTTGGAACACCTGCTGGTGGAGGCTTCCCCAGGAGGCACTCTGTGACATTGCCCTCTTCTGGCTTCCACCAAAACCAGCTGCTTAGCAGCCTGAAGGGCGGACCTGCTCCCGCTCTGTCTAGCAGAGACTCTAGATTCAGGGACAGGAGCTTCAGCGGCggatcGAGACGCGGCGATCACGTATGGAGG					AGTTGGGA					sublibrary_3					False	True	False
518	APSAGGCLLDRKAAGTPAGGGFPRRHSATLPSSKFHQNQLLSSLKGEPAPALSSRDSRFRDRSFSE	GGTTGTGACGAATCGTGCGCGTCTCggctgAGCCTATCATAAggatcgaccgtgagtgcacttgccaccatgGCCCCTAGCGCCGGCGGATGTCTGCTGGATAGAAAAGCAGCTGGAACACCTGCTGGTGGAGGCTTCCCTAGGAGGCACAGCGCTACACTGCCTTCTAGCAAGTTCCACCAAAACCAGCTGTTGAGCAGCCTGAAGGGCGAGCCCGCTCCTGCTCTTTCTTCTAGGGACTCTAGGTTCAGGGACAGGAGCTTCAGCGAGggatcGAGACGCGGCGATCACGTATGGAGG					AGCCTATC					sublibrary_3					False	True	False	78.0	0.15384615384615385	0.0017004724556191823	4.743589743589744	26.722222222222218	17.060196537490594	0.6884466944973159	0.16534280690843878	0.038461538461538464	0.02100368721521685	0.19638515668421402	0.0	0.0
519	APSAGGCLLDRKAGGTPAGGGFPRRHSGTLPSSKFHQNQLLSSLKGEPAPALSSRDSRFRDRSFSE	GGTTGTGACGAATCGTGCGCGTCTCggctgCCTCAACTTTAAggatcgaccgtgagtgcacttgccaccatgGCCCCTAGCGCCGGAGGATGTCTGCTGGATAGGAAAGCAGGAGGAACACCTGCTGGTGGAGGGTTCCCTAGGAGACACAGCGGCACACTGCCTTCTAGCAAGTTCCACCAAAACCAGCTGCTGAGTAGCCTGAAGGGCGAGCCCGCCCCTGCTCTGTCTTCTAGAGATTCTAGGTTCAGGGACAGGAGCTTCAGCGAGggatcGAGACGCGGCGATCACGTATGGAGG					CCTCAACT					sublibrary_3					False	True	False	134.0	0.08208955223880597	0.0002833593829916097	0.7985074626865671	9.777777777777779	0.0	0.7272369467820006	0.005484261320861434	0.06716417910447761	0.021452502231871576	0.11302439375406173	0.0	0.0
520	APSAGGCLLDRKAVATPAGAAFPRRHSVTLPSSKFHQNQLLSSLKAEPAPALSSRDSRFRDRSFSE	CATGTCGGCGCTAGATTGCCGTCTCggctgTAAAGCATCTAAggatcgaccgtgagtgcacttgccaccatgGCCCCTAGCGCCGGAGGATGTCTGCTGGATAGGAAGGCTGTTGCTACACCTGCTGGTGCTGCCTTCCCTAGGAGGCACAGCGTGACATTGCCCAGCAGCAAGTTCCACCAGAACCAGCTGCTCAGCAGCCTGAAAGCCGAACCTGCTCCCGCTCTGTCTTCTAGGGACTCCAGATTCAGGGACAGGAGCTTCAGCGAGggatcGAGACGGACAGCGGTTCGGTGTTTC					TAAAGCAT					sublibrary_1					False	True	False
521	APSAGGCLLDRKAVETPAGGGFPRRHRDTLPSSKFHQNQLLSSLKGEPAPARSSRDSRRRDRKFSE	GGTTGTGACGAATCGTGCGCGTCTCggctgCCCTAGAGTTAAggatcgaccgtgagtgcacttgccaccatgGCCCCTAGCGCCGGCGGGTGCCTGCTCGATAGAAAAGCTGTTGAAACACCTGCTGGAGGAGGCTTCCCCAGGAGGCACAGGGACACCCTGCCTTCTAGCAAGTTTCACCAGAACCAACTGCTCAGCAGCCTGAAGGGCGAACCCGCCCCTGCTAGATCTTCTAGGGATTCTAGACGGAGGGACAGAAAGTTCAGCGAGggatcGAGACGCGGCGATCACGTATGGAGG					CCCTAGAG					sublibrary_3					False	True	False
522	APSAGGCLLDRKAVGAPAGGGFPRRHSVALPSSKFHQNQLLSSLKGEPAPALSSRDSRFRDRSFSE	GGTTGTGACGAATCGTGCGCGTCTCggctgTCCGCTCGTTAAggatcgaccgtgagtgcacttgccaccatgGCCCCTAGCGCCGGAGGATGTCTGCTGGATAGGAAAGCTGTTGGAGCACCTGCTGGTGGAGGGTTCCCTAGGAGGCACAGCGTTGCTCTGCCTTCTAGCAAGTTCCACCAAAACCAGCTGCTGAGCAGCCTGAAGGGCGAGCCTGCTCCTGCTCTGTCTTCTAGGGATTCTAGGTTCAGGGACAGGAGCTTCAGCGAGggatcGAGACGCGGCGATCACGTATGGAGG					TCCGCTCG					sublibrary_3					False	True	False	45.0	0.15555555555555556	0.0022389656465033334	6.288888888888889	42.33333333333333	3.0125662740520007	0.7470412856201412	0.0103780054821743	0.1111111111111111	0.014473439959835235	0.019702253034141658	0.022222222222222223	0.0
523	APSAGGCLLDRKAVGGPAGGGFPRRHSVGLPSSKFHQNQLLSSLKGEPAPALSSRDSRFRDRSFSE	GGTTGTGACGAATCGTGCGCGTCTCggctgTAACAGTTGTAAggatcgaccgtgagtgcacttgccaccatgGCCCCTAGCGCAGGAGGATGTCTGCTGGATAGGAAGGCAGTTGGAGGACCTGCTGGTGGAGGCTTCCCTAGGAGGCACTCTGTTGGACTCCCAAGCAGCAAGTTCCACCAAAACCAGCTGCTCAGCAGCCTGAAGGGCGAGCCTGCTCCTGCTCTGAGCTCTAGAGACTCTAGGTTCAGAGACAGAAGCTTCAGCGAGggatcGAGACGCGGCGATCACGTATGGAGG					TAACAGTT					sublibrary_3					False	True	False
524	APSAGGCLLDRKAVGTPAGGGAPRRHSVTLPSSKAHQNQLLSSLKGEPAPALSSRDSRARDRSASE	GGTTGTGACGAATCGTGCGCGTCTCggctgGTTAGTTAGTAAggatcgaccgtgagtgcacttgccaccatgGCCCCTAGCGCCGGCGGATGTCTGCTCGATAGGAAAGCTGTTGGAACACCTGCTGGAGGAGGTGCTCCCAGGAGGCACAGCGTGACATTGCCTAGCAGCAAAGCTCACCAGAACCAGCTGCTCAGCAGCCTGAAGGGCGAACCTGCTCCTGCTCTGAGCTCTAGGGATTCTAGGGCCAGAGACAGGAGCGCTAGCGAGggatcGAGACGCGGCGATCACGTATGGAGG					GTTAGTTA					sublibrary_3					False	True	False	141.0	0.2907801418439716	0.004660742638595853	11.687943262411348	36.8074074074074	22.333101182626248	0.678588604619541	0.13502642393208142	0.06382978723404255	0.043189164261178976	0.16623920986196025	0.0	0.0
525	APSAGGCLLDRKAVGTPAGGGFPARHVVTLPSSKFHQNQLLSSLKGEPAPALLIRDSRFIDISFSE	GGTTGTGACGAATCGTGCGCGTCTCggctgATAGCGCTATAAggatcgaccgtgagtgcacttgccaccatgGCCCCTAGCGCCGGAGGATGTCTGCTGGATAGGAAGGCTGTTGGAACACCTGCTGGTGGAGGCTTCCCCGCTAGGCACGTGGTGACATTGCCTTCTAGCAAGTTCCACCAAAACCAGCTGCTGAGCAGCCTGAAGGGCGAGCCCGCTCCTGCTTTGCTGATCAGAGATTCTAGGTTCATCGACATCAGCTTCAGCGAGggatcGAGACGCGGCGATCACGTATGGAGG					ATAGCGCT					sublibrary_3					False	True	False
526	APSAGGCLLDRKAVGTPAGGGFPGRHSVTLPSSKFHQNQLLSSLKGEPAPALSSGDSRFRDGSFSE	CATGTCGGCGCTAGATTGCCGTCTCggctgAGAAGAGGTTAAggatcgaccgtgagtgcacttgccaccatgGCCCCTAGCGCCGGCGGGTGTCTGCTTGATAGGAAAGCTGTTGGAACACCTGCTGGAGGAGGGTTCCCCGGCAGGCACAGCGTGACATTGCCTTCTAGCAAGTTCCACCAAAACCAGCTGCTCAGCAGCCTGAAGGGCGAGCCCGCTCCTGCTCTTTCTTCTGGCGATTCTAGGTTCAGGGACGGCAGCTTCAGCGAGggatcGAGACGGACAGCGGTTCGGTGTTTC					AGAAGAGG					sublibrary_1					False	True	False	128.0	0.359375	0.0026241482192217217	7.546875	31.353741496598637	13.475686853394004	0.6802578577692026	0.12861378781562188	0.0546875	0.020283890573419124	0.12320727100375213	0.0234375	0.0
527	APSAGGCLLDRKAVGTPAGGGFPGRHSVTLPSSKFHQNQLLSSLKGGPAPALSSRDSGFRDRSFSG	GGTTGTGACGAATCGTGCGCGTCTCggctgGCAAGCGGCTAAggatcgaccgtgagtgcacttgccaccatgGCCCCTAGCGCCGGCGGGTGTTTGCTGGATAGGAAAGCTGTTGGAACACCTGCTGGAGGAGGGTTCCCCGGCAGGCACAGCGTTACACTTCCTAGCAGCAAGTTCCATCAGAACCAACTGCTCAGCAGCCTGAAGGGCGGCCCTGCTCCTGCTCTTTCTTCTAGGGACTCTGGCTTCAGAGACAGGAGCTTCAGCGGCggatcGAGACGCGGCGATCACGTATGGAGG					GCAAGCGG					sublibrary_3					False	True	False	90.0	0.2222222222222222	0.00881443503763698	21.81111111111111	77.94696969696969	20.882848111145414	0.6689847023494743	0.06429424082371177	0.12222222222222222	0.04517103142798371	0.14735744872731113	0.03333333333333333	0.0
528	APSAGGCLLDRKAVGTPAGGGFPIRHSVLLPSSIFHQNQLLSSLKGCPAPALSSRDVRFRDISFSE	CATGTCGGCGCTAGATTGCCGTCTCggctgTAGAAGCGATAAggatcgaccgtgagtgcacttgccaccatgGCCCCTAGCGCCGGCGGGTGTCTTCTGGATAGGAAAGCTGTTGGAACACCTGCTGGAGGAGGGTTCCCCATCAGGCACAGCGTGCTGCTGCCTTCTAGCATCTTCCACCAGAACCAGCTCCTGAGCAGCCTGAAGGGGTGCCCTGCTCCTGCTCTCTCTTCTAGAGATGTGAGGTTCAGGGACATTAGCTTCAGCGAGggatcGAGACGGACAGCGGTTCGGTGTTTC					TAGAAGCG					sublibrary_1					False	True	False
529	APSAGGCLLDRKAVGTPAGGGFPKKHSVTLPSSKFHQNQLLSSLKGEPAPALSSRDSKFKDRSFSE	TCCAGACCGTTCAGGTGTGCGTCTCggctgAAGGGCTCCTAAggatcgaccgtgagtgcacttgccaccatgGCCCCTAGCGCCGGCGGGTGTCTGTTGGATAGGAAAGCTGTTGGTACACCTGCTGGAGGAGGGTTCCCCAAGAAGCACAGCGTGACCCTGCCCTCAAGCAAGTTCCACCAGAACCAGCTCCTGAGCAGCCTGAAGGGAGAGCCTGCTCCCGCTCTTTCTTCTAGGGACTCCAAGTTCAAGGACAGGTCCTTCAGCGAGggatcGAGACGGGCCATGCGGAATGGGTTA					AAGGGCTC					sublibrary_2					False	True	False	214.0	0.10747663551401869	0.0010586625003595365	2.892523364485981	17.10909090909091	6.307625123854162	0.5378286484448404	0.03236501916894245	0.0514018691588785	0.016599021715229964	0.19087175374008253	0.0	0.0
530	APSAGGCLLDRKAVGTPAGGGFPKKHSVTLPSSKFHQNQLLSSLKGEPAPALSSRDSRFRDRSFSE	CATGTCGGCGCTAGATTGCCGTCTCggctgTAACCATAATAAggatcgaccgtgagtgcacttgccaccatgGCCCCTAGCGCCGGAGGATGTTTGCTGGATAGAAAGGCCGTTGGAACACCTGCTGGAGGCGGCTTCCCCAAGAAGCACAGCGTTACACTGCCTAGCAGCAAGTTCCACCAGAACCAGCTGCTGAGCAGCCTGAAAGGCGAGCCTGCTCCCGCTTTGTCTTCTAGGGACTCCAGGTTCAGGGACAGAAGCTTCAGCGAGggatcGAGACGGACAGCGGTTCGGTGTTTC					TAACCATA					sublibrary_1					False	True	False	86.0	0.19767441860465115	0.0045842519582908825	8.372093023255815	20.732954545454547	8.779931511386115	0.7724547411063045	0.05762472172986403	0.046511627906976744	0.03576702527189285	0.06306170972137366	0.011627906976744186	0.0
531	APSAGGCLLDRKAVGTPAGGGFPRRASVTLPSSKFAQNQLLSSLKGEPAPALSSRDSRFRDRSFSE	GGTTGTGACGAATCGTGCGCGTCTCggctgACCGCAGCATAAggatcgaccgtgagtgcacttgccaccatgGCCCCTAGCGCCGGCGGGTGCTTGCTGGATAGAAAAGCTGTTGGAACACCTGCTGGAGGAGGCTTCCCCAGGAGGGCCAGCGTGACATTGCCTTCTTCCAAGTTCGCTCAGAACCAGCTGCTGAGCAGCCTGAAGGGCGAGCCTGCTCCTGCTCTTTCTTCTAGGGACTCTAGGTTCAGGGACAGGAGCTTCAGCGAGggatcGAGACGCGGCGATCACGTATGGAGG					ACCGCAGC					sublibrary_3					False	True	False	239.0	0.08786610878661087	0.0009832886525348553	2.1171548117154813	21.692307692307693	7.239231283454256	0.6683097386234851	0.05998681359894424	0.05439330543933055	0.026015329589028822	0.14733204762195784	0.0041841004184100415	0.0
532	APSAGGCLLDRKAVGTPAGGGFPRRGSVTLPSSKFGQNQLLSSLKGEPAPALSSRDSRFRDRSFSE	TCCAGACCGTTCAGGTGTGCGTCTCggctgTAGAAACATTAAggatcgaccgtgagtgcacttgccaccatgGCCCCTAGCGCCGGAGGATGTCTGCTGGATAGGAAGGCTGTTGGAACACCTGCTGGTGGAGGCTTCCCCAGGAGGGGCTCTGTTACACTGCCTAGCAGCAAGTTCGGACAGAACCAGCTGCTGAGCAGCCTGAAGGGCGAACCTGCTCCTGCTCTGAGCTCTAGAGACTCCAGGTTCAGAGATAGGAGCTTCAGCGAGggatcGAGACGGGCCATGCGGAATGGGTTA					TAGAAACA					sublibrary_2					False	True	False
533	APSAGGCLLDRKAVGTPAGGGFPRRHAVTLPSSKFHQNQLLASLKGEPAPALSSRDSRFRDRSFAE	CATGTCGGCGCTAGATTGCCGTCTCggctgCTTAGCCCTTAAggatcgaccgtgagtgcacttgccaccatgGCCCCTAGCGCCGGCGGATGTTTGCTGGATAGGAAGGCTGTTGGAACACCTGCTGGAGGAGGCTTCCCCAGGAGGCACGCTGTGACACTTCCTAGCAGCAAGTTCCACCAGAACCAGCTGCTGGCCTCCCTGAAGGGCGAACCTGCTCCTGCTTTGAGCTCTAGGGATTCTAGGTTCAGAGATAGGAGCTTCGCTGAGggatcGAGACGGACAGCGGTTCGGTGTTTC					CTTAGCCC					sublibrary_1					False	True	False	155.0	0.0967741935483871	0.002034317196687155	4.548387096774194	42.12	13.75658760100372	0.69299673291113	0.01661501464042842	0.06451612903225806	0.01865067033548607	0.11161108784434887	0.012903225806451613	0.0
534	APSAGGCLLDRKAVGTPAGGGFPRRHSVFLPSSKFHQNFLLSSLKGEYAPALSSRDLRFRDDSFFE	CATGTCGGCGCTAGATTGCCGTCTCggctgATTTAGTCATAAggatcgaccgtgagtgcacttgccaccatgGCCCCTAGCGCCGGAGGATGTCTGCTGGATAGGAAGGCTGTTGGAACACCTGCTGGTGGAGGCTTCCCTAGGAGGCACAGCGTGTTCCTGCCTAGCAGCAAGTTCCACCAAAACTTCCTGCTGAGCAGCCTGAAGGGCGAGTACGCCCCTGCCCTGTCTTCTAGGGACTTGAGGTTCAGGGATGACTCCTTCTTCGAGggatcGAGACGGACAGCGGTTCGGTGTTTC					ATTTAGTC					sublibrary_1					False	True	False
535	APSAGGCLLDRKAVGTPAGGGFPRRHSVTGPSSKFHQNQLGSSLKGEPAPAGSSRDSRFRDRSFSE	CATGTCGGCGCTAGATTGCCGTCTCggctgTATCGGAACTAAggatcgaccgtgagtgcacttgccaccatgGCCCCTAGCGCCGGCGGATGTCTGCTCGATAGGAAAGCTGTTGGAACACCTGCTGGAGGAGGGTTCCCCAGAAGGCACAGCGTGACCGGACCTTCTAGCAAGTTCCACCAGAACCAACTGGGCAGCAGCCTGAAGGGCGAACCTGCTCCAGCTGGTTCTTCTAGGGACTCCAGGTTTAGGGACAGGAGCTTCAGCGAGggatcGAGACGGACAGCGGTTCGGTGTTTC					TATCGGAA					sublibrary_1					False	True	False	224.0	0.05803571428571429	0.00038543185012987767	1.1294642857142858	17.65625	2.7830850659134994	0.783927298357733	0.020813722973245616	0.03571428571428571	0.014541068239141117	0.15170005421439867	0.004464285714285714	0.0
536	APSAGGCLLDRKAVGTPAGGGFPRRHSVTLPGSKFHQNQLLSGLKGEPAPALGGRDGRFRDRSFGE	TCCAGACCGTTCAGGTGTGCGTCTCggctgTGTTGGAACTAAggatcgaccgtgagtgcacttgccaccatgGCCCCTAGCGCCGGCGGGTGCCTGCTTGATAGAAAAGCTGTTGGAACACCTGCTGGAGGAGGCTTCCCTAGGAGGCACAGCGTGACCCTTCCTGGAAGCAAGTTCCATCAGAACCAACTGCTCAGCGGCCTGAAGGGAGAACCTGCTCCTGCTCTGGGAGGAAGAGATGGCAGATTCAGGGACAGGAGCTTCGGGGAGggatcGAGACGGGCCATGCGGAATGGGTTA					TGTTGGAA					sublibrary_2					False	True	False
537	APSAGGCLLDRKAVGTPAGGGFPRRHSVTLPSSKFHANALLSSLKGEPAPALSSRDSRFRDRSFSE	GGTTGTGACGAATCGTGCGCGTCTCggctgCTTACAGGTTAAggatcgaccgtgagtgcacttgccaccatgGCCCCTAGCGCCGGCGGCTGCCTGTTGGATAGAAAAGCTGTTGGTACACCTGCTGGAGGAGGCTTCCCTAGGAGGCACAGCGTGACCCTGCCTTCTAGCAAGTTCCACGCTAACGCCCTGCTGAGCTCTCTGAAGGGCGAACCTGCTCCTGCTCTGTCTTCTAGGGACTCTAGGTTCAGGGACAGGAGCTTCAGCGAGggatcGAGACGCGGCGATCACGTATGGAGG					CTTACAGG					sublibrary_3					False	True	False	181.0	0.13812154696132597	0.00199025385234109	5.414364640883978	20.184848484848484	6.821490019105248	0.45744656608364886	0.08833322115852404	0.055248618784530384	0.019828288779258327	0.12387063578921603	0.0	0.0
538	APSAGGCLLDRKAVGTPAGGGFPRRHSVTLPSSKFHGNGLLSSLKGEPAPALSSRDSRFRDRSFSE	CATGTCGGCGCTAGATTGCCGTCTCggctgCAACAAGGTTAAggatcgaccgtgagtgcacttgccaccatgGCCCCTAGCGCCGGCGGGTGCCTTCTTGATAGGAAAGCTGTTGGAACACCTGCTGGAGGAGGGTTCCCTAGGAGGCACAGCGTGACCCTCCCTTCTAGCAAGTTCCACGGAAACGGCCTCCTCAGCTCTCTGAAGGGCGAACCTGCTCCTGCTCTGTCTTCTAGGGACTCTAGGTTCAGGGACAGGAGCTTCAGCGAGggatcGAGACGGACAGCGGTTCGGTGTTTC					CAACAAGG					sublibrary_1					False	True	False	131.0	0.06870229007633588	0.002159692403654881	8.511450381679388	98.66666666666667	73.4269079647349	0.7140515690216054	0.07643744966823848	0.030534351145038167	0.01196243498344989	0.08760676670892202	0.007633587786259542	0.0
539	APSAGGCLLDRKAVGTPAGGGFPRRHSVTLPSSKFHKNKLLSSLKGEPAPALSSRDSRFRDRSFSE	CATGTCGGCGCTAGATTGCCGTCTCggctgCCTATTAGGTAAggatcgaccgtgagtgcacttgccaccatgGCCCCTAGCGCCGGCGGGTGTCTGCTGGATAGAAAAGCTGTTGGAACACCTGCTGGTGGAGGCTTCCCCAGAAGGCACAGCGTGACCCTCCCTTCTAGCAAGTTCCACAAGAACAAGCTGCTGAGCAGCCTGAAGGGCGAGCCCGCTCCTGCTCTTTCTTCTAGGGACTCTAGGTTCAGGGACAGGAGCTTCAGCGAGggatcGAGACGGACAGCGGTTCGGTGTTTC					CCTATTAG					sublibrary_1					False	True	False	52.0	0.15384615384615385	0.000787985079584775	2.75	26.5	4.551294949163998	0.5525713490855497	0.12393086206109866	0.038461538461538464	0.01401714507684872	0.0763497564670723	0.0	0.0
540	APSAGGCLLDRKAVGTPAGGGFPRRHSVTLPSSKFHNNNLLSSLKGEPAPALSSRDSRFRDRSFSE	CATGTCGGCGCTAGATTGCCGTCTCggctgCGTTAACCGTAAggatcgaccgtgagtgcacttgccaccatgGCCCCTAGCGCCGGCGGCTGCCTGTTGGATAGAAAAGCTGTTGGTACACCTGCTGGAGGAGGCTTCCCTAGGAGACACAGCGTGACCCTGCCTAGCAGCAAGTTCCACAACAACAATCTGCTCAGCAGCCTGAAGGGCGAGCCCGCCCCTGCTCTGAGCTCTAGGGATTCTAGATTTAGGGACAGGAGCTTCAGCGAGggatcGAGACGGACAGCGGTTCGGTGTTTC					CGTTAACC					sublibrary_1					False	True	False
541	APSAGGCLLDRKAVGTPAGGGFPRRHSVTLPSSKFHQNQLLSSLKGAPAPALSSRDSRFRDRSFSA	GGTTGTGACGAATCGTGCGCGTCTCggctgTAAATTGCCTAAggatcgaccgtgagtgcacttgccaccatgGCCCCTAGCGCCGGCGGCTGTTTGCTGGATAGGAAAGCTGTTGGAACACCAGCTGGAGGAGGGTTCCCCAGGAGGCACAGCGTGACACTGCCTTCTAGCAAGTTCCACCAGAACCAGCTCCTGAGCAGCCTGAAGGGCGCACCTGCTCCTGCTCTGTCTTCTAGGGATTCTAGGTTCAGGGACAGGTCCTTCAGCGCCggatcGAGACGCGGCGATCACGTATGGAGG					TAAATTGC					sublibrary_3					False	True	False
542	APSAGGCLLDRKAVGTPAGGGFPRRHSVTLPSSKFHQNQLLSSLKGDPAPALSSRDSRFRDRSFSD	CATGTCGGCGCTAGATTGCCGTCTCggctgAACATCGCTTAAggatcgaccgtgagtgcacttgccaccatgGCCCCTAGCGCCGGCGGCTGTTTGCTTGATAGGAAGGCTGTTGGAACACCTGCTGGAGGAGGCTTCCCTAGGAGGCACAGCGTGACACTGCCTAGCAGCAAGTTCCACCAGAACCAGCTGCTCAGCAGCCTGAAGGGCGATCCTGCTCCCGCTTTGAGCTCTAGAGACTCCAGATTCAGGGACAGGAGCTTCAGCGACggatcGAGACGGACAGCGGTTCGGTGTTTC					AACATCGC					sublibrary_1					False	True	False	205.0	0.2097560975609756	0.0032934012023919045	7.868292682926829	27.346913580246916	15.18712969650342	0.7131919588098583	0.10996010205651563	0.04390243902439024	0.021343838154960403	0.1553333871327499	0.0	0.0
543	APSAGGCLLDRKAVGTPAGGGFPRRHSVTLPSSKFHQNQLLSSLKGEPAPALSGRDSRFRDRSFGE	CATGTCGGCGCTAGATTGCCGTCTCggctgAAATAGAGTTAAggatcgaccgtgagtgcacttgccaccatgGCCCCTAGCGCCGGCGGATGTTTGCTGGATAGGAAGGCTGTTGGAACACCTGCTGGAGGAGGCTTCCCCAGGAGGCACAGCGTGACATTGCCTAGCAGCAAGTTCCACCAGAACCAGCTGCTGAGCAGCCTGAAGGGCGAACCTGCTCCTGCTCTTTCTGGAAGGGACTCTAGGTTCAGGGACAGGAGCTTCGGGGAGggatcGAGACGGACAGCGGTTCGGTGTTTC					AAATAGAG					sublibrary_1					False	True	False	36.0	0.2777777777777778	0.00668230753154673	14.277777777777779	41.47619047619048	10.872226835099697	0.5917332479918467	0.1677343867272785	0.05555555555555555	0.039114250117376875	0.030569935757948776	0.0	0.0
544	APSAGGCLLDRKAVGTPAGGGFPRRHSVTLPSSKFHQNQLLSSLKGEPAPALSSRDSRFRDRSFSE	CATGTCGGCGCTAGATTGCCGTCTCggctgCTATCATTGTAAggatcgaccgtgagtgcacttgccaccatgGCCCCTAGCGCCGGCGGATGTCTGCTGGATAGGAAAGCTGTTGGAACACCTGCTGGTGGAGGGTTCCCTAGGAGGCACAGCGTGACCCTGCCTTCTAGCAAGTTCCACCAAAACCAGCTCCTGTCCAGCCTGAAGGGCGAGCCTGCTCCTGCTCTGTCTTCTAGGGACTCTAGGTTCAGGGACAGGTCCTTCAGCGAGggatcGAGACGGACAGCGGTTCGGTGTTTC	TCCAGACCGTTCAGGTGTGCGTCTCggctgCTATCATTGTAAggatcgaccgtgagtgcacttgccaccatgGCCCCTAGCGCCGGCGGATGTCTGCTGGATAGGAAAGCTGTTGGAACACCTGCTGGTGGAGGGTTCCCTAGGAGGCACAGCGTGACCCTGCCTTCTAGCAAGTTCCACCAAAACCAGCTCCTGTCCAGCCTGAAGGGCGAGCCTGCTCCTGCTCTGTCTTCTAGGGACTCTAGGTTCAGGGACAGGTCCTTCAGCGAGggatcGAGACGGGCCATGCGGAATGGGTTA	GGTTGTGACGAATCGTGCGCGTCTCggctgCTATCATTGTAAggatcgaccgtgagtgcacttgccaccatgGCCCCTAGCGCCGGCGGATGTCTGCTGGATAGGAAAGCTGTTGGAACACCTGCTGGTGGAGGGTTCCCTAGGAGGCACAGCGTGACCCTGCCTTCTAGCAAGTTCCACCAAAACCAGCTCCTGTCCAGCCTGAAGGGCGAGCCTGCTCCTGCTCTGTCTTCTAGGGACTCTAGGTTCAGGGACAGGTCCTTCAGCGAGggatcGAGACGCGGCGATCACGTATGGAGG			CTATCATT	CTATCATT	CTATCATT			sublibrary_1	sublibrary_2	sublibrary_3			True	False	False	77.0	0.07792207792207792	0.0005608986343588221	1.974025974025974	24.75	4.25	0.6980825177638821	0.03878474693687485	0.05194805194805195	0.011317553274410008	0.10183552732023372	0.012987012987012988	0.0
545	APSAGGCLLDRKAVGTPAGGGFPRRHSVTLPSSKFHQNQLLSSLKGGPAPALSSRDSRFRDRSFSG	GGTTGTGACGAATCGTGCGCGTCTCggctgGGATAAGGGTAAggatcgaccgtgagtgcacttgccaccatgGCCCCTAGCGCCGGCGGCTGCTTGCTGGATAGAAAAGCTGTTGGAACACCTGCTGGAGGAGGCTTCCCTAGGAGGCACAGCGTGACACTGCCTAGCAGCAAGTTCCACCAGAACCAGCTGCTCAGCAGCCTGAAGGGAGGACCTGCTCCCGCTTTGTCTTCTAGGGACTCTAGGTTCAGGGACAGGAGCTTCAGCGGCggatcGAGACGCGGCGATCACGTATGGAGG					GGATAAGG					sublibrary_3					False	True	False
546	APSAGGCLLDRKAVGTPAGGGFPRRHSVTLPSSKFHRNRLLSSLKGEPAPALSSRDSRFRDRSFSE	CATGTCGGCGCTAGATTGCCGTCTCggctgTCGCTACTTTAAggatcgaccgtgagtgcacttgccaccatgGCCCCTAGCGCCGGCGGGTGCCTGCTTGATAGAAAAGCTGTTGGAACACCTGCTGGAGGAGGCTTCCCTAGGAGGCACAGCGTGACCCTGCCTTCTAGCAAGTTCCACAGGAACAGACTGCTGAGCAGCCTGAAGGGCGAGCCCGCTCCTGCTCTGTCTTCTAGGGACTCTAGGTTTAGGGACAGGAGCTTCAGCGAGggatcGAGACGGACAGCGGTTCGGTGTTTC					TCGCTACT					sublibrary_1					False	True	False	93.0	0.1827956989247312	0.001382489656500318	4.053763440860215	14.361111111111112	3.0849815256260698	0.5393181112932433	0.10393518768002778	0.06451612903225806	0.041673021247472034	0.07290682561493904	0.0	0.0
547	APSAGGCLLDRKAVGTPAGGGFPRRHSVTLPSSKYHQNQLLSSLKGEPAPALSSRDSRYRDRSFSE	CATGTCGGCGCTAGATTGCCGTCTCggctgTGGAGTTCGTAAggatcgaccgtgagtgcacttgccaccatgGCCCCTAGCGCCGGCGGGTGTCTGTTGGATAGGAAAGCTGTTGGTACACCTGCTGGAGGAGGGTTCCCCAGGAGGCACAGCGTGACACTGCCTTCTAGCAAGTACCACCAGAACCAGCTGCTCAGCAGCCTGAAGGGCGAACCCGCTCCTGCTTTGTCTTCTAGGGACTCCAGATACAGGGACAGGAGCTTCAGCGAGggatcGAGACGGACAGCGGTTCGGTGTTTC					TGGAGTTC					sublibrary_1					False	True	False
548	APSAGGCLLDRKAVGTPAGGGGPRRHSVTLPSSKGHQNQLLSSLKGEPAPALSSRDSRFRDRSFSE	TCCAGACCGTTCAGGTGTGCGTCTCggctgAACCTTCGCTAAggatcgaccgtgagtgcacttgccaccatgGCCCCTAGCGCCGGCGGGTGTCTGCTTGATAGGAAAGCTGTTGGAACACCTGCTGGAGGAGGTGGACCCAGGAGGCACAGCGTGACACTGCCTTCTAGCAAAGGACACCAGAACCAGCTGCTTAGCAGCCTGAAGGGCGAGCCCGCTCCTGCTCTGTCTTCTAGGGACTCTAGGTTTAGGGACAGGAGCTTCAGCGAGggatcGAGACGGGCCATGCGGAATGGGTTA					AACCTTCG					sublibrary_2					False	True	False	383.0	0.10966057441253264	0.0011552761790870215	3.5509138381201044	19.37019230769231	4.222011690752929	0.641669748111476	0.03128846354231647	0.06266318537859007	0.014629157029210558	0.17536909325492603	0.0	0.0
549	APSAGGCLLDRKAVGTPAGGGGPRRHSVTLPSSKGHQNQLLSSLKGEPAPALSSRDSRFRDRSGSE	CATGTCGGCGCTAGATTGCCGTCTCggctgTGAGTAAGTTAAggatcgaccgtgagtgcacttgccaccatgGCCCCTAGCGCCGGAGGATGTCTGCTCGATAGGAAGGCTGTTGGAACACCTGCTGGAGGAGGTGGACCTAGGAGGCACAGCGTGACCTTGCCTAGCAGCAAAGGACACCAGAACCAACTGCTTAGCAGCCTGAAGGGCGAGCCCGCTCCTGCTCTGTCTTCTAGGGATTCTAGGTTCAGGGACAGGTCCGGAAGCGAGggatcGAGACGGACAGCGGTTCGGTGTTTC					TGAGTAAG					sublibrary_1					False	True	False	127.0	0.25984251968503935	0.0032857465306802315	8.456692913385826	24.62222222222222	12.774532469450612	0.5973625360273478	0.10014909008807546	0.07086614173228346	0.030406897731434842	0.15117867068837654	0.0	0.0
[truncated: 14,072 more rows]
[truncated: 49 more columns]
