# Supplementary material for: Characterizing protein sequence determinants of nuclear condensates by high-throughput pooled imaging with CondenSeq
Source: Nat Methods. Author manuscript; Available in PMC 2025 Sep 24. (PMC12458759; doi:10.1038/s41592-025-02726-y)
Supplement: Supplementary Tables Combined [file NIHMS2109557-supplement-Supplementary_Tables_Combined.xlsx]

## Sheet: Supplementary Table 3
Figure 3C p values
	p-value
- R	2.84952e-07
+ R	2.99915e-09
- K	8.05244e-06
+ K	0.0119414
- D	0.00747892
+ D	0.00136578
- E	3.95022e-06
+ E	0.00140275
- F	2.87597e-07
+ F	1.60273e-05
- Y	1.82069e-07
+ Y	7.97854e-05
- W	1
+ W	7.82203e-07
- H	0.000635651
+ H	0.01371
- N	1
+ N	1
- Q	1
+ Q	1
- S	1
+ S	1
- C	1
- T	1
- A	1
- I	1
- L	0.0181992
- M	0.0436852
- V	0.164721
- G	0.0142111
+ G	1
- P	1
+ P	1
R to K	0.00418641
K to R	0.0102387
D to E	1
E to D	1
DE to G	2.37896e-11
F to W	0.0583504
F to Y	1
Y to F	0.26858
Y to W	0.00405966
W to F	1
W to Y	1
FYW to R	1
R to FYW	1
K to Q	0.00300545
Q to K	0.000167944
R to Q	0.00544193
Q to R	5.73535e-08
N to Q	1
Q to N	0.180571
FYW to ILV	1.03024e-06
ILV to FYW	1.24562e-06
ILMV to G	3.31228e-07
+ hydropathy	1
- hydropathy	0.0274895
G to S	1
S to G	1
GS to A	0.00863697
FCR: + KD	0.000970364
FCR: - KD	1
FCR: + KE	1
FCR: - KE	1
FCR: + RD	1
FCR: - RD	0.19873
FCR: + RE	1
FCR: - RE	1
FCR: +	1
FCR: -	1
Figure 3D n values
	n (number of sequences)
- S	224
- N	89
+ K	69
- L	40
- D	46
- G	74
- P	83
+ S	156
- H	36
- T	40
- Q	93
+ N	77
+ F	63
- E	56
+ P	72
- A	57
+ E	43
+ H	80
+ W	52
- F	65
- M	28
+ D	40
- K	46
- R	52
+ G	278
+ Y	62
+ Q	72
- Y	47
+ R	77
- V	30

## Sheet: Supplementary Table 5 (GFP)
protein_seq	dna_seq	quant_frac_overlap_coilin	quant_frac_overlap_npm	quant_frac_overlap_srrm2
SKTSIHHGSPGPLSVYPPASSSSLSGGHASPHLFTFPPTPPKDVSPDPSLSTPGSAGSARQDEKEC	AGGTTGTGACGAATCGTGCGCGTCTCggctgCAGCGCCATAAggatcgaccgtgagtgcacttgccaccatgAGCAAGACCAGCATCCACCACGGCTCCCCCGGCCCCCTGTCAGTTTATCCTCCTGCATCATCTTCTAGCCTGTCTGGAGGCCACGCCTCCCCTCACCTGTTCACCTTCCCTCCAACACCTCCTAAAGACGTGAGCCCTGACCCCAGCCTCAGCACACCAGGATCTGCCGGTTCTGCTAGGCAAGATGAGAAGGAGTGCggatcGAGACGCGGCGATCACGTATGGAGG	NA	NA	NA
RPPPQGQQHLSGLGPPAGSPLPQRLPSPTSAPQQPASQAAPPTQGQGRQSRPVAGGPGAPPAARPP	AGGTTGTGACGAATCGTGCGCGTCTCggctgCTCAATAATAAggatcgaccgtgagtgcacttgccaccatgAGGCCCCCACCCCAGGGACAACAACATCTGTCTGGATTGGGACCTCCAGCTGGTTCTCCTCTGCCCCAGAGACTGCCCTCACCTACATCAGCTCCTCAGCAGCCTGCTTCTCAAGCTGCACCCCCTACCCAAGGACAAGGAAGGCAATCTAGGCCCGTTGCTGGTGGACCTGGTGCTCCTCCTGCTGCTAGACCTCCTggatcGAGACGCGGCGATCACGTATGGAGG	NA	NA	NA
GRYVPPHLRGGDGGAAAAASAGGDDRRGGAGGGGYRRGGGNSGGGGGGGYDRGYNDNRDDRDNRGG	AGGTTGTGACGAATCGTGCGCGTCTCggctgCTAGACTTTAAggatcgaccgtgagtgcacttgccaccatgGGCAGATACGTTCCACCTCATCTGAGGGGAGGAGATGGAGGTGCAGCTGCTGCAGCTTCAGCTGGTGGAGATGATAGGAGAGGCGGAGCAGGTGGAGGAGGATATAGGAGGGGCGGAGGAAATTCTGGAGGAGGTGGTGGTGGGGGATACGACAGGGGCTACAATGACAACAGGGACGATAGGGACAACCGGGGCGGAggatcGAGACGCGGCGATCACGTATGGAGG	NA	NA	NA
PHDNQYSGANNSQPNNHYNENLYSAREPHNNKQYQSKNGKYGTNKYNNRNNSQGNAQYYNNRFNNG	AGGTTGTGACGAATCGTGCGCGTCTCggctgAAGAGTGCTAAggatcgaccgtgagtgcacttgccaccatgCCCCACGACAACCAGTACAGCGGCGCCAACAATAGCCAGCCTAACAACCACTACAACGAGAACCTGTACTCCGCCAGGGAGCCCCACAACAACAAGCAGTACCAGAGCAAGAACGGCAAGTACGGCACCAACAAGTACAACAATCGGAACAACTCCCAGGGCAACGCCCAGTACTACAATAATAGGTTCAACAACGGCggatcGAGACGCGGCGATCACGTATGGAGG	0.0548357	0.539408	NA
PTGGSNVSVSQGGNGNSVGQNKGGYQPSMGMPSQYSYQGNSQIMHGSSQYRNQSHMGGANKLNGDS	AGGTTGTGACGAATCGTGCGCGTCTCggctgAATCATCTTAAggatcgaccgtgagtgcacttgccaccatgCCCACTGGCGGCAGCAACGTGAGCGTGAGCCAGGGCGGCAATGGAAATTCTGTTGGACAGAACAAGGGCGGGTACCAGCCTAGCATGGGCATGCCTAGCCAGTACAGCTACCAGGGCAACTCTCAGATCATGCACGGCAGCTCCCAGTACCGGAACCAGAGCCACATGGGAGGCGCCAACAAGCTTAATGGCGACAGCggatcGAGACGCGGCGATCACGTATGGAGG	NA	NA	NA
IKMRIKVHAAADKHNSVEDSVTKSREHKEKHKTHPSNHHHHHNHHSHKHSHSQLPVGTGNKRPGDP	AGGTTGTGACGAATCGTGCGCGTCTCggctgATATAGCATAAggatcgaccgtgagtgcacttgccaccatgATCAAGATGAGAATCAAGGTGCACGCCGCCGCTGACAAGCATAACAGCGTGGAGGACAGCGTCACCAAGAGCAGAGAGCACAAAGAGAAGCACAAGACCCACCCCAGCAACCACCACCATCATCACAACCATCACAGCCACAAACACTCCCATAGCCAGCTGCCCGTGGGCACCGGCAATAAAAGGCCCGGAGATCCCggatcGAGACGCGGCGATCACGTATGGAGG	NA	NA	0.711445
TSGSYGSSSQSSSYGQPQSGSYSQQPSYGGQQQSYGQQQSYNPPQGYGQQNQYNSSSGGGGGGGGG	AGGTTGTGACGAATCGTGCGCGTCTCggctgCATATCATTAAggatcgaccgtgagtgcacttgccaccatgACCAGCGGCAGCTACGGCTCCTCCAGCCAGTCCAGCTCCTACGGACAACCTCAATCTGGAAGCTACAGCCAGCAACCCAGCTATGGCGGCCAGCAGCAGTCCTATGGCCAACAGCAAAGCTATAACCCTCCCCAAGGCTACGGGCAGCAGAACCAGTACAACTCTAGCTCTGGTGGTGGAGGAGGCGGAGGTGGAGGCggatcGAGACGCGGCGATCACGTATGGAGG	NA	NA	NA
GSRRGGRGSFRGCRGGFGLGSPNNDLDPDEGFNFGMNNFGRRGGRGSFRGCRGGFGLGSPNNDLDP	AGGTTGTGACGAATCGTGCGCGTCTCggctgGTCTCGTTTAAggatcgaccgtgagtgcacttgccaccatgGGCTCCAGAAGAGGAGGTAGAGGCAGTTTTCGCGGATGCCGCGGCGGATTTGGCCTGGGAAGCCCTAACAATGATTTGGACCCTGACGAGGGATTCAATTTTGGCATGAATAATTTTGGTCGGCGAGGGGGTCGAGGATCATTTAGAGGATGCCGGGGTGGATTTGGTCTGGGCAGCCCGAATAATGATCTTGATCCAggatcGAGACGCGGCGATCACGTATGGAGG	0.0356468	0.460906	0.0217119
EDNPTANAGFSKAGGYADGNNSEASGPYAAGGAGSFAGCAGGFGLGSPNNDLDPDECMQATGGLFG	AGGTTGTGACGAATCGTGCGCGTCTCggctgTTCCAGGCTAAggatcgaccgtgagtgcacttgccaccatgGAGGACAACCCCACCGCCAACGCCGGCTTCAGCAAGGCCGGCGGATATGCTGATGGAAATAACAGCGAGGCCTCTGGACCCTACGCAGCTGGAGGAGCTGGATCTTTTGCTGGATGTGCAGGAGGCTTCGGCCTGGGATCTCCCAACAACGACCTGGATCCCGACGAATGCATGCAGGCTACAGGAGGGCTCTTCGGCggatcGAGACGCGGCGATCACGTATGGAGG	NA	NA	NA
VAPQQNALAAAAGNSSAAAAAAAAAAAAAGQQALGNRTRPRVYNSPTNSSSTQDSMEVGASAASMT	AGGTTGTGACGAATCGTGCGCGTCTCggctgTATTCACATAAggatcgaccgtgagtgcacttgccaccatgGTGGCCCCTCAGCAAAACGCCTTGGCTGCTGCTGCAGGAAATTCAAGTGCAGCTGCTGCTGCTGCTGCTGCAGCTGCTGCAGCGGCTGGACAACAAGCTTTGGGAAACAGAACCAGGCCTAGGGTGTACAACTCCCCTACCAACAGCAGCTCCACCCAGGACTCCATGGAAGTGGGAGCCTCTGCTGCTAGCATGACCggatcGAGACGCGGCGATCACGTATGGAGG	NA	NA	NA
GLGNNQGSNMGGGMNFGAFSINPAMMAAAQAALQSSWGMMGMLASQQNQSGPSGNNQNQGNMQREP	AGGTTGTGACGAATCGTGCGCGTCTCggctgTCCTTAGCTAAggatcgaccgtgagtgcacttgccaccatgGGCCTGGGCAACAACCAGGGCAGCAACATGGGCGGCGGCATGAACTTCGGCGCTTTTTCTATCAACCCCGCCATGATGGCCGCTGCTCAGGCCGCCTTGCAATCTTCTTGGGGAATGATGGGCATGCTGGCTTCCCAGCAAAACCAGAGCGGCCCCAGCGGCAATAACCAGAACCAAGGCAATATGCAGAGGGAGCCCggatcGAGACGCGGCGATCACGTATGGAGG	NA	NA	NA
NGFGNDGGYGGGGPGYSGGSRGYGSGGQGYGNQGSGYGGSGSYDSYNNGGGGGFGGGSGSNFGGGG	AGGTTGTGACGAATCGTGCGCGTCTCggctgTGTACTGTTAAggatcgaccgtgagtgcacttgccaccatgAACGGCTTCGGCAACGACGGGGGATACGGAGGAGGTGGACCTGGATATTCAGGAGGAAGTAGGGGGTACGGCTCTGGCGGACAAGGGTATGGCAACCAGGGATCTGGCTATGGAGGATCAGGCAGCTACGACAGCTACAACAACGGCGGCGGAGGTGGCTTTGGAGGTGGTAGCGGATCTAACTTCGGTGGTGGAGGCggatcGAGACGCGGCGATCACGTATGGAGG	0.0990815	0.0934265	0.20017
KCPPCSNVLCNPSEPPPPRRLNMTTEQFTGDHTQHFLDGGEMKVEQLFQEFGNRKSNTIQSDGISD	AGGTTGTGACGAATCGTGCGCGTCTCggctgTCGGCATTTAAggatcgaccgtgagtgcacttgccaccatgAAGTGCCCTCCCTGCAGCAACGTGCTGTGCAATCCTTCTGAACCACCTCCTCCTAGAAGGCTGAACATGACCACCGAGCAGTTCACAGGCGACCACACCCAGCACTTCCTGGACGGAGGCGAAATGAAGGTGGAGCAGCTGTTCCAAGAGTTCGGCAACAGGAAAAGCAACACCATCCAGAGCGACGGCATCAGCGACggatcGAGACGCGGCGATCACGTATGGAGG	NA	NA	NA
NYQQRRNYGNNNRGGFRQYNSNNNNNMNMGMNMNMNMNMNNSRGMPPSSMGMPIGAMPLPSQGQPQ	AGGTTGTGACGAATCGTGCGCGTCTCggctgTACGCGATTAAggatcgaccgtgagtgcacttgccaccatgAACTACCAGCAAAGAAGGAACTACGGCAACAATAACAGAGGCGGCTTCAGGCAGTACAACAGCAACAACAACAACAACATGAACATGGGGATGAACATGAACATGAACATGAATATGAACAACTCCAGAGGGATGCCCCCTAGCAGCATGGGAATGCCTATCGGCGCTATGCCTCTGCCTTCTCAGGGACAACCCCAGggatcGAGACGCGGCGATCACGTATGGAGG	0.0364151	0.367102	0.230266
DFQLAPSNTSPPQQQQQQQQQQQQHQVQQQQQRALQQSASPPQQQQQQQQQQQHVVLHQVPQTHLH	AGGTTGTGACGAATCGTGCGCGTCTCggctgGAATCTAATAAggatcgaccgtgagtgcacttgccaccatgGACTTCCAGCTGGCCCCCAGCAATACCTCCCCACCCCAGCAGCAGCAGCAACAGCAACAACAACAACAGCAGCACCAGGTCCAACAACAGCAACAGAGGGCCCTGCAGCAGTCTGCTTCTCCTCCTCAGCAACAACAACAGCAGCAGCAACAACAGCAACACGTGGTGCTCCACCAAGTGCCCCAGACCCACCTGCACggatcGAGACGCGGCGATCACGTATGGAGG	NA	NA	NA
HKHSHSQLPVGTGNKRPGDPKHSSQTSNLAHKTYSLSSSFSSSSSTRKRGPSEETGGAVFDHPAKI	AGGTTGTGACGAATCGTGCGCGTCTCggctgTCACCGAGTAAggatcgaccgtgagtgcacttgccaccatgCACAAGCACAGCCACTCCCAGCTGCCCGTGGGCACCGGAAATAAGAGGCCTGGAGATCCTAAGCACTCCAGCCAGACCAGCAACCTGGCCCACAAGACCTACAGCCTGTCAAGCAGCTTCAGCAGCAGCTCCAGCACCCGGAAAAGGGGCCCTTCTGAGGAAACAGGAGGAGCTGTGTTCGACCACCCTGCCAAGATCggatcGAGACGCGGCGATCACGTATGGAGG	NA	NA	NA
MNYLRRRLSDSNFMANLPNGYMTDLQRPQPPPPPPGAHSPGATPGPGTATAERSSGVAPAASPAAP	AGGTTGTGACGAATCGTGCGCGTCTCggctgCTGCTGTATAAggatcgaccgtgagtgcacttgccaccatgATGAACTACCTCAGAAGGAGGCTGAGCGACAGCAACTTCATGGCCAACCTGCCCAACGGCTACATGACAGACCTTCAAAGGCCTCAACCACCTCCTCCACCACCAGGTGCTCATAGTCCTGGAGCTACTCCTGGACCTGGCACAGCTACCGCTGAAAGGAGCTCCGGAGTTGCACCAGCTGCTTCTCCTGCTGCTCCTggatcGAGACGCGGCGATCACGTATGGAGG	NA	NA	NA
NYFGNDGYYGGGGPYYSGGSRYYGSGGQYYGNQGSYYGGSGYYDYYNNGGGGYFGGGSGSYFGGGG	AGGTTGTGACGAATCGTGCGCGTCTCggctgAGTAAGTATAAggatcgaccgtgagtgcacttgccaccatgAACTACTTTGGCAACGACGGCTATTACGGCGGCGGGGGCCCCTACTATTCCGGAGGATCTAGATATTATGGGAGCGGCGGACAATACTACGGCAACCAGGGCAGCTACTATGGCGGCAGCGGATACTATGACTACTACAACAACGGCGGAGGCGGGTACTTCGGGGGAGGTAGCGGCTCTTATTTTGGAGGAGGTGGCggatcGAGACGCGGCGATCACGTATGGAGG	0.0743613	0.0821503	0.403651
EDNPTGNGGFSGGGGYGDGNNSEASGPYGGGGGGSFGGCGGGFGLGSPNNDLDPDECMQGTGGLFG	AGGTTGTGACGAATCGTGCGCGTCTCggctgCTTGAGACTAAggatcgaccgtgagtgcacttgccaccatgGAGGACAACCCCACCGGCAACGGCGGCTTCAGCGGAGGCGGAGGATATGGAGATGGAAATAACAGCGAGGCCTCTGGACCCTACGGTGGTGGAGGAGGTGGATCTTTTGGAGGATGTGGAGGTGGCTTCGGCCTGGGATCTCCCAACAACGACCTGGATCCCGACGAATGCATGCAGGGAACAGGAGGGCTCTTCGGCggatcGAGACGCGGCGATCACGTATGGAGG	NA	NA	NA
VAPQQNALGGGGGNSSGGGGGGGGGGGGGGQQALGNRTRPRVYNSPTNSSSTQDSMEVGGSGGSMT	AGGTTGTGACGAATCGTGCGCGTCTCggctgTAGGCGGCTAAggatcgaccgtgagtgcacttgccaccatgGTGGCCCCTCAGCAGAACGCCTTGGGTGGTGGAGGTGGAAATTCATCAGGAGGTGGTGGTGGAGGAGGAGGAGGTGGAGGAGGCGGAGGACAACAAGCTCTTGGAAATAGGACCAGGCCTAGGGTGTACAACTCCCCTACCAACAGCAGCTCCACCCAGGACTCCATGGAAGTGGGCGGATCTGGAGGAAGCATGACCggatcGAGACGCGGCGATCACGTATGGAGG	NA	NA	NA
PGGFGNQGGFGNSRGGGAGLGNNQGSNMGGGMNFGAFSINPAMMAAAQAALQSSWGMMGMLASQQN	AGGTTGTGACGAATCGTGCGCGTCTCggctgCCTGTTATTAAggatcgaccgtgagtgcacttgccaccatgCCCGGCGGCTTCGGCAACCAAGGCGGGTTCGGAAATTCTAGAGGAGGAGGTGCTGGATTGGGCAACAACCAGGGCAGCAACATGGGCGGCGGCATGAACTTCGGAGCTTTCAGCATCAACCCCGCCATGATGGCTGCTGCTCAGGCCGCCCTGCAATCTTCTTGGGGAATGATGGGCATGCTGGCCTCTCAGCAGAACggatcGAGACGCGGCGATCACGTATGGAGG	0.0763812	0.1316	0.2204
MSDFDEFERQLNENKQERDKENRHRKRSHSRSRSRDRKRRSRSRDRRNRDQRSASRDRRRRSKPLT	AGGTTGTGACGAATCGTGCGCGTCTCggctgGAGATCAGTAAggatcgaccgtgagtgcacttgccaccatgATGAGCGACTTCGACGAGTTCGAGAGGCAGCTGAACGAGAACAAGCAGGAGAGGGACAAGGAGAACAGGCACAGAAAGAGGAGCCACAGCAGGTCCAGGAGCAGAGACAGGAAAAGGAGATCAAGGAGCCGGGATCGGAGGAATAGGGATCAAAGGAGCGCTTCTAGGGACAGGAGGAGAAGAAGCAAGCCCCTGACCggatcGAGACGCGGCGATCACGTATGGAGG	0.0537923	0.0837677	0.250945
VAPQQNALHHHHGNSSHHHHHHHHHHHHHGQQALGNRTRPRVYNSPTNSSSTQDSMEVGHSHHSMT	AGGTTGTGACGAATCGTGCGCGTCTCggctgGAGGCGCTTAAggatcgaccgtgagtgcacttgccaccatgGTGGCCCCTCAGCAGAACGCCCTGCACCATCACCACGGCAATTCTTCACACCACCACCACCATCACCACCATCATCATCACCATCACGGCCAGCAGGCCCTGGGAAACAGGACCAGACCTAGGGTGTACAACTCCCCTACCAACAGCAGCTCCACCCAGGACAGCATGGAGGTGGGCCACAGCCATCATAGCATGACCggatcGAGACGCGGCGATCACGTATGGAGG	NA	NA	0.177816
GGGGSGNYGYGYGNSGGGGGSGGPGNSQFSNFNQRPPPSGNGGSGGGSGGQNNQYWQYYSQYYNNP	AGGTTGTGACGAATCGTGCGCGTCTCggctgTACAGAGGTAAggatcgaccgtgagtgcacttgccaccatgGGCGGCGGGGGCAGCGGCAACTACGGCTATGGATATGGAAATTCTGGTGGTGGAGGAGGAAGCGGCGGCCCCGGCAATAGCCAGTTCAGCAACTTCAACCAGAGACCACCTCCTAGCGGAAACGGCGGCTCAGGTGGAGGCTCTGGAGGACAGAACAATCAGTACTGGCAGTACTACAGCCAGTATTACAACAACCCCggatcGAGACGCGGCGATCACGTATGGAGG	NA	NA	NA
GRYQTSIPPPPPQQQIPQGYGRYQAGPPPQPPSQTPMDQQQLLSAIQNLPPNVVSNLLSMAQQQQQ	AGGTTGTGACGAATCGTGCGCGTCTCggctgAAGTCGAGTAAggatcgaccgtgagtgcacttgccaccatgGGCAGGTACCAGACCAGCATCCCACCCCCACCACCCCAGCAGCAGATCCCTCAAGGATATGGAAGGTATCAGGCTGGACCCCCTCCCCAGCCTCCCAGCCAAACACCCATGGATCAACAACAATTGCTCAGCGCCATCCAGAACCTGCCCCCTAACGTGGTGTCCAACCTGCTGTCCATGGCTCAGCAACAGCAGCAGggatcGAGACGCGGCGATCACGTATGGAGG	0.0648804	0.1392	0.223603
KFGVQMDRVDQSAVGFEYQGKTEKHASQKDYSSGFGGKYGVQADRVDKSAVGFDYQGKTEKHESQK	AGGTTGTGACGAATCGTGCGCGTCTCggctgGCACAGAATAAggatcgaccgtgagtgcacttgccaccatgAAATTCGGCGTGCAGATGGACAGGGTCGACCAGAGCGCCGTGGGCTTCGAGTACCAAGGAAAAACCGAGAAGCACGCCTCACAGAAGGACTACAGCAGCGGCTTCGGCGGCAAGTATGGAGTGCAGGCTGATAGGGTGGACAAGAGCGCTGTTGGCTTTGACTATCAGGGCAAGACCGAAAAGCACGAGAGCCAGAAGggatcGAGACGCGGCGATCACGTATGGAGG	0.228194	0.147957	0.20439
DWLEGMSGDMRSGGGYRGRGGRGNGQRFGGRDHRYQGGSGNGGGGNGGGGGFGGGGQRSGGGGGFQ	AGGTTGTGACGAATCGTGCGCGTCTCggctgATTGCCATTAAggatcgaccgtgagtgcacttgccaccatgGACTGGCTGGAGGGCATGTCTGGCGATATGAGATCTGGCGGAGGATATAGAGGAAGGGGAGGAAGAGGCAACGGCCAGAGGTTTGGTGGACGGGACCACAGGTACCAAGGAGGTAGCGGAAATGGTGGTGGCGGCAATGGAGGAGGAGGTGGCTTTGGAGGTGGAGGTCAAAGGTCTGGAGGTGGTGGAGGCTTCCAGggatcGAGACGCGGCGATCACGTATGGAGG	NA	NA	NA
NGFGNDGYYGGGGPGYSGGSRYYGSGGQGYGNQGSYYGGSGSYDYYNNGGGGGFGGGSGSYFGGGG	AGGTTGTGACGAATCGTGCGCGTCTCggctgTCGCGTGATAAggatcgaccgtgagtgcacttgccaccatgAACGGGTTCGGCAACGACGGCTATTACGGCGGCGGAGGACCTGGATATTCAGGAGGATCTAGGTACTACGGATCTGGAGGCCAGGGCTACGGCAACCAGGGGAGCTACTATGGCGGATCAGGAAGCTACGACTACTACAACAACGGCGGGGGCGGTGGCTTTGGAGGAGGTAGCGGCTCTTATTTTGGTGGTGGAGGCggatcGAGACGCGGCGATCACGTATGGAGG	0.0459219	0.119637	0.238088
GGNPTRNRGFSKRGGYRGGNNSGASGPYRRGGRGSFRGCRGGFGLGSPNNGLGPGGCMQRTGGLFG	AGGTTGTGACGAATCGTGCGCGTCTCggctgAGGATATTTAAggatcgaccgtgagtgcacttgccaccatgGGCGGGAACCCCACCCGGAACAGGGGCTTCTCTAAACGCGGAGGATATCGCGGTGGAAATAACAGCGGCGCTTCTGGACCTTATAGGAGAGGCGGAAGGGGCTCTTTTAGGGGATGTAGGGGCGGCTTCGGCTTGGGATCTCCTAACAACGGGTTGGGACCAGGAGGATGCATGCAAAGGACCGGCGGCCTGTTCGGCggatcGAGACGCGGCGATCACGTATGGAGG	0.0158864	0.673804	0.0358165
AKASASQLPVGTGNKRPGDPKASSQTSNLAAKTYSLSSSFSSSSSTRKRGPSEETGGAVFDAPAKI	AGGTTGTGACGAATCGTGCGCGTCTCggctgCTTCCATATAAggatcgaccgtgagtgcacttgccaccatgGCTAAGGCCAGCGCCAGCCAGCTGCCCGTGGGCACAGGAAATAAAAGACCTGGAGATCCCAAAGCCTCCTCCCAGACCAGCAACCTGGCCGCCAAGACCTATAGCCTGAGCAGCTCTTTCTCCTCCTCTAGCAGCACCCGGAAGAGGGGCCCTAGCGAGGAAACAGGAGGTGCTGTTTTCGATGCTCCTGCCAAGATCggatcGAGACGCGGCGATCACGTATGGAGG	NA	NA	NA
AFSINPAMMAAAQAALQSSWGMMGMLASQQNQSGPSGNNQNQGNMQREPNQAFGSGNNSYSGSNSG	AGGTTGTGACGAATCGTGCGCGTCTCggctgGCTACATTTAAggatcgaccgtgagtgcacttgccaccatgGCCTTCAGCATCAACCCCGCCATGATGGCCGCCGCCCAGGCTGCTCTTCAATCTTCTTGGGGAATGATGGGCATGCTGGCCTCTCAGCAAAACCAGAGCGGCCCCAGCGGCAACAATCAGAACCAAGGCAACATGCAGAGGGAGCCCAACCAAGCCTTCGGGAGCGGGAACAACAGCTATAGCGGCAGCAACTCTGGCggatcGAGACGCGGCGATCACGTATGGAGG	0.0736394	0.114106	0.203083
QQYNPQGGYQQQFNPQGGRGNYKNFNYNNNLQGYQAGFQPQSQGMSLNDFQKQQKQAAPKPKKTLK	AGGTTGTGACGAATCGTGCGCGTCTCggctgCACGTCGATAAggatcgaccgtgagtgcacttgccaccatgCAGCAGTACAACCCCCAAGGCGGCTACCAGCAGCAGTTCAATCCTCAAGGAGGCAGGGGCAACTACAAGAACTTCAACTATAACAACAACCTGCAGGGCTATCAGGCCGGCTTCCAGCCTCAGAGCCAGGGCATGAGCCTGAATGACTTCCAAAAGCAACAGAAGCAGGCCGCCCCCAAACCCAAGAAGACCCTGAAGggatcGAGACGCGGCGATCACGTATGGAGG	0.0196816	0.684478	0.00864968
SMGNAVPGMNPAMGMNMGGMMGFPMGGPSASPNPMMNGFAAGSMGMYMPFQPQPMFYHPSMPQMMP	AGGTTGTGACGAATCGTGCGCGTCTCggctgTATCCTATTAAggatcgaccgtgagtgcacttgccaccatgAGCATGGGCAACGCCGTGCCCGGCATGAACCCCGCCATGGGAATGAATATGGGAGGAATGATGGGCTTCCCCATGGGCGGCCCTTCTGCCTCCCCCAACCCTATGATGAATGGATTTGCTGCCGGATCCATGGGTATGTACATGCCCTTCCAGCCTCAGCCTATGTTCTACCACCCCAGCATGCCCCAGATGATGCCCggatcGAGACGCGGCGATCACGTATGGAGG	NA	NA	0.199302
LGQHGFNFFPSGIDFSAWGNNSSQGQSTQSSGYSSNYAYAPSSLGGAMIDGQSAFANETLNKAPGM	AGGTTGTGACGAATCGTGCGCGTCTCggctgCGCGACCATAAggatcgaccgtgagtgcacttgccaccatgCTGGGCCAGCACGGCTTCAACTTCTTCCCCAGCGGCATCGACTTCAGCGCCTGGGGTAATAACAGCAGCCAGGGCCAGTCTACACAGAGCAGCGGCTACAGCTCCAACTACGCTTATGCCCCCAGCTCCCTGGGAGGAGCTATGATCGACGGCCAATCCGCCTTTGCCAACGAAACACTGAACAAGGCCCCCGGCATGggatcGAGACGCGGCGATCACGTATGGAGG	0.0735432	0.120278	0.201739
FCRTYVLPADVDPWRVRAALSHDGILNLEAPRGGRHLDTEVNEVYISLLPAPPDPEEEEEAAIVEP	AGGTTGTGACGAATCGTGCGCGTCTCggctgCTCTTACATAAggatcgaccgtgagtgcacttgccaccatgTTCTGCAGGACCTACGTCCTGCCTGCTGATGTTGATCCTTGGAGGGTGAGGGCCGCTCTGTCTCACGACGGCATTCTTAATCTGGAAGCTCCTAGGGGCGGAAGGCACCTGGACACCGAGGTGAACGAGGTGTACATTTCTCTGCTCCCTGCTCCTCCCGACCCCGAGGAGGAAGAGGAAGCTGCCATCGTTGAACCTggatcGAGACGCGGCGATCACGTATGGAGG	NA	NA	NA
EEKSAASKKDRPSSSAKAKETQGRASSSTSTASKRKSEEPTAPSGNKSKRTTDAEQDTIPVSGSTG	AGGTTGTGACGAATCGTGCGCGTCTCggctgCATCCGGCTAAggatcgaccgtgagtgcacttgccaccatgGAGGAAAAGAGCGCCGCCAGCAAGAAGGACAGGCCCAGCAGCAGCGCCAAGGCTAAAGAAACACAAGGAAGGGCCAGCTCCAGCACCAGCACAGCCTCCAAGAGGAAGAGCGAGGAACCTACAGCTCCTAGCGGCAACAAGAGCAAGAGAACCACCGACGCCGAACAGGACACCATCCCCGTGAGCGGAAGCACAGGCggatcGAGACGCGGCGATCACGTATGGAGG	NA	NA	NA
IARNKPKDSGRFGGDFRSPSMRGMDHTSSSRVSSKRRSKRMGDDRRSNRGYTSRKDREKAAEKAEE	AGGTTGTGACGAATCGTGCGCGTCTCggctgACTTGCATTAAggatcgaccgtgagtgcacttgccaccatgATCGCCAGGAACAAGCCCAAGGACAGCGGCAGGTTCGGCGGGGACTTTAGGAGCCCTTCTATGAGGGGAATGGACCACACCAGCTCCTCTAGGGTGTCCAGCAAGAGGAGGAGCAAGCGGATGGGCGATGATAGGAGAAGCAATAGGGGCTACACCTCCAGAAAGGACCGGGAGAAGGCCGCTGAGAAAGCCGAGGAGggatcGAGACGCGGCGATCACGTATGGAGG	NA	NA	NA
LRNREATQGFYDQDSSGWSSSQDQDAYSSFGSRSDSRGQSSFFSDRGSGSRGRFDDRGRSDYDGIG	AGGTTGTGACGAATCGTGCGCGTCTCggctgTCTCGCGGTAAggatcgaccgtgagtgcacttgccaccatgCTGAGGAACAGGGAGGCCACCCAGGGCTTCTACGATCAGGACAGCAGCGGCTGGTCTTCTTCTCAAGACCAAGACGCCTACAGCTCCTTCGGCAGCAGGAGCGACTCCAGGGGCCAAAGCTCTTTCTTTAGCGACAGGGGCTCTGGAAGCAGAGGCAGGTTCGACGACAGAGGCCGGAGCGATTATGATGGCATCGGCggatcGAGACGCGGCGATCACGTATGGAGG	0.0941344	0.109366	0.215502
MSDFDEFERQLNENKQERDKENRHRKRSHSRSRSRDRKRRSRSRDRRNRDQRSASRDRRRRSKPLT	AGGTTGTGACGAATCGTGCGCGTCTCggctgTGGGAGGCTAAggatcgaccgtgagtgcacttgccaccatgATGAGCGACTTCGACGAGTTCGAGAGGCAGCTGAACGAGAACAAGCAGGAGAGGGACAAGGAGAACAGGCACAGAAAGAGGAGCCACAGCAGGTCCAGGAGCAGAGACAGGAAAAGGAGATCAAGGAGCCGGGATCGGAGGAATAGGGATCAAAGGAGCGCTTCTAGGGACAGGAGGAGAAGAAGCAAGCCCCTGACCggatcGAGACGCGGCGATCACGTATGGAGG	0.0498126	0.0827348	0.204388
IKMRIKVAAAADKANSVEDSVTKSREAKEKAKTAPSNAAAAANAASAKASASQLPVGTGNKRPGDP	ATCCAGACCGTTCAGGTGTGCGTCTCggctgCCCTCGATTAAggatcgaccgtgagtgcacttgccaccatgATCAAGATGAGGATCAAGGTGGCCGCCGCTGCCGACAAAGCCAATAGCGTGGAGGACTCCGTGACAAAGTCTAGGGAAGCCAAGGAGAAGGCCAAGACCGCCCCTAGCAACGCAGCTGCTGCAGCTAATGCTGCCTCTGCCAAAGCTAGCGCTTCTCAGCTGCCCGTTGGCACCGGAAACAAAAGGCCCGGAGACCCTggatcGAGACGGGCCATGCGGAATGGGTTA	NA	NA	0.668947
GQSGGEQQSYSTYGNPGSQGYGQASQSYSGYGQTTDSSYGQNYSGYSSYGQSQSGYSQSYGGYENQ	AGGTTGTGACGAATCGTGCGCGTCTCggctgGTGACCGTTAAggatcgaccgtgagtgcacttgccaccatgGGCCAGAGCGGCGGGGAGCAGCAGAGCTACAGCACCTACGGAAATCCTGGATCTCAAGGATACGGCCAGGCCAGCCAATCTTACAGCGGCTACGGGCAGACCACCGACAGCTCATATGGACAGAACTACTCCGGCTACTCCAGCTACGGACAGTCCCAGTCCGGGTACAGCCAGTCCTATGGAGGCTATGAGAACCAGggatcGAGACGCGGCGATCACGTATGGAGG	NA	NA	NA
QGYSGYQQGGYQQYNPDAGYQQQYNPQGGYQQYNPQGGYQQQFNPQGGRGNYKNFNYNNNLQGYQA	AGGTTGTGACGAATCGTGCGCGTCTCggctgCTAATCGGTAAggatcgaccgtgagtgcacttgccaccatgCAGGGCTACAGCGGCTACCAACAGGGCGGCTATCAGCAGTACAACCCCGACGCCGGTTATCAACAGCAATATAACCCCCAGGGAGGGTACCAACAATACAATCCCCAAGGCGGATACCAGCAGCAGTTCAACCCTCAGGGTGGCAGGGGCAACTACAAGAACTTCAACTATAACAACAACCTGCAGGGATATCAGGCCggatcGAGACGCGGCGATCACGTATGGAGG	0.0390606	0.076087	0.194181
QQPSHMSNQPHINQNGYQNSYNPNQGPTSSDPNYGCNPQFNHYGSRSVYHEDHSSQRRRSPDQFPP	AGGTTGTGACGAATCGTGCGCGTCTCggctgTCCAGGCATAAggatcgaccgtgagtgcacttgccaccatgCAGCAGCCTAGCCACATGAGCAACCAGCCTCACATCAACCAGAACGGCTACCAGAATAGCTACAACCCTAACCAGGGCCCCACCAGCAGCGACCCCAACTACGGCTGCAACCCTCAATTCAACCATTACGGCAGCAGAAGCGTGTACCACGAGGACCACAGCTCCCAAAGAAGGAGGAGCCCCGATCAGTTCCCTCCCggatcGAGACGCGGCGATCACGTATGGAGG	NA	NA	NA
KNGIAGSSLPPPPIKHNMDIGTWDNKGPVAKAPSQALVQNIGQPTQGSPQPVGQQANNSPPVAQAS	AGGTTGTGACGAATCGTGCGCGTCTCggctgCAACGGTGTAAggatcgaccgtgagtgcacttgccaccatgAAGAACGGCATCGCTGGCAGCAGCCTGCCCCCACCCCCTATCAAGCACAACATGGACATTGGAACCTGGGACAACAAGGGCCCCGTGGCCAAGGCCCCTTCACAAGCTCTGGTGCAGAATATCGGACAGCCTACACAGGGCTCCCCTCAGCCTGTGGGCCAGCAAGCTAACAATTCTCCTCCCGTTGCCCAAGCTAGCggatcGAGACGCGGCGATCACGTATGGAGG	NA	NA	NA
RLPPGPSLPPSSSSSSSSSSSAPQRPGGPTTHGDAPSSSSSLAEAQPPLAAPPQKPQPHPQLNKSQ	AGGTTGTGACGAATCGTGCGCGTCTCggctgATCCTAATTAAggatcgaccgtgagtgcacttgccaccatgAGGCTCCCTCCCGGCCCCAGCCTGCCCCCAAGCAGCAGCTCTTCATCTAGTTCATCATCTTCAGCACCCCAGAGGCCCGGCGGCCCTACCACCCATGGAGATGCTCCAAGTAGTTCTTCTTCACTGGCCGAAGCCCAACCCCCTCTGGCCGCTCCTCCTCAAAAACCTCAACCTCATCCTCAGCTGAACAAGAGCCAGggatcGAGACGCGGCGATCACGTATGGAGG	NA	NA	NA
QQHQQQQQSLSQQPQQQQSQQSQAHSQQHQQQHQQQQQQQQPQQQQPQQHPPQQPQQQNSQQAIVG	AGGTTGTGACGAATCGTGCGCGTCTCggctgGGCACTAATAAggatcgaccgtgagtgcacttgccaccatgCAGCAGCACCAACAACAGCAACAAAGCCTGTCCCAACAGCCGCAGCAGCAACAGTCACAACAGAGCCAAGCCCACAGCCAACAACACCAGCAACAGCATCAGCAGCAACAACAACAGCAGCAGCCACAGCAACAGCAACCTCAGCAACATCCTCCACAACAACCGCAACAGCAAAACTCCCAGCAGGCCATCGTGGGCggatcGAGACGCGGCGATCACGTATGGAGG	NA	NA	NA
QLRQKKNSQRSNSRFNNHNQSNSNRYSSNRRNMQNTQRDSFASTKTGSFRNNQRNARKVEEVSQAP	AGGTTGTGACGAATCGTGCGCGTCTCggctgAGGCTTCCTAAggatcgaccgtgagtgcacttgccaccatgCAGCTGAGACAGAAGAAGAACAGCCAGAGGAGCAACAGCAGGTTCAACAACCACAACCAGAGCAACTCCAACAGGTACAGCAGCAACCGGAGGAACATGCAGAACACCCAGAGGGACAGCTTCGCCAGCACCAAGACCGGCAGCTTCAGGAACAATCAGAGGAACGCCAGAAAGGTGGAGGAGGTGAGCCAGGCCCCCggatcGAGACGCGGCGATCACGTATGGAGG	0.014822	0.163319	0.0110834
LGNGEATKGFYDKDSSGWSSSKDKDAYSSFGSGSDSGGKSSFFSDGGSGSGGGFDDGGGSDYDGIG	AGGTTGTGACGAATCGTGCGCGTCTCggctgAAGAGCGTTAAggatcgaccgtgagtgcacttgccaccatgCTGGGCAACGGGGAGGCCACCAAGGGCTTCTACGACAAGGACTCCTCTGGATGGTCTAGCAGCAAGGATAAGGACGCCTACAGCAGCTTCGGCAGCGGCTCCGACTCAGGAGGCAAGTCCAGCTTCTTTAGCGATGGAGGCTCAGGAAGCGGAGGCGGCTTCGACGATGGTGGAGGGTCTGACTATGATGGCATCGGAggatcGAGACGCGGCGATCACGTATGGAGG	NA	NA	NA
MSDFDEFEGQLNENKQEGDKENGHGKGSHSGSGSGDGKGGSGSGDGGNGDQGSASGDGGGGSKPLT	AGGTTGTGACGAATCGTGCGCGTCTCggctgCCTATCCCTAAggatcgaccgtgagtgcacttgccaccatgATGAGCGACTTCGACGAGTTCGAGGGCCAGCTGAACGAGAACAAGCAGGAGGGCGACAAGGAGAATGGGCATGGCAAGGGCAGCCATTCTGGAAGCGGATCAGGCGATGGCAAAGGCGGATCTGGATCCGGAGATGGCGGCAATGGAGACCAAGGCTCTGCTAGCGGTGATGGAGGAGGTGGAAGCAAGCCTCTGACCggatcGAGACGCGGCGATCACGTATGGAGG	NA	NA	NA
GPGSEAAAFGSNGLGGFPPLNSVSPSPLMLLHPPPQLSPFLQPHGQQVPYYLENEPSGYTVREAGP	AGGTTGTGACGAATCGTGCGCGTCTCggctgTTGAATCTTAAggatcgaccgtgagtgcacttgccaccatgGGCCCCGGCTCTGAGGCCGCCGCCTTTGGATCTAATGGACTTGGAGGATTTCCACCTCTGAACAGCGTGAGCCCCTCCCCTCTGATGCTGCTGCACCCTCCTCCTCAACTTAGCCCTTTCCTTCAGCCTCACGGCCAGCAGGTTCCCTACTACCTGGAGAACGAGCCCTCTGGCTACACAGTTAGGGAGGCCGGACCCggatcGAGACGCGGCGATCACGTATGGAGG	NA	NA	NA
TTQASYAAQSAYGTQPAYPAYGQQPAATAPTRPQDGNKPTETSQPQSSTGGYNQPSLGYGQSNYSY	AGGTTGTGACGAATCGTGCGCGTCTCggctgGGCATACATAAggatcgaccgtgagtgcacttgccaccatgACCACCCAGGCCAGCTACGCCGCCCAGAGCGCCTATGGAACACAACCAGCTTATCCTGCATACGGCCAGCAACCTGCCGCCACCGCTCCCACAAGACCTCAGGATGGAAACAAGCCTACAGAGACCAGCCAGCCTCAGAGCAGCACCGGCGGCTACAACCAACCTTCTCTTGGCTACGGACAGAGCAACTACAGCTACggatcGAGACGCGGCGATCACGTATGGAGG	NA	NA	NA
LRNREATKGFYDKDSSGWSSSKDKDAYSSFGSRSDSRGKSSFFSDRGSGSRGRFDDRGRSDYDGIG	AGGTTGTGACGAATCGTGCGCGTCTCggctgACGAGAGTTAAggatcgaccgtgagtgcacttgccaccatgCTGAGAAACAGGGAGGCCACCAAGGGCTTCTACGACAAGGACAGCAGCGGCTGGAGCAGCAGCAAAGACAAAGACGCCTACTCCAGCTTCGGCTCTAGGAGCGACTCCAGAGGCAAGTCCTCCTTCTTCAGCGATAGGGGCTCTGGATCTAGGGGCAGGTTCGACGACAGGGGGAGAAGCGACTACGATGGCATTGGCggatcGAGACGCGGCGATCACGTATGGAGG	0.0521967	0.131747	0.167179
GWPGAWGNQPAGAGGYPGASYPGAYPGQAPPGAYPGQAPPGAYPGAPGAYPGAPAPGVYPGPPSGP	AGGTTGTGACGAATCGTGCGCGTCTCggctgGAAGCACATAAggatcgaccgtgagtgcacttgccaccatgGGCTGGCCCGGCGCTTGGGGAAATCAACCTGCTGGTGCTGGAGGATATCCAGGTGCATCATACCCCGGGGCATATCCTGGTCAAGCACCACCTGGAGCATATCCAGGACAAGCTCCACCAGGCGCTTATCCAGGAGCACCTGGTGCTTATCCTGGAGCTCCTGCTCCTGGTGTGTACCCTGGACCTCCTAGCGGACCTggatcGAGACGCGGCGATCACGTATGGAGG	NA	NA	0.0752532
QQFHPPPQPSPAGGGPQPAFTPPTQAATYQLMCVHPQSLLANHYFPPPTPQHPQQNQQQYQIVMQQ	AGGTTGTGACGAATCGTGCGCGTCTCggctgGAACATTGTAAggatcgaccgtgagtgcacttgccaccatgCAGCAGTTCCACCCACCCCCACAGCCTTCTCCTGCTGGAGGTGGACCTCAACCTGCTTTTACACCACCTACCCAGGCCGCCACCTATCAGCTCATGTGCGTGCACCCTCAGTCTCTGTTGGCTAACCACTACTTCCCTCCCCCTACCCCACAACATCCCCAGCAGAACCAGCAGCAGTACCAGATCGTGATGCAGCAGggatcGAGACGCGGCGATCACGTATGGAGG	NA	NA	NA
LAEAQPPLAAPPQKPQPHPQLNKSQSLTNAFSFSESSFFRSSANEDEAKAETIRSLRKSFASLFSD	AGGTTGTGACGAATCGTGCGCGTCTCggctgCTGCGACATAAggatcgaccgtgagtgcacttgccaccatgCTGGCCGAGGCCCAGCCTCCCCTTGCTGCTCCTCCTCAAAAACCTCAACCACATCCCCAACTGAACAAGAGCCAGAGCCTGACCAACGCCTTTTCCTTCAGCGAGAGCAGCTTCTTCAGAAGCAGCGCCAACGAGGACGAGGCCAAGGCCGAGACCATTAGGAGCCTCAGAAAGAGCTTCGCCAGCCTGTTTAGCGACggatcGAGACGCGGCGATCACGTATGGAGG	0.0560834	0.20016	0.0862548
EDNPTRNRGFSKRGGYRDGNNSEASGPYRRGGRGSFRGCRGGFGLGSPNNDLDPDECMQRTGGLFG	AGGTTGTGACGAATCGTGCGCGTCTCggctgACAGGACATAAggatcgaccgtgagtgcacttgccaccatgGAGGACAACCCCACCAGGAACAGAGGCTTCAGCAAGAGAGGCGGCTACAGGGACGGCAACAACAGCGAAGCTAGCGGACCCTATAGGAGAGGAGGAAGGGGCTCTTTTAGAGGCTGCAGGGGCGGCTTTGGACTGGGGTCTCCTAACAACGACCTGGACCCCGATGAATGTATGCAGAGGACCGGCGGCCTGTTCGGCggatcGAGACGCGGCGATCACGTATGGAGG	0.0277472	0.32079	0.0176953
YNLPLPGGVVPRMLITILGTVKPNANRIALDFQRGNDVAFHFNPRFNENNRRVIVCNTKLDNNWGR	AGGTTGTGACGAATCGTGCGCGTCTCggctgGATAAGTATAAggatcgaccgtgagtgcacttgccaccatgTACAACCTGCCCCTGCCCGGCGGCGTGGTGCCTAGGATGCTGATCACAATTCTGGGAACAGTGAAACCCAACGCCAACAGGATCGCCCTGGACTTCCAGAGGGGCAACGACGTGGCCTTCCATTTCAACCCCAGGTTCAACGAGAACAACAGAAGGGTGATCGTGTGCAACACCAAGCTGGACAACAACTGGGGCAGGggatcGAGACGCGGCGATCACGTATGGAGG	0.0769125	0.079193	0.364218
LANAEATKGFYDKDSSGWSSSKDKDAYSSFGSASDSAGKSSFFSDAGSGSAGAFDDAGASDYDGIG	ATCCAGACCGTTCAGGTGTGCGTCTCggctgTTCAGGGTTAAggatcgaccgtgagtgcacttgccaccatgCTGGCCAACGCCGAGGCCACCAAGGGCTTCTACGACAAGGACTCCAGCGGATGGTCTTCTAGCAAGGATAAGGACGCCTACAGCAGCTTCGGCAGCGCCAGCGACTCAGCCGGCAAGTCTAGCTTCTTTAGCGATGCAGGCTCTGGAAGCGCAGGCGCCTTCGACGACGCTGGTGCTTCTGACTATGATGGCATCGGAggatcGAGACGGGCCATGCGGAATGGGTTA	NA	NA	NA
MSDFDEFEKQLNENKQEKDKENKHKKKSHSKSKSKDKKKKSKSKDKKNKDQKSASKDKKKKSKPLT	AGGTTGTGACGAATCGTGCGCGTCTCggctgTGAAATTGTAAggatcgaccgtgagtgcacttgccaccatgATGAGCGACTTCGACGAGTTCGAGAAGCAACTGAACGAGAACAAACAGGAGAAAGACAAGGAGAATAAGCACAAGAAGAAAAGCCACAGCAAGAGCAAGTCCAAGGACAAGAAGAAGAAATCCAAGTCAAAGGATAAGAAGAACAAGGACCAGAAGAGCGCCAGCAAAGATAAGAAGAAGAAGTCTAAGCCCCTGACCggatcGAGACGCGGCGATCACGTATGGAGG	0.0297676	0.702666	0.307926

## Sheet: Supplementary Table 5 (SNAP)
protein_seq	dna_seq	quant_frac_overlap_coilin	quant_frac_overlap_npm	quant_frac_overlap_srrm2
SKTSIHHGSPGPLSVYPPASSSSLSGGHASPHLFTFPPTPPKDVSPDPSLSTPGSAGSARQDEKEC	AGGTTGTGACGAATCGTGCGCGTCTCggctgCAGCGCCATAAggatcgaccgtgagtgcacttgccaccatgAGCAAGACCAGCATCCACCACGGCTCCCCCGGCCCCCTGTCAGTTTATCCTCCTGCATCATCTTCTAGCCTGTCTGGAGGCCACGCCTCCCCTCACCTGTTCACCTTCCCTCCAACACCTCCTAAAGACGTGAGCCCTGACCCCAGCCTCAGCACACCAGGATCTGCCGGTTCTGCTAGGCAAGATGAGAAGGAGTGCggatcGAGACGCGGCGATCACGTATGGAGG	NA	NA	NA
RPPPQGQQHLSGLGPPAGSPLPQRLPSPTSAPQQPASQAAPPTQGQGRQSRPVAGGPGAPPAARPP	AGGTTGTGACGAATCGTGCGCGTCTCggctgCTCAATAATAAggatcgaccgtgagtgcacttgccaccatgAGGCCCCCACCCCAGGGACAACAACATCTGTCTGGATTGGGACCTCCAGCTGGTTCTCCTCTGCCCCAGAGACTGCCCTCACCTACATCAGCTCCTCAGCAGCCTGCTTCTCAAGCTGCACCCCCTACCCAAGGACAAGGAAGGCAATCTAGGCCCGTTGCTGGTGGACCTGGTGCTCCTCCTGCTGCTAGACCTCCTggatcGAGACGCGGCGATCACGTATGGAGG	NA	NA	NA
GRYVPPHLRGGDGGAAAAASAGGDDRRGGAGGGGYRRGGGNSGGGGGGGYDRGYNDNRDDRDNRGG	AGGTTGTGACGAATCGTGCGCGTCTCggctgCTAGACTTTAAggatcgaccgtgagtgcacttgccaccatgGGCAGATACGTTCCACCTCATCTGAGGGGAGGAGATGGAGGTGCAGCTGCTGCAGCTTCAGCTGGTGGAGATGATAGGAGAGGCGGAGCAGGTGGAGGAGGATATAGGAGGGGCGGAGGAAATTCTGGAGGAGGTGGTGGTGGGGGATACGACAGGGGCTACAATGACAACAGGGACGATAGGGACAACCGGGGCGGAggatcGAGACGCGGCGATCACGTATGGAGG	0.0820891	0.594066	0.118405
PHDNQYSGANNSQPNNHYNENLYSAREPHNNKQYQSKNGKYGTNKYNNRNNSQGNAQYYNNRFNNG	AGGTTGTGACGAATCGTGCGCGTCTCggctgAAGAGTGCTAAggatcgaccgtgagtgcacttgccaccatgCCCCACGACAACCAGTACAGCGGCGCCAACAATAGCCAGCCTAACAACCACTACAACGAGAACCTGTACTCCGCCAGGGAGCCCCACAACAACAAGCAGTACCAGAGCAAGAACGGCAAGTACGGCACCAACAAGTACAACAATCGGAACAACTCCCAGGGCAACGCCCAGTACTACAATAATAGGTTCAACAACGGCggatcGAGACGCGGCGATCACGTATGGAGG	0.0517299	0.444684	0.278489
PTGGSNVSVSQGGNGNSVGQNKGGYQPSMGMPSQYSYQGNSQIMHGSSQYRNQSHMGGANKLNGDS	AGGTTGTGACGAATCGTGCGCGTCTCggctgAATCATCTTAAggatcgaccgtgagtgcacttgccaccatgCCCACTGGCGGCAGCAACGTGAGCGTGAGCCAGGGCGGCAATGGAAATTCTGTTGGACAGAACAAGGGCGGGTACCAGCCTAGCATGGGCATGCCTAGCCAGTACAGCTACCAGGGCAACTCTCAGATCATGCACGGCAGCTCCCAGTACCGGAACCAGAGCCACATGGGAGGCGCCAACAAGCTTAATGGCGACAGCggatcGAGACGCGGCGATCACGTATGGAGG	NA	NA	NA
IKMRIKVHAAADKHNSVEDSVTKSREHKEKHKTHPSNHHHHHNHHSHKHSHSQLPVGTGNKRPGDP	AGGTTGTGACGAATCGTGCGCGTCTCggctgATATAGCATAAggatcgaccgtgagtgcacttgccaccatgATCAAGATGAGAATCAAGGTGCACGCCGCCGCTGACAAGCATAACAGCGTGGAGGACAGCGTCACCAAGAGCAGAGAGCACAAAGAGAAGCACAAGACCCACCCCAGCAACCACCACCATCATCACAACCATCACAGCCACAAACACTCCCATAGCCAGCTGCCCGTGGGCACCGGCAATAAAAGGCCCGGAGATCCCggatcGAGACGCGGCGATCACGTATGGAGG	0.0871329	0.0747575	0.701316
TSGSYGSSSQSSSYGQPQSGSYSQQPSYGGQQQSYGQQQSYNPPQGYGQQNQYNSSSGGGGGGGGG	AGGTTGTGACGAATCGTGCGCGTCTCggctgCATATCATTAAggatcgaccgtgagtgcacttgccaccatgACCAGCGGCAGCTACGGCTCCTCCAGCCAGTCCAGCTCCTACGGACAACCTCAATCTGGAAGCTACAGCCAGCAACCCAGCTATGGCGGCCAGCAGCAGTCCTATGGCCAACAGCAAAGCTATAACCCTCCCCAAGGCTACGGGCAGCAGAACCAGTACAACTCTAGCTCTGGTGGTGGAGGAGGCGGAGGTGGAGGCggatcGAGACGCGGCGATCACGTATGGAGG	NA	NA	NA
GSRRGGRGSFRGCRGGFGLGSPNNDLDPDEGFNFGMNNFGRRGGRGSFRGCRGGFGLGSPNNDLDP	AGGTTGTGACGAATCGTGCGCGTCTCggctgGTCTCGTTTAAggatcgaccgtgagtgcacttgccaccatgGGCTCCAGAAGAGGAGGTAGAGGCAGTTTTCGCGGATGCCGCGGCGGATTTGGCCTGGGAAGCCCTAACAATGATTTGGACCCTGACGAGGGATTCAATTTTGGCATGAATAATTTTGGTCGGCGAGGGGGTCGAGGATCATTTAGAGGATGCCGGGGTGGATTTGGTCTGGGCAGCCCGAATAATGATCTTGATCCAggatcGAGACGCGGCGATCACGTATGGAGG	0.0656511	0.251789	0.325164
EDNPTANAGFSKAGGYADGNNSEASGPYAAGGAGSFAGCAGGFGLGSPNNDLDPDECMQATGGLFG	AGGTTGTGACGAATCGTGCGCGTCTCggctgTTCCAGGCTAAggatcgaccgtgagtgcacttgccaccatgGAGGACAACCCCACCGCCAACGCCGGCTTCAGCAAGGCCGGCGGATATGCTGATGGAAATAACAGCGAGGCCTCTGGACCCTACGCAGCTGGAGGAGCTGGATCTTTTGCTGGATGTGCAGGAGGCTTCGGCCTGGGATCTCCCAACAACGACCTGGATCCCGACGAATGCATGCAGGCTACAGGAGGGCTCTTCGGCggatcGAGACGCGGCGATCACGTATGGAGG	NA	NA	NA
VAPQQNALAAAAGNSSAAAAAAAAAAAAAGQQALGNRTRPRVYNSPTNSSSTQDSMEVGASAASMT	AGGTTGTGACGAATCGTGCGCGTCTCggctgTATTCACATAAggatcgaccgtgagtgcacttgccaccatgGTGGCCCCTCAGCAAAACGCCTTGGCTGCTGCTGCAGGAAATTCAAGTGCAGCTGCTGCTGCTGCTGCTGCAGCTGCTGCAGCGGCTGGACAACAAGCTTTGGGAAACAGAACCAGGCCTAGGGTGTACAACTCCCCTACCAACAGCAGCTCCACCCAGGACTCCATGGAAGTGGGAGCCTCTGCTGCTAGCATGACCggatcGAGACGCGGCGATCACGTATGGAGG	NA	NA	NA
GLGNNQGSNMGGGMNFGAFSINPAMMAAAQAALQSSWGMMGMLASQQNQSGPSGNNQNQGNMQREP	AGGTTGTGACGAATCGTGCGCGTCTCggctgTCCTTAGCTAAggatcgaccgtgagtgcacttgccaccatgGGCCTGGGCAACAACCAGGGCAGCAACATGGGCGGCGGCATGAACTTCGGCGCTTTTTCTATCAACCCCGCCATGATGGCCGCTGCTCAGGCCGCCTTGCAATCTTCTTGGGGAATGATGGGCATGCTGGCTTCCCAGCAAAACCAGAGCGGCCCCAGCGGCAATAACCAGAACCAAGGCAATATGCAGAGGGAGCCCggatcGAGACGCGGCGATCACGTATGGAGG	NA	NA	NA
NGFGNDGGYGGGGPGYSGGSRGYGSGGQGYGNQGSGYGGSGSYDSYNNGGGGGFGGGSGSNFGGGG	AGGTTGTGACGAATCGTGCGCGTCTCggctgTGTACTGTTAAggatcgaccgtgagtgcacttgccaccatgAACGGCTTCGGCAACGACGGGGGATACGGAGGAGGTGGACCTGGATATTCAGGAGGAAGTAGGGGGTACGGCTCTGGCGGACAAGGGTATGGCAACCAGGGATCTGGCTATGGAGGATCAGGCAGCTACGACAGCTACAACAACGGCGGCGGAGGTGGCTTTGGAGGTGGTAGCGGATCTAACTTCGGTGGTGGAGGCggatcGAGACGCGGCGATCACGTATGGAGG	0.0871182	0.0989078	0.205503
KCPPCSNVLCNPSEPPPPRRLNMTTEQFTGDHTQHFLDGGEMKVEQLFQEFGNRKSNTIQSDGISD	AGGTTGTGACGAATCGTGCGCGTCTCggctgTCGGCATTTAAggatcgaccgtgagtgcacttgccaccatgAAGTGCCCTCCCTGCAGCAACGTGCTGTGCAATCCTTCTGAACCACCTCCTCCTAGAAGGCTGAACATGACCACCGAGCAGTTCACAGGCGACCACACCCAGCACTTCCTGGACGGAGGCGAAATGAAGGTGGAGCAGCTGTTCCAAGAGTTCGGCAACAGGAAAAGCAACACCATCCAGAGCGACGGCATCAGCGACggatcGAGACGCGGCGATCACGTATGGAGG	NA	NA	NA
NYQQRRNYGNNNRGGFRQYNSNNNNNMNMGMNMNMNMNMNNSRGMPPSSMGMPIGAMPLPSQGQPQ	AGGTTGTGACGAATCGTGCGCGTCTCggctgTACGCGATTAAggatcgaccgtgagtgcacttgccaccatgAACTACCAGCAAAGAAGGAACTACGGCAACAATAACAGAGGCGGCTTCAGGCAGTACAACAGCAACAACAACAACAACATGAACATGGGGATGAACATGAACATGAACATGAATATGAACAACTCCAGAGGGATGCCCCCTAGCAGCATGGGAATGCCTATCGGCGCTATGCCTCTGCCTTCTCAGGGACAACCCCAGggatcGAGACGCGGCGATCACGTATGGAGG	0.058761	0.0862634	0.458573
DFQLAPSNTSPPQQQQQQQQQQQQHQVQQQQQRALQQSASPPQQQQQQQQQQQHVVLHQVPQTHLH	AGGTTGTGACGAATCGTGCGCGTCTCggctgGAATCTAATAAggatcgaccgtgagtgcacttgccaccatgGACTTCCAGCTGGCCCCCAGCAATACCTCCCCACCCCAGCAGCAGCAGCAACAGCAACAACAACAACAGCAGCACCAGGTCCAACAACAGCAACAGAGGGCCCTGCAGCAGTCTGCTTCTCCTCCTCAGCAACAACAACAGCAGCAGCAACAACAGCAACACGTGGTGCTCCACCAAGTGCCCCAGACCCACCTGCACggatcGAGACGCGGCGATCACGTATGGAGG	NA	NA	NA
HKHSHSQLPVGTGNKRPGDPKHSSQTSNLAHKTYSLSSSFSSSSSTRKRGPSEETGGAVFDHPAKI	AGGTTGTGACGAATCGTGCGCGTCTCggctgTCACCGAGTAAggatcgaccgtgagtgcacttgccaccatgCACAAGCACAGCCACTCCCAGCTGCCCGTGGGCACCGGAAATAAGAGGCCTGGAGATCCTAAGCACTCCAGCCAGACCAGCAACCTGGCCCACAAGACCTACAGCCTGTCAAGCAGCTTCAGCAGCAGCTCCAGCACCCGGAAAAGGGGCCCTTCTGAGGAAACAGGAGGAGCTGTGTTCGACCACCCTGCCAAGATCggatcGAGACGCGGCGATCACGTATGGAGG	0.106744	0.730769	0.0451176
MNYLRRRLSDSNFMANLPNGYMTDLQRPQPPPPPPGAHSPGATPGPGTATAERSSGVAPAASPAAP	AGGTTGTGACGAATCGTGCGCGTCTCggctgCTGCTGTATAAggatcgaccgtgagtgcacttgccaccatgATGAACTACCTCAGAAGGAGGCTGAGCGACAGCAACTTCATGGCCAACCTGCCCAACGGCTACATGACAGACCTTCAAAGGCCTCAACCACCTCCTCCACCACCAGGTGCTCATAGTCCTGGAGCTACTCCTGGACCTGGCACAGCTACCGCTGAAAGGAGCTCCGGAGTTGCACCAGCTGCTTCTCCTGCTGCTCCTggatcGAGACGCGGCGATCACGTATGGAGG	0.0667633	0.116969	0.0955472
NYFGNDGYYGGGGPYYSGGSRYYGSGGQYYGNQGSYYGGSGYYDYYNNGGGGYFGGGSGSYFGGGG	AGGTTGTGACGAATCGTGCGCGTCTCggctgAGTAAGTATAAggatcgaccgtgagtgcacttgccaccatgAACTACTTTGGCAACGACGGCTATTACGGCGGCGGGGGCCCCTACTATTCCGGAGGATCTAGATATTATGGGAGCGGCGGACAATACTACGGCAACCAGGGCAGCTACTATGGCGGCAGCGGATACTATGACTACTACAACAACGGCGGAGGCGGGTACTTCGGGGGAGGTAGCGGCTCTTATTTTGGAGGAGGTGGCggatcGAGACGCGGCGATCACGTATGGAGG	NA	NA	0.335271
EDNPTGNGGFSGGGGYGDGNNSEASGPYGGGGGGSFGGCGGGFGLGSPNNDLDPDECMQGTGGLFG	AGGTTGTGACGAATCGTGCGCGTCTCggctgCTTGAGACTAAggatcgaccgtgagtgcacttgccaccatgGAGGACAACCCCACCGGCAACGGCGGCTTCAGCGGAGGCGGAGGATATGGAGATGGAAATAACAGCGAGGCCTCTGGACCCTACGGTGGTGGAGGAGGTGGATCTTTTGGAGGATGTGGAGGTGGCTTCGGCCTGGGATCTCCCAACAACGACCTGGATCCCGACGAATGCATGCAGGGAACAGGAGGGCTCTTCGGCggatcGAGACGCGGCGATCACGTATGGAGG	NA	NA	NA
VAPQQNALGGGGGNSSGGGGGGGGGGGGGGQQALGNRTRPRVYNSPTNSSSTQDSMEVGGSGGSMT	AGGTTGTGACGAATCGTGCGCGTCTCggctgTAGGCGGCTAAggatcgaccgtgagtgcacttgccaccatgGTGGCCCCTCAGCAGAACGCCTTGGGTGGTGGAGGTGGAAATTCATCAGGAGGTGGTGGTGGAGGAGGAGGAGGTGGAGGAGGCGGAGGACAACAAGCTCTTGGAAATAGGACCAGGCCTAGGGTGTACAACTCCCCTACCAACAGCAGCTCCACCCAGGACTCCATGGAAGTGGGCGGATCTGGAGGAAGCATGACCggatcGAGACGCGGCGATCACGTATGGAGG	NA	NA	NA
PGGFGNQGGFGNSRGGGAGLGNNQGSNMGGGMNFGAFSINPAMMAAAQAALQSSWGMMGMLASQQN	AGGTTGTGACGAATCGTGCGCGTCTCggctgCCTGTTATTAAggatcgaccgtgagtgcacttgccaccatgCCCGGCGGCTTCGGCAACCAAGGCGGGTTCGGAAATTCTAGAGGAGGAGGTGCTGGATTGGGCAACAACCAGGGCAGCAACATGGGCGGCGGCATGAACTTCGGAGCTTTCAGCATCAACCCCGCCATGATGGCTGCTGCTCAGGCCGCCCTGCAATCTTCTTGGGGAATGATGGGCATGCTGGCCTCTCAGCAGAACggatcGAGACGCGGCGATCACGTATGGAGG	NA	NA	0.31546
MSDFDEFERQLNENKQERDKENRHRKRSHSRSRSRDRKRRSRSRDRRNRDQRSASRDRRRRSKPLT	AGGTTGTGACGAATCGTGCGCGTCTCggctgGAGATCAGTAAggatcgaccgtgagtgcacttgccaccatgATGAGCGACTTCGACGAGTTCGAGAGGCAGCTGAACGAGAACAAGCAGGAGAGGGACAAGGAGAACAGGCACAGAAAGAGGAGCCACAGCAGGTCCAGGAGCAGAGACAGGAAAAGGAGATCAAGGAGCCGGGATCGGAGGAATAGGGATCAAAGGAGCGCTTCTAGGGACAGGAGGAGAAGAAGCAAGCCCCTGACCggatcGAGACGCGGCGATCACGTATGGAGG	0.0796055	0.0888576	0.438633
VAPQQNALHHHHGNSSHHHHHHHHHHHHHGQQALGNRTRPRVYNSPTNSSSTQDSMEVGHSHHSMT	AGGTTGTGACGAATCGTGCGCGTCTCggctgGAGGCGCTTAAggatcgaccgtgagtgcacttgccaccatgGTGGCCCCTCAGCAGAACGCCCTGCACCATCACCACGGCAATTCTTCACACCACCACCACCATCACCACCATCATCATCACCATCACGGCCAGCAGGCCCTGGGAAACAGGACCAGACCTAGGGTGTACAACTCCCCTACCAACAGCAGCTCCACCCAGGACAGCATGGAGGTGGGCCACAGCCATCATAGCATGACCggatcGAGACGCGGCGATCACGTATGGAGG	NA	NA	NA
GGGGSGNYGYGYGNSGGGGGSGGPGNSQFSNFNQRPPPSGNGGSGGGSGGQNNQYWQYYSQYYNNP	AGGTTGTGACGAATCGTGCGCGTCTCggctgTACAGAGGTAAggatcgaccgtgagtgcacttgccaccatgGGCGGCGGGGGCAGCGGCAACTACGGCTATGGATATGGAAATTCTGGTGGTGGAGGAGGAAGCGGCGGCCCCGGCAATAGCCAGTTCAGCAACTTCAACCAGAGACCACCTCCTAGCGGAAACGGCGGCTCAGGTGGAGGCTCTGGAGGACAGAACAATCAGTACTGGCAGTACTACAGCCAGTATTACAACAACCCCggatcGAGACGCGGCGATCACGTATGGAGG	0.0634952	0.130066	0.193025
GRYQTSIPPPPPQQQIPQGYGRYQAGPPPQPPSQTPMDQQQLLSAIQNLPPNVVSNLLSMAQQQQQ	AGGTTGTGACGAATCGTGCGCGTCTCggctgAAGTCGAGTAAggatcgaccgtgagtgcacttgccaccatgGGCAGGTACCAGACCAGCATCCCACCCCCACCACCCCAGCAGCAGATCCCTCAAGGATATGGAAGGTATCAGGCTGGACCCCCTCCCCAGCCTCCCAGCCAAACACCCATGGATCAACAACAATTGCTCAGCGCCATCCAGAACCTGCCCCCTAACGTGGTGTCCAACCTGCTGTCCATGGCTCAGCAACAGCAGCAGggatcGAGACGCGGCGATCACGTATGGAGG	0.0851909	0.0917849	0.276117
KFGVQMDRVDQSAVGFEYQGKTEKHASQKDYSSGFGGKYGVQADRVDKSAVGFDYQGKTEKHESQK	AGGTTGTGACGAATCGTGCGCGTCTCggctgGCACAGAATAAggatcgaccgtgagtgcacttgccaccatgAAATTCGGCGTGCAGATGGACAGGGTCGACCAGAGCGCCGTGGGCTTCGAGTACCAAGGAAAAACCGAGAAGCACGCCTCACAGAAGGACTACAGCAGCGGCTTCGGCGGCAAGTATGGAGTGCAGGCTGATAGGGTGGACAAGAGCGCTGTTGGCTTTGACTATCAGGGCAAGACCGAAAAGCACGAGAGCCAGAAGggatcGAGACGCGGCGATCACGTATGGAGG	0.340383	0.102036	0.344237
DWLEGMSGDMRSGGGYRGRGGRGNGQRFGGRDHRYQGGSGNGGGGNGGGGGFGGGGQRSGGGGGFQ	AGGTTGTGACGAATCGTGCGCGTCTCggctgATTGCCATTAAggatcgaccgtgagtgcacttgccaccatgGACTGGCTGGAGGGCATGTCTGGCGATATGAGATCTGGCGGAGGATATAGAGGAAGGGGAGGAAGAGGCAACGGCCAGAGGTTTGGTGGACGGGACCACAGGTACCAAGGAGGTAGCGGAAATGGTGGTGGCGGCAATGGAGGAGGAGGTGGCTTTGGAGGTGGAGGTCAAAGGTCTGGAGGTGGTGGAGGCTTCCAGggatcGAGACGCGGCGATCACGTATGGAGG	0.0740722	0.136928	0.372428
NGFGNDGYYGGGGPGYSGGSRYYGSGGQGYGNQGSYYGGSGSYDYYNNGGGGGFGGGSGSYFGGGG	AGGTTGTGACGAATCGTGCGCGTCTCggctgTCGCGTGATAAggatcgaccgtgagtgcacttgccaccatgAACGGGTTCGGCAACGACGGCTATTACGGCGGCGGAGGACCTGGATATTCAGGAGGATCTAGGTACTACGGATCTGGAGGCCAGGGCTACGGCAACCAGGGGAGCTACTATGGCGGATCAGGAAGCTACGACTACTACAACAACGGCGGGGGCGGTGGCTTTGGAGGAGGTAGCGGCTCTTATTTTGGTGGTGGAGGCggatcGAGACGCGGCGATCACGTATGGAGG	0.0576245	0.158601	0.146134
GGNPTRNRGFSKRGGYRGGNNSGASGPYRRGGRGSFRGCRGGFGLGSPNNGLGPGGCMQRTGGLFG	AGGTTGTGACGAATCGTGCGCGTCTCggctgAGGATATTTAAggatcgaccgtgagtgcacttgccaccatgGGCGGGAACCCCACCCGGAACAGGGGCTTCTCTAAACGCGGAGGATATCGCGGTGGAAATAACAGCGGCGCTTCTGGACCTTATAGGAGAGGCGGAAGGGGCTCTTTTAGGGGATGTAGGGGCGGCTTCGGCTTGGGATCTCCTAACAACGGGTTGGGACCAGGAGGATGCATGCAAAGGACCGGCGGCCTGTTCGGCggatcGAGACGCGGCGATCACGTATGGAGG	0.0422496	0.6446	0.135117
AKASASQLPVGTGNKRPGDPKASSQTSNLAAKTYSLSSSFSSSSSTRKRGPSEETGGAVFDAPAKI	AGGTTGTGACGAATCGTGCGCGTCTCggctgCTTCCATATAAggatcgaccgtgagtgcacttgccaccatgGCTAAGGCCAGCGCCAGCCAGCTGCCCGTGGGCACAGGAAATAAAAGACCTGGAGATCCCAAAGCCTCCTCCCAGACCAGCAACCTGGCCGCCAAGACCTATAGCCTGAGCAGCTCTTTCTCCTCCTCTAGCAGCACCCGGAAGAGGGGCCCTAGCGAGGAAACAGGAGGTGCTGTTTTCGATGCTCCTGCCAAGATCggatcGAGACGCGGCGATCACGTATGGAGG	NA	NA	NA
AFSINPAMMAAAQAALQSSWGMMGMLASQQNQSGPSGNNQNQGNMQREPNQAFGSGNNSYSGSNSG	AGGTTGTGACGAATCGTGCGCGTCTCggctgGCTACATTTAAggatcgaccgtgagtgcacttgccaccatgGCCTTCAGCATCAACCCCGCCATGATGGCCGCCGCCCAGGCTGCTCTTCAATCTTCTTGGGGAATGATGGGCATGCTGGCCTCTCAGCAAAACCAGAGCGGCCCCAGCGGCAACAATCAGAACCAAGGCAACATGCAGAGGGAGCCCAACCAAGCCTTCGGGAGCGGGAACAACAGCTATAGCGGCAGCAACTCTGGCggatcGAGACGCGGCGATCACGTATGGAGG	0.0738983	0.0969033	0.274755
QQYNPQGGYQQQFNPQGGRGNYKNFNYNNNLQGYQAGFQPQSQGMSLNDFQKQQKQAAPKPKKTLK	AGGTTGTGACGAATCGTGCGCGTCTCggctgCACGTCGATAAggatcgaccgtgagtgcacttgccaccatgCAGCAGTACAACCCCCAAGGCGGCTACCAGCAGCAGTTCAATCCTCAAGGAGGCAGGGGCAACTACAAGAACTTCAACTATAACAACAACCTGCAGGGCTATCAGGCCGGCTTCCAGCCTCAGAGCCAGGGCATGAGCCTGAATGACTTCCAAAAGCAACAGAAGCAGGCCGCCCCCAAACCCAAGAAGACCCTGAAGggatcGAGACGCGGCGATCACGTATGGAGG	0.0595881	0.417365	0.0795308
SMGNAVPGMNPAMGMNMGGMMGFPMGGPSASPNPMMNGFAAGSMGMYMPFQPQPMFYHPSMPQMMP	AGGTTGTGACGAATCGTGCGCGTCTCggctgTATCCTATTAAggatcgaccgtgagtgcacttgccaccatgAGCATGGGCAACGCCGTGCCCGGCATGAACCCCGCCATGGGAATGAATATGGGAGGAATGATGGGCTTCCCCATGGGCGGCCCTTCTGCCTCCCCCAACCCTATGATGAATGGATTTGCTGCCGGATCCATGGGTATGTACATGCCCTTCCAGCCTCAGCCTATGTTCTACCACCCCAGCATGCCCCAGATGATGCCCggatcGAGACGCGGCGATCACGTATGGAGG	NA	NA	NA
LGQHGFNFFPSGIDFSAWGNNSSQGQSTQSSGYSSNYAYAPSSLGGAMIDGQSAFANETLNKAPGM	AGGTTGTGACGAATCGTGCGCGTCTCggctgCGCGACCATAAggatcgaccgtgagtgcacttgccaccatgCTGGGCCAGCACGGCTTCAACTTCTTCCCCAGCGGCATCGACTTCAGCGCCTGGGGTAATAACAGCAGCCAGGGCCAGTCTACACAGAGCAGCGGCTACAGCTCCAACTACGCTTATGCCCCCAGCTCCCTGGGAGGAGCTATGATCGACGGCCAATCCGCCTTTGCCAACGAAACACTGAACAAGGCCCCCGGCATGggatcGAGACGCGGCGATCACGTATGGAGG	0.0557513	0.0989737	0.187826
FCRTYVLPADVDPWRVRAALSHDGILNLEAPRGGRHLDTEVNEVYISLLPAPPDPEEEEEAAIVEP	AGGTTGTGACGAATCGTGCGCGTCTCggctgCTCTTACATAAggatcgaccgtgagtgcacttgccaccatgTTCTGCAGGACCTACGTCCTGCCTGCTGATGTTGATCCTTGGAGGGTGAGGGCCGCTCTGTCTCACGACGGCATTCTTAATCTGGAAGCTCCTAGGGGCGGAAGGCACCTGGACACCGAGGTGAACGAGGTGTACATTTCTCTGCTCCCTGCTCCTCCCGACCCCGAGGAGGAAGAGGAAGCTGCCATCGTTGAACCTggatcGAGACGCGGCGATCACGTATGGAGG	0.10827	0.0933955	0.208492
EEKSAASKKDRPSSSAKAKETQGRASSSTSTASKRKSEEPTAPSGNKSKRTTDAEQDTIPVSGSTG	AGGTTGTGACGAATCGTGCGCGTCTCggctgCATCCGGCTAAggatcgaccgtgagtgcacttgccaccatgGAGGAAAAGAGCGCCGCCAGCAAGAAGGACAGGCCCAGCAGCAGCGCCAAGGCTAAAGAAACACAAGGAAGGGCCAGCTCCAGCACCAGCACAGCCTCCAAGAGGAAGAGCGAGGAACCTACAGCTCCTAGCGGCAACAAGAGCAAGAGAACCACCGACGCCGAACAGGACACCATCCCCGTGAGCGGAAGCACAGGCggatcGAGACGCGGCGATCACGTATGGAGG	NA	NA	NA
IARNKPKDSGRFGGDFRSPSMRGMDHTSSSRVSSKRRSKRMGDDRRSNRGYTSRKDREKAAEKAEE	AGGTTGTGACGAATCGTGCGCGTCTCggctgACTTGCATTAAggatcgaccgtgagtgcacttgccaccatgATCGCCAGGAACAAGCCCAAGGACAGCGGCAGGTTCGGCGGGGACTTTAGGAGCCCTTCTATGAGGGGAATGGACCACACCAGCTCCTCTAGGGTGTCCAGCAAGAGGAGGAGCAAGCGGATGGGCGATGATAGGAGAAGCAATAGGGGCTACACCTCCAGAAAGGACCGGGAGAAGGCCGCTGAGAAAGCCGAGGAGggatcGAGACGCGGCGATCACGTATGGAGG	0.0482286	0.798031	0.0432634
LRNREATQGFYDQDSSGWSSSQDQDAYSSFGSRSDSRGQSSFFSDRGSGSRGRFDDRGRSDYDGIG	AGGTTGTGACGAATCGTGCGCGTCTCggctgTCTCGCGGTAAggatcgaccgtgagtgcacttgccaccatgCTGAGGAACAGGGAGGCCACCCAGGGCTTCTACGATCAGGACAGCAGCGGCTGGTCTTCTTCTCAAGACCAAGACGCCTACAGCTCCTTCGGCAGCAGGAGCGACTCCAGGGGCCAAAGCTCTTTCTTTAGCGACAGGGGCTCTGGAAGCAGAGGCAGGTTCGACGACAGAGGCCGGAGCGATTATGATGGCATCGGCggatcGAGACGCGGCGATCACGTATGGAGG	0.24236	0.0893768	0.215066
MSDFDEFERQLNENKQERDKENRHRKRSHSRSRSRDRKRRSRSRDRRNRDQRSASRDRRRRSKPLT	AGGTTGTGACGAATCGTGCGCGTCTCggctgTGGGAGGCTAAggatcgaccgtgagtgcacttgccaccatgATGAGCGACTTCGACGAGTTCGAGAGGCAGCTGAACGAGAACAAGCAGGAGAGGGACAAGGAGAACAGGCACAGAAAGAGGAGCCACAGCAGGTCCAGGAGCAGAGACAGGAAAAGGAGATCAAGGAGCCGGGATCGGAGGAATAGGGATCAAAGGAGCGCTTCTAGGGACAGGAGGAGAAGAAGCAAGCCCCTGACCggatcGAGACGCGGCGATCACGTATGGAGG	0.070788	0.0734687	0.406699
IKMRIKVAAAADKANSVEDSVTKSREAKEKAKTAPSNAAAAANAASAKASASQLPVGTGNKRPGDP	ATCCAGACCGTTCAGGTGTGCGTCTCggctgCCCTCGATTAAggatcgaccgtgagtgcacttgccaccatgATCAAGATGAGGATCAAGGTGGCCGCCGCTGCCGACAAAGCCAATAGCGTGGAGGACTCCGTGACAAAGTCTAGGGAAGCCAAGGAGAAGGCCAAGACCGCCCCTAGCAACGCAGCTGCTGCAGCTAATGCTGCCTCTGCCAAAGCTAGCGCTTCTCAGCTGCCCGTTGGCACCGGAAACAAAAGGCCCGGAGACCCTggatcGAGACGGGCCATGCGGAATGGGTTA	0.0969899	0.0736139	0.781217
GQSGGEQQSYSTYGNPGSQGYGQASQSYSGYGQTTDSSYGQNYSGYSSYGQSQSGYSQSYGGYENQ	AGGTTGTGACGAATCGTGCGCGTCTCggctgGTGACCGTTAAggatcgaccgtgagtgcacttgccaccatgGGCCAGAGCGGCGGGGAGCAGCAGAGCTACAGCACCTACGGAAATCCTGGATCTCAAGGATACGGCCAGGCCAGCCAATCTTACAGCGGCTACGGGCAGACCACCGACAGCTCATATGGACAGAACTACTCCGGCTACTCCAGCTACGGACAGTCCCAGTCCGGGTACAGCCAGTCCTATGGAGGCTATGAGAACCAGggatcGAGACGCGGCGATCACGTATGGAGG	0.0549123	0.105403	0.254764
QGYSGYQQGGYQQYNPDAGYQQQYNPQGGYQQYNPQGGYQQQFNPQGGRGNYKNFNYNNNLQGYQA	AGGTTGTGACGAATCGTGCGCGTCTCggctgCTAATCGGTAAggatcgaccgtgagtgcacttgccaccatgCAGGGCTACAGCGGCTACCAACAGGGCGGCTATCAGCAGTACAACCCCGACGCCGGTTATCAACAGCAATATAACCCCCAGGGAGGGTACCAACAATACAATCCCCAAGGCGGATACCAGCAGCAGTTCAACCCTCAGGGTGGCAGGGGCAACTACAAGAACTTCAACTATAACAACAACCTGCAGGGATATCAGGCCggatcGAGACGCGGCGATCACGTATGGAGG	0.0494293	0.100024	0.226976
QQPSHMSNQPHINQNGYQNSYNPNQGPTSSDPNYGCNPQFNHYGSRSVYHEDHSSQRRRSPDQFPP	AGGTTGTGACGAATCGTGCGCGTCTCggctgTCCAGGCATAAggatcgaccgtgagtgcacttgccaccatgCAGCAGCCTAGCCACATGAGCAACCAGCCTCACATCAACCAGAACGGCTACCAGAATAGCTACAACCCTAACCAGGGCCCCACCAGCAGCGACCCCAACTACGGCTGCAACCCTCAATTCAACCATTACGGCAGCAGAAGCGTGTACCACGAGGACCACAGCTCCCAAAGAAGGAGGAGCCCCGATCAGTTCCCTCCCggatcGAGACGCGGCGATCACGTATGGAGG	0.115781	0.0810338	0.211658
KNGIAGSSLPPPPIKHNMDIGTWDNKGPVAKAPSQALVQNIGQPTQGSPQPVGQQANNSPPVAQAS	AGGTTGTGACGAATCGTGCGCGTCTCggctgCAACGGTGTAAggatcgaccgtgagtgcacttgccaccatgAAGAACGGCATCGCTGGCAGCAGCCTGCCCCCACCCCCTATCAAGCACAACATGGACATTGGAACCTGGGACAACAAGGGCCCCGTGGCCAAGGCCCCTTCACAAGCTCTGGTGCAGAATATCGGACAGCCTACACAGGGCTCCCCTCAGCCTGTGGGCCAGCAAGCTAACAATTCTCCTCCCGTTGCCCAAGCTAGCggatcGAGACGCGGCGATCACGTATGGAGG	NA	NA	NA
RLPPGPSLPPSSSSSSSSSSSAPQRPGGPTTHGDAPSSSSSLAEAQPPLAAPPQKPQPHPQLNKSQ	AGGTTGTGACGAATCGTGCGCGTCTCggctgATCCTAATTAAggatcgaccgtgagtgcacttgccaccatgAGGCTCCCTCCCGGCCCCAGCCTGCCCCCAAGCAGCAGCTCTTCATCTAGTTCATCATCTTCAGCACCCCAGAGGCCCGGCGGCCCTACCACCCATGGAGATGCTCCAAGTAGTTCTTCTTCACTGGCCGAAGCCCAACCCCCTCTGGCCGCTCCTCCTCAAAAACCTCAACCTCATCCTCAGCTGAACAAGAGCCAGggatcGAGACGCGGCGATCACGTATGGAGG	NA	NA	NA
QQHQQQQQSLSQQPQQQQSQQSQAHSQQHQQQHQQQQQQQQPQQQQPQQHPPQQPQQQNSQQAIVG	AGGTTGTGACGAATCGTGCGCGTCTCggctgGGCACTAATAAggatcgaccgtgagtgcacttgccaccatgCAGCAGCACCAACAACAGCAACAAAGCCTGTCCCAACAGCCGCAGCAGCAACAGTCACAACAGAGCCAAGCCCACAGCCAACAACACCAGCAACAGCATCAGCAGCAACAACAACAGCAGCAGCCACAGCAACAGCAACCTCAGCAACATCCTCCACAACAACCGCAACAGCAAAACTCCCAGCAGGCCATCGTGGGCggatcGAGACGCGGCGATCACGTATGGAGG	NA	NA	NA
QLRQKKNSQRSNSRFNNHNQSNSNRYSSNRRNMQNTQRDSFASTKTGSFRNNQRNARKVEEVSQAP	AGGTTGTGACGAATCGTGCGCGTCTCggctgAGGCTTCCTAAggatcgaccgtgagtgcacttgccaccatgCAGCTGAGACAGAAGAAGAACAGCCAGAGGAGCAACAGCAGGTTCAACAACCACAACCAGAGCAACTCCAACAGGTACAGCAGCAACCGGAGGAACATGCAGAACACCCAGAGGGACAGCTTCGCCAGCACCAAGACCGGCAGCTTCAGGAACAATCAGAGGAACGCCAGAAAGGTGGAGGAGGTGAGCCAGGCCCCCggatcGAGACGCGGCGATCACGTATGGAGG	0.0203127	0.112746	0.0166471
LGNGEATKGFYDKDSSGWSSSKDKDAYSSFGSGSDSGGKSSFFSDGGSGSGGGFDDGGGSDYDGIG	AGGTTGTGACGAATCGTGCGCGTCTCggctgAAGAGCGTTAAggatcgaccgtgagtgcacttgccaccatgCTGGGCAACGGGGAGGCCACCAAGGGCTTCTACGACAAGGACTCCTCTGGATGGTCTAGCAGCAAGGATAAGGACGCCTACAGCAGCTTCGGCAGCGGCTCCGACTCAGGAGGCAAGTCCAGCTTCTTTAGCGATGGAGGCTCAGGAAGCGGAGGCGGCTTCGACGATGGTGGAGGGTCTGACTATGATGGCATCGGAggatcGAGACGCGGCGATCACGTATGGAGG	NA	NA	NA
MSDFDEFEGQLNENKQEGDKENGHGKGSHSGSGSGDGKGGSGSGDGGNGDQGSASGDGGGGSKPLT	AGGTTGTGACGAATCGTGCGCGTCTCggctgCCTATCCCTAAggatcgaccgtgagtgcacttgccaccatgATGAGCGACTTCGACGAGTTCGAGGGCCAGCTGAACGAGAACAAGCAGGAGGGCGACAAGGAGAATGGGCATGGCAAGGGCAGCCATTCTGGAAGCGGATCAGGCGATGGCAAAGGCGGATCTGGATCCGGAGATGGCGGCAATGGAGACCAAGGCTCTGCTAGCGGTGATGGAGGAGGTGGAAGCAAGCCTCTGACCggatcGAGACGCGGCGATCACGTATGGAGG	NA	NA	NA
GPGSEAAAFGSNGLGGFPPLNSVSPSPLMLLHPPPQLSPFLQPHGQQVPYYLENEPSGYTVREAGP	AGGTTGTGACGAATCGTGCGCGTCTCggctgTTGAATCTTAAggatcgaccgtgagtgcacttgccaccatgGGCCCCGGCTCTGAGGCCGCCGCCTTTGGATCTAATGGACTTGGAGGATTTCCACCTCTGAACAGCGTGAGCCCCTCCCCTCTGATGCTGCTGCACCCTCCTCCTCAACTTAGCCCTTTCCTTCAGCCTCACGGCCAGCAGGTTCCCTACTACCTGGAGAACGAGCCCTCTGGCTACACAGTTAGGGAGGCCGGACCCggatcGAGACGCGGCGATCACGTATGGAGG	0.103165	0.0596412	NA
TTQASYAAQSAYGTQPAYPAYGQQPAATAPTRPQDGNKPTETSQPQSSTGGYNQPSLGYGQSNYSY	AGGTTGTGACGAATCGTGCGCGTCTCggctgGGCATACATAAggatcgaccgtgagtgcacttgccaccatgACCACCCAGGCCAGCTACGCCGCCCAGAGCGCCTATGGAACACAACCAGCTTATCCTGCATACGGCCAGCAACCTGCCGCCACCGCTCCCACAAGACCTCAGGATGGAAACAAGCCTACAGAGACCAGCCAGCCTCAGAGCAGCACCGGCGGCTACAACCAACCTTCTCTTGGCTACGGACAGAGCAACTACAGCTACggatcGAGACGCGGCGATCACGTATGGAGG	0.116863	0.0974198	0.212568
LRNREATKGFYDKDSSGWSSSKDKDAYSSFGSRSDSRGKSSFFSDRGSGSRGRFDDRGRSDYDGIG	AGGTTGTGACGAATCGTGCGCGTCTCggctgACGAGAGTTAAggatcgaccgtgagtgcacttgccaccatgCTGAGAAACAGGGAGGCCACCAAGGGCTTCTACGACAAGGACAGCAGCGGCTGGAGCAGCAGCAAAGACAAAGACGCCTACTCCAGCTTCGGCTCTAGGAGCGACTCCAGAGGCAAGTCCTCCTTCTTCAGCGATAGGGGCTCTGGATCTAGGGGCAGGTTCGACGACAGGGGGAGAAGCGACTACGATGGCATTGGCggatcGAGACGCGGCGATCACGTATGGAGG	0.0741683	0.12009	0.417104
GWPGAWGNQPAGAGGYPGASYPGAYPGQAPPGAYPGQAPPGAYPGAPGAYPGAPAPGVYPGPPSGP	AGGTTGTGACGAATCGTGCGCGTCTCggctgGAAGCACATAAggatcgaccgtgagtgcacttgccaccatgGGCTGGCCCGGCGCTTGGGGAAATCAACCTGCTGGTGCTGGAGGATATCCAGGTGCATCATACCCCGGGGCATATCCTGGTCAAGCACCACCTGGAGCATATCCAGGACAAGCTCCACCAGGCGCTTATCCAGGAGCACCTGGTGCTTATCCTGGAGCTCCTGCTCCTGGTGTGTACCCTGGACCTCCTAGCGGACCTggatcGAGACGCGGCGATCACGTATGGAGG	0.0517153	0.12035	0.225034
QQFHPPPQPSPAGGGPQPAFTPPTQAATYQLMCVHPQSLLANHYFPPPTPQHPQQNQQQYQIVMQQ	AGGTTGTGACGAATCGTGCGCGTCTCggctgGAACATTGTAAggatcgaccgtgagtgcacttgccaccatgCAGCAGTTCCACCCACCCCCACAGCCTTCTCCTGCTGGAGGTGGACCTCAACCTGCTTTTACACCACCTACCCAGGCCGCCACCTATCAGCTCATGTGCGTGCACCCTCAGTCTCTGTTGGCTAACCACTACTTCCCTCCCCCTACCCCACAACATCCCCAGCAGAACCAGCAGCAGTACCAGATCGTGATGCAGCAGggatcGAGACGCGGCGATCACGTATGGAGG	0.0859675	0.0995954	0.251854
LAEAQPPLAAPPQKPQPHPQLNKSQSLTNAFSFSESSFFRSSANEDEAKAETIRSLRKSFASLFSD	AGGTTGTGACGAATCGTGCGCGTCTCggctgCTGCGACATAAggatcgaccgtgagtgcacttgccaccatgCTGGCCGAGGCCCAGCCTCCCCTTGCTGCTCCTCCTCAAAAACCTCAACCACATCCCCAACTGAACAAGAGCCAGAGCCTGACCAACGCCTTTTCCTTCAGCGAGAGCAGCTTCTTCAGAAGCAGCGCCAACGAGGACGAGGCCAAGGCCGAGACCATTAGGAGCCTCAGAAAGAGCTTCGCCAGCCTGTTTAGCGACggatcGAGACGCGGCGATCACGTATGGAGG	0.178336	0.165202	0.128791
EDNPTRNRGFSKRGGYRDGNNSEASGPYRRGGRGSFRGCRGGFGLGSPNNDLDPDECMQRTGGLFG	AGGTTGTGACGAATCGTGCGCGTCTCggctgACAGGACATAAggatcgaccgtgagtgcacttgccaccatgGAGGACAACCCCACCAGGAACAGAGGCTTCAGCAAGAGAGGCGGCTACAGGGACGGCAACAACAGCGAAGCTAGCGGACCCTATAGGAGAGGAGGAAGGGGCTCTTTTAGAGGCTGCAGGGGCGGCTTTGGACTGGGGTCTCCTAACAACGACCTGGACCCCGATGAATGTATGCAGAGGACCGGCGGCCTGTTCGGCggatcGAGACGCGGCGATCACGTATGGAGG	0.037415	0.520506	0.0693002
YNLPLPGGVVPRMLITILGTVKPNANRIALDFQRGNDVAFHFNPRFNENNRRVIVCNTKLDNNWGR	AGGTTGTGACGAATCGTGCGCGTCTCggctgGATAAGTATAAggatcgaccgtgagtgcacttgccaccatgTACAACCTGCCCCTGCCCGGCGGCGTGGTGCCTAGGATGCTGATCACAATTCTGGGAACAGTGAAACCCAACGCCAACAGGATCGCCCTGGACTTCCAGAGGGGCAACGACGTGGCCTTCCATTTCAACCCCAGGTTCAACGAGAACAACAGAAGGGTGATCGTGTGCAACACCAAGCTGGACAACAACTGGGGCAGGggatcGAGACGCGGCGATCACGTATGGAGG	NA	NA	0.622746
LANAEATKGFYDKDSSGWSSSKDKDAYSSFGSASDSAGKSSFFSDAGSGSAGAFDDAGASDYDGIG	ATCCAGACCGTTCAGGTGTGCGTCTCggctgTTCAGGGTTAAggatcgaccgtgagtgcacttgccaccatgCTGGCCAACGCCGAGGCCACCAAGGGCTTCTACGACAAGGACTCCAGCGGATGGTCTTCTAGCAAGGATAAGGACGCCTACAGCAGCTTCGGCAGCGCCAGCGACTCAGCCGGCAAGTCTAGCTTCTTTAGCGATGCAGGCTCTGGAAGCGCAGGCGCCTTCGACGACGCTGGTGCTTCTGACTATGATGGCATCGGAggatcGAGACGGGCCATGCGGAATGGGTTA	NA	NA	NA
MSDFDEFEKQLNENKQEKDKENKHKKKSHSKSKSKDKKKKSKSKDKKNKDQKSASKDKKKKSKPLT	AGGTTGTGACGAATCGTGCGCGTCTCggctgTGAAATTGTAAggatcgaccgtgagtgcacttgccaccatgATGAGCGACTTCGACGAGTTCGAGAAGCAACTGAACGAGAACAAACAGGAGAAAGACAAGGAGAATAAGCACAAGAAGAAAAGCCACAGCAAGAGCAAGTCCAAGGACAAGAAGAAGAAATCCAAGTCAAAGGATAAGAAGAACAAGGACCAGAAGAGCGCCAGCAAAGATAAGAAGAAGAAGTCTAAGCCCCTGACCggatcGAGACGCGGCGATCACGTATGGAGG	0.110279	0.65153	0.166194

## Sheet: Supplementary Table 7
Base sequence	Mutant sequence	Mutation description	Number of mutations	Base sequence localization	Mutant sequence localization
DSDLDAKRGPRGRETHPVPQKKAQILVAKPELKDPIRKKRGRKPLPPEQKATRRPVSLAKVLKTAR	DSDLDAARGPRGRETHPVPQAAAQILVAAPELADPIRAARGRAPLPPEQAATRRPVSLAAVLATAR	KtoA,KtoA,KtoA,KtoA,KtoA,KtoA,KtoA,KtoA,KtoA,KtoA,KtoA,	11	nucleolar	none
DSDLDAKRGPRGRETHPVPQKKAQILVAKPELKDPIRKKRGRKPLPPEQKATRRPVSLAKVLKTAR	DSDLDAGGGPGGGETHPVPQGGAQILVAGPELGDPIGGGGGGGPLPPEQGATGGPVSLAGVLGTAG	KtoG,RtoG,RtoG,RtoG,KtoG,KtoG,KtoG,KtoG,RtoG,KtoG,KtoG,RtoG,RtoG,KtoG,KtoG,RtoG,RtoG,KtoG,KtoG,RtoG,	20	nucleolar	none
DSDLDAKRGPRGRETHPVPQKKAQILVAKPELKDPIRKKRGRKPLPPEQKATRRPVSLAKVLKTAR	DSDLDAGRGPRGRETHPVPQGGAQILVAGPELGDPIRGGRGRGPLPPEQGATRRPVSLAGVLGTAR	KtoG,KtoG,KtoG,KtoG,KtoG,KtoG,KtoG,KtoG,KtoG,KtoG,KtoG,	11	nucleolar	none
DSDLDAKRGPRGRETHPVPQKKAQILVAKPELKDPIRKKRGRKPLPPEQKATRRPVSLAKVLKTAR	DSDLDAKRGPRGRETHPVPQGKAQILVAKPELGDPIRKKGGRKPLPPEQKATRRPVSLAKVLKTAR	KtoG,KtoG,RtoG,	3	nucleolar	nucleolar
DSDLDAKRGPRGRETHPVPQKKAQILVAKPELKDPIRKKRGRKPLPPEQKATRRPVSLAKVLKTAR	DSDLDAKRGPRGRETHPVPQKKAQILVAKPELKDPIQKKQGQKPLPPEQKATQQPVSLAKVLKTAR	RtoQ,RtoQ,RtoQ,RtoQ,RtoQ,	5	nucleolar	other
DSDLDAKRGPRGRETHPVPQKKAQILVAKPELKDPIRKKRGRKPLPPEQKATRRPVSLAKVLKTAR	DSDLDAKRGPRGRETHPVPQKKAQILVAKPELKDPIQKKRGRKPLPPEQKATQRPVSLAKVLKTAR	RtoQ,RtoQ,	2	nucleolar	nucleolar
DSDLDAKRGPRGRETHPVPQKKAQILVAKPELKDPIRKKRGRKPLPPEQKATRRPVSLAKVLKTAR	DSDLDAKRGPRGRETHPVPQKKAQILVAKPELKDPIRKKWGYKPLPPEQKATRRPVSLAKVLKTAF	RtoW,RtoY,RtoF,	3	nucleolar	nucleolar
DSDLDAKRGPRGRETHPVPQKKAQILVAKPELKDPIRKKRGRKPLPPEQKATRRPVSLAKVLKTAR	DSDLDAKRGPRGRETHPVPQKQAQILVAKPELKDPIRKKRGRKPLPPEQKATRRPVSLAKVLQTAR	KtoQ,KtoQ,	2	nucleolar	nucleolar
DSDLDAKRGPRGRETHPVPQKKAQILVAKPELKDPIRKKRGRKPLPPEQKATRRPVSLAKVLKTAR	DSDLDAKRGPRGRETHPVPQQQAQILVAKPELQDPIRQKRGRQPLPPEQKATRRPVSLAKVLQTAR	KtoQ,KtoQ,KtoQ,KtoQ,KtoQ,KtoQ,	6	nucleolar	other
DSDLDAKRGPRGRETHPVPQKKAQILVAKPELKDPIRKKRGRKPLPPEQKATRRPVSLAKVLKTAR	DSDLDAKYGPRGRETHPVPQKKAQILVAKPELKDPIFKKFGYKPLPPEQKATYRPVSLAKVLKTAF	RtoY,RtoF,RtoF,RtoY,RtoY,RtoF,	6	nucleolar	other
DSDLDAKRGPRGRETHPVPQKKAQILVAKPELKDPIRKKRGRKPLPPEQKATRRPVSLAKVLKTAR	DSDLDAQRGPRGRETHPVPQQQAQILVAQPELQDPIRQQRGRQPLPPEQQATRRPVSLAQVLQTAR	KtoQ,KtoQ,KtoQ,KtoQ,KtoQ,KtoQ,KtoQ,KtoQ,KtoQ,KtoQ,KtoQ,	11	nucleolar	none
IARNKPKDSGRFGGDFRSPSMRGMDHTSSSRVSSKRRSKRMGDDRRSNRGYTSRKDREKAAEKAEE	IAFNKPKDSGFFGGDFRSPSMRGMDHTSSSRVSSKFRSKRMGDDYRSNYGYTSRKDWEKAAEKAEE	RtoF,RtoF,RtoF,RtoY,RtoY,RtoW,	6	nucleolar	other
IARNKPKDSGRFGGDFRSPSMRGMDHTSSSRVSSKRRSKRMGDDRRSNRGYTSRKDREKAAEKAEE	IAGNKPKDSGGFGGDFGSPSMGGMDHTSSSGVSSKGGSKGMGDDGGSNGGYTSGKDGEKAAEKAEE	RtoG,RtoG,RtoG,RtoG,RtoG,RtoG,RtoG,RtoG,RtoG,RtoG,RtoG,RtoG,RtoG,	13	nucleolar	none
IARNKPKDSGRFGGDFRSPSMRGMDHTSSSRVSSKRRSKRMGDDRRSNRGYTSRKDREKAAEKAEE	IARNAPADSGRFGGDFRSPSMRGMDHTSSSRVSSARRSARMGDDRRSNRGYTSRADREAAAEAAEE	KtoA,KtoA,KtoA,KtoA,KtoA,KtoA,KtoA,	7	nucleolar	other
IARNKPKDSGRFGGDFRSPSMRGMDHTSSSRVSSKRRSKRMGDDRRSNRGYTSRKDREKAAEKAEE	IARNGPGDSGRFGGDFRSPSMRGMDHTSSSRVSSGRRSGRMGDDRRSNRGYTSRGDREGAAEGAEE	KtoG,KtoG,KtoG,KtoG,KtoG,KtoG,KtoG,	7	nucleolar	other
IARNKPKDSGRFGGDFRSPSMRGMDHTSSSRVSSKRRSKRMGDDRRSNRGYTSRKDREKAAEKAEE	IARNQPQDSGRFGGDFRSPSMRGMDHTSSSRVSSQRRSQRMGDDRRSNRGYTSRQDREQAAEQAEE	KtoQ,KtoQ,KtoQ,KtoQ,KtoQ,KtoQ,KtoQ,	7	nucleolar	other
QLRQKKNSQRSNSRFNNHNQSNSNRYSSNRRNMQNTQRDSFASTKTGSFRNNQRNARKVEEVSQAP	QLGQGGNSQGSNSGFNNHNQSNSNGYSSNGGNMQNTQGDSFASTGTGSFGNNQGNAGGVEEVSQAP	RtoG,KtoG,KtoG,RtoG,RtoG,RtoG,RtoG,RtoG,RtoG,KtoG,RtoG,RtoG,RtoG,KtoG,	14	chromatin	none
QLRQKKNSQRSNSRFNNHNQSNSNRYSSNRRNMQNTQRDSFASTKTGSFRNNQRNARKVEEVSQAP	QLQQKKNSQQSNSQFNNHNQSNSNQYSSNQQNMQNTQQDSFASTKTGSFQNNQQNAQKVEEVSQAP	RtoQ,RtoQ,RtoQ,RtoQ,RtoQ,RtoQ,RtoQ,RtoQ,RtoQ,RtoQ,	10	chromatin	none
QLRQKKNSQRSNSRFNNHNQSNSNRYSSNRRNMQNTQRDSFASTKTGSFRNNQRNARKVEEVSQAP	QLRQAANSQRSNSRFNNHNQSNSNRYSSNRRNMQNTQRDSFASTATGSFRNNQRNARAVEEVSQAP	KtoA,KtoA,KtoA,KtoA,	4	chromatin	chromatin
QLRQKKNSQRSNSRFNNHNQSNSNRYSSNRRNMQNTQRDSFASTKTGSFRNNQRNARKVEEVSQAP	QLRQGGNSQRSNSRFNNHNQSNSNRYSSNRRNMQNTQRDSFASTGTGSFRNNQRNARGVEEVSQAP	KtoG,KtoG,KtoG,KtoG,	4	chromatin	chromatin
QLRQKKNSQRSNSRFNNHNQSNSNRYSSNRRNMQNTQRDSFASTKTGSFRNNQRNARKVEEVSQAP	QLRQKKNSQGSNSRFNNHNQSNSNRYSSNRRNMQNTQRDSFASTKTGSFRNNQGNARGVEEVSQAP	RtoG,RtoG,KtoG,	3	chromatin	chromatin
QLRQKKNSQRSNSRFNNHNQSNSNRYSSNRRNMQNTQRDSFASTKTGSFRNNQRNARKVEEVSQAP	QLRQKKNSQQSNSRFNNHNQSNSNQYSSNQRNMQNTQRDSFASTKTGSFQNNQQNARKVEEVSQAP	RtoQ,RtoQ,RtoQ,RtoQ,RtoQ,	5	chromatin	chromatin
QLRQKKNSQRSNSRFNNHNQSNSNRYSSNRRNMQNTQRDSFASTKTGSFRNNQRNARKVEEVSQAP	QLRQKKNSQQSNSRFNNHNQSNSNRYSSNRRNMQNTQRDSFASTKTGSFRNNQQNARKVEEVSQAP	RtoQ,RtoQ,	2	chromatin	chromatin
QLRQKKNSQRSNSRFNNHNQSNSNRYSSNRRNMQNTQRDSFASTKTGSFRNNQRNARKVEEVSQAP	QLRQKKNSQRSNSFFNNHNQSNSNRYSSNWRNMQNTQRDSFASTKTGSFRNNQFNARKVEEVSQAP	RtoF,RtoW,RtoF,	3	chromatin	chromatin
QLRQKKNSQRSNSRFNNHNQSNSNRYSSNRRNMQNTQRDSFASTKTGSFRNNQRNARKVEEVSQAP	QLRQQQNSQRSNSRFNNHNQSNSNRYSSNRRNMQNTQRDSFASTQTGSFRNNQRNARQVEEVSQAP	KtoQ,KtoQ,KtoQ,KtoQ,	4	chromatin	chromatin
QLRQKKNSQRSNSRFNNHNQSNSNRYSSNRRNMQNTQRDSFASTKTGSFRNNQRNARKVEEVSQAP	QLYQKKNSQFSNSYFNNHNQSNSNFYSSNYWNMQNTQFDSFASTKTGSFYNNQFNAWKVEEVSQAP	RtoY,RtoF,RtoY,RtoF,RtoY,RtoW,RtoF,RtoY,RtoF,RtoW,	10	chromatin	other
QLRQKKNSQRSNSRFNNHNQSNSNRYSSNRRNMQNTQRDSFASTKTGSFRNNQRNARKVEEVSQAP	QLYQKKNSQRSNSFFNNHNQSNSNRYSSNWRNMQNTQYDSFASTKTGSFRNNQFNAYKVEEVSQAP	RtoY,RtoF,RtoW,RtoY,RtoF,RtoY,	6	chromatin	other
DSDLDAKRGPRGRETHPVPQKKAQILVAKPELKDPIRKKRGRKPLPPEQKATRRPVSLAKVLKTAR	DSDLDARRGPRGRETHPVPQKKAQILVAKPELKDPIRKKRGRKPLPPEQKATRRPVSLAKVLRTAR	KtoR,KtoR,	2	nucleolar	nucleolar
DSDLDAKRGPRGRETHPVPQKKAQILVAKPELKDPIRKKRGRKPLPPEQKATRRPVSLAKVLKTAR	DSDLDARRGPRGRETHPVPQKKAQILVARPELRDPIRRKRGRRPLPPEQKATRRPVSLAKVLRTAR	KtoR,KtoR,KtoR,KtoR,KtoR,KtoR,	6	nucleolar	nucleolar
DSDLDAKRGPRGRETHPVPQKKAQILVAKPELKDPIRKKRGRKPLPPEQKATRRPVSLAKVLKTAR	DSDLDARRGPRGRETHPVPQRRAQILVARPELRDPIRRRRGRRPLPPEQRATRRPVSLARVLRTAR	KtoR,KtoR,KtoR,KtoR,KtoR,KtoR,KtoR,KtoR,KtoR,KtoR,KtoR,	11	nucleolar	nucleolar
IARNKPKDSGRFGGDFRSPSMRGMDHTSSSRVSSKRRSKRMGDDRRSNRGYTSRKDREKAAEKAEE	IARNKPKDSGRFGGDFRSPSMRGMDHTSSSRVSSKRRSRRMGDDRRSNRGYTSRRDRERAAERAEE	KtoR,KtoR,KtoR,KtoR,	4	nucleolar	nucleolar
IARNKPKDSGRFGGDFRSPSMRGMDHTSSSRVSSKRRSKRMGDDRRSNRGYTSRKDREKAAEKAEE	IARNRPRDSGRFGGDFRSPSMRGMDHTSSSRVSSRRRSRRMGDDRRSNRGYTSRRDRERAAERAEE	KtoR,KtoR,KtoR,KtoR,KtoR,KtoR,KtoR,	7	nucleolar	other
QLRQKKNSQRSNSRFNNHNQSNSNRYSSNRRNMQNTQRDSFASTKTGSFRNNQRNARKVEEVSQAP	QLKQKKNSQKSNSKFNNHNQSNSNKYSSNKKNMQNTQKDSFASTKTGSFKNNQKNAKKVEEVSQAP	RtoK,RtoK,RtoK,RtoK,RtoK,RtoK,RtoK,RtoK,RtoK,RtoK,	10	chromatin	nucleolar
QLRQKKNSQRSNSRFNNHNQSNSNRYSSNRRNMQNTQRDSFASTKTGSFRNNQRNARKVEEVSQAP	QLRQKKNSQRSNSRFNNHNQSNSNKYSSNKKNMQNTQRDSFASTKTGSFKNNQKNARKVEEVSQAP	RtoK,RtoK,RtoK,RtoK,RtoK,	5	chromatin	chromatin
QLRQKKNSQRSNSRFNNHNQSNSNRYSSNRRNMQNTQRDSFASTKTGSFRNNQRNARKVEEVSQAP	QLRQKKNSQRSNSRFNNHNQSNSNKYSSNRRNMQNTQRDSFASTKTGSFRNNQKNARKVEEVSQAP	RtoK,RtoK,	2	chromatin	chromatin

## Sheet: Supplementary Table 8
Primer name	Primer sequence	Description
oKK-411-fwd-3	CATGTCGGCGCTAGATTGC	Forward primer for amplifying large library - sublibrary 1 from oligo pool
oKK-412-rev-3	GAAACACCGAACCGCTGTC	Reverse primer for amplifying large library - sublibrary 1 from oligo pool
oKK-413-fwd-2	TCCAGACCGTTCAGGTGTG	Forward primer for amplifying large library - sublibrary 2 from oligo pool
oKK-414-rev-2	TAACCCATTCCGCATGGCC	Reverse primer for amplifying large library - sublibrary 2 from oligo pool
oKK-415-fwd-1	GGTTGTGACGAATCGTGCG	Forward primer for amplifying small sequence library and large library - sublibrary 3 from oligo pool
oKK-416-rev-1	CCTCCATACGTGATCGCCG	Reverse primer for amplifying small sequence library and large library - sublibrary 3 from oligo pool
oKK-345	ACACTCTTTCCCTACACGACGCTCTTCCGATCTATcgtgacaaattgcccgggctg	Forward primer for library QC, PCR 1 (see "Library QC primers" sheet)
oKK-346	ACACTCTTTCCCTACACGACGCTCTTCCGATCTGATcgtgacaaattgcccgggctg	Forward primer for library QC, PCR 1 (see "Library QC primers" sheet)
oKK-347	ACACTCTTTCCCTACACGACGCTCTTCCGATCTCGATcgtgacaaattgcccgggctg	Forward primer for library QC, PCR 1 (see "Library QC primers" sheet)
oKK-348	ACACTCTTTCCCTACACGACGCTCTTCCGATCTACGATcgtgacaaattgcccgggctg	Forward primer for library QC, PCR 1 (see "Library QC primers" sheet)
oKK-349	ACACTCTTTCCCTACACGACGCTCTTCCGATCTTACGATcgtgacaaattgcccgggctg	Forward primer for library QC, PCR 1 (see "Library QC primers" sheet)
oKK-370	ACACTCTTTCCCTACACGACGCTCTTCCGATCTGATggttgtgacgaatcgtgcg	Forward primer for library QC, PCR 1 (see "Library QC primers" sheet)
oKK-372	ACACTCTTTCCCTACACGACGCTCTTCCGATCTACGATggttgtgacgaatcgtgcg	Forward primer for library QC, PCR 1 (see "Library QC primers" sheet)
oKK-380	ACACTCTTTCCCTACACGACGCTCTTCCGATCTcgtgacaaattgcccgggctg	Forward primer for library QC, PCR 1 (see "Library QC primers" sheet)
oKK-381	ACACTCTTTCCCTACACGACGCTCTTCCGATCTTcgtgacaaattgcccgggctg	Forward primer for library QC, PCR 1 (see "Library QC primers" sheet)
oKK-439	ACACTCTTTCCCTACACGACGCTCTTCCGATCTATcatgtcggcgctagattgc	Forward primer for library QC, PCR 1 (see "Library QC primers" sheet)
oKK-442	ACACTCTTTCCCTACACGACGCTCTTCCGATCTCGATtccagaccgttcaggtgtg	Forward primer for library QC, PCR 1 (see "Library QC primers" sheet)
oKK-350	GTGACTGGAGTTCAGACGTGTGCTCTTCCGATCTtttgctacgcggctccgc	Reverse primer for library QC, PCR 1 (see "Library QC primers" sheet)
oKK-374	GTGACTGGAGTTCAGACGTGTGCTCTTCCGATCTcctccatacgtgatcgccg	Reverse primer for library QC, PCR 1 (see "Library QC primers" sheet)
oKK-440	GTGACTGGAGTTCAGACGTGTGCTCTTCCGATCTgaaacaccgaaccgctgtc	Reverse primer for library QC, PCR 1 (see "Library QC primers" sheet)
oKK-443	GTGACTGGAGTTCAGACGTGTGCTCTTCCGATCTtaacccattccgcatggcc	Reverse primer for library QC, PCR 1 (see "Library QC primers" sheet)
oKK-333	AATGATACGGCGACCACCGAGATCTACACCTTGGCTTACACTCTTTCCCTACACGACGCTC	Forward primer for library QC, PCR 2 (see "Library QC primers" sheet)
oKK-334	AATGATACGGCGACCACCGAGATCTACACCACGCTTTACACTCTTTCCCTACACGACGCTC	Forward primer for library QC, PCR 2 (see "Library QC primers" sheet)
oKK-335	AATGATACGGCGACCACCGAGATCTACACATAGCGTCACACTCTTTCCCTACACGACGCTC	Forward primer for library QC, PCR 2 (see "Library QC primers" sheet)
oKK-336	AATGATACGGCGACCACCGAGATCTACACCCATCACTACACTCTTTCCCTACACGACGCTC	Forward primer for library QC, PCR 2 (see "Library QC primers" sheet)
oKK-339	CAAGCAGAAGACGGCATACGAGATATGAGAGGGTGACTGGAGTTCAGACGTGTGCTC	Reverse primer for library QC, PCR 2 (see "Library QC primers" sheet)
oKK-340	CAAGCAGAAGACGGCATACGAGATGGATTACGGTGACTGGAGTTCAGACGTGTGCTC	Reverse primer for library QC, PCR 2 (see "Library QC primers" sheet)
oKK-341	CAAGCAGAAGACGGCATACGAGATGCTGTACAGTGACTGGAGTTCAGACGTGTGCTC	Reverse primer for library QC, PCR 2 (see "Library QC primers" sheet)
oKK-342	CAAGCAGAAGACGGCATACGAGATCTCGAGAAGTGACTGGAGTTCAGACGTGTGCTC	Reverse primer for library QC, PCR 2 (see "Library QC primers" sheet)
oRT-01	G+GT+GG+CA+AG+TGCACTC	Reverse transcription primer for SBS
oPD-02	/5Phos/ggatcgaccgtgagtgCTCTTCTTAGTCAAATACCAACGTCAACCACTTCTTCAgacaaaTtgcccggg	Padlock primer for SBS
oSBS-02	AACCACTTCTTCAgacaaaTtgcccgggctg	Sequencing primer for SBS
arrayed_C12	AGGTTGTGACGAATCGTGCGCGTCTCggctgTTGAATCTTAAggatcgaccgtgagtgcacttgccaccatgGGCCCCGGCTCTGAGGCCGCCGCCTTTGGATCTAATGGACTTGGAGGATTTCCACCTCTGAACAGCGTGAGCCCCTCCCCTCTGATGCTGCTGCACCCTCCTCCTCAACTTAGCCCTTTCCTTCAGCCTCACGGCCAGCAGGTTCCCTACTACCTGGAGAACGAGCCCTCTGGCTACACAGTTAGGGAGGCCGGACCCggatcGAGACGCGGCGATCACGTATGGAGG	eblock for arrayed experiments
arrayed_D1	AGGTTGTGACGAATCGTGCGCGTCTCggctgCAGCGCCATAAggatcgaccgtgagtgcacttgccaccatgAGCAAGACCAGCATCCACCACGGCTCCCCCGGCCCCCTGTCAGTTTATCCTCCTGCATCATCTTCTAGCCTGTCTGGAGGCCACGCCTCCCCTCACCTGTTCACCTTCCCTCCAACACCTCCTAAAGACGTGAGCCCTGACCCCAGCCTCAGCACACCAGGATCTGCCGGTTCTGCTAGGCAAGATGAGAAGGAGTGCggatcGAGACGCGGCGATCACGTATGGAGG	eblock for arrayed experiments
arrayed_D2	AGGTTGTGACGAATCGTGCGCGTCTCggctgTCCTTAGCTAAggatcgaccgtgagtgcacttgccaccatgGGCCTGGGCAACAACCAGGGCAGCAACATGGGCGGCGGCATGAACTTCGGCGCTTTTTCTATCAACCCCGCCATGATGGCCGCTGCTCAGGCCGCCTTGCAATCTTCTTGGGGAATGATGGGCATGCTGGCTTCCCAGCAAAACCAGAGCGGCCCCAGCGGCAATAACCAGAACCAAGGCAATATGCAGAGGGAGCCCggatcGAGACGCGGCGATCACGTATGGAGG	eblock for arrayed experiments
arrayed_D3	AGGTTGTGACGAATCGTGCGCGTCTCggctgCCTGTTATTAAggatcgaccgtgagtgcacttgccaccatgCCCGGCGGCTTCGGCAACCAAGGCGGGTTCGGAAATTCTAGAGGAGGAGGTGCTGGATTGGGCAACAACCAGGGCAGCAACATGGGCGGCGGCATGAACTTCGGAGCTTTCAGCATCAACCCCGCCATGATGGCTGCTGCTCAGGCCGCCCTGCAATCTTCTTGGGGAATGATGGGCATGCTGGCCTCTCAGCAGAACggatcGAGACGCGGCGATCACGTATGGAGG	eblock for arrayed experiments
arrayed_D4	AGGTTGTGACGAATCGTGCGCGTCTCggctgGCTACATTTAAggatcgaccgtgagtgcacttgccaccatgGCCTTCAGCATCAACCCCGCCATGATGGCCGCCGCCCAGGCTGCTCTTCAATCTTCTTGGGGAATGATGGGCATGCTGGCCTCTCAGCAAAACCAGAGCGGCCCCAGCGGCAACAATCAGAACCAAGGCAACATGCAGAGGGAGCCCAACCAAGCCTTCGGGAGCGGGAACAACAGCTATAGCGGCAGCAACTCTGGCggatcGAGACGCGGCGATCACGTATGGAGG	eblock for arrayed experiments
arrayed_D5	AGGTTGTGACGAATCGTGCGCGTCTCggctgGTGACCGTTAAggatcgaccgtgagtgcacttgccaccatgGGCCAGAGCGGCGGGGAGCAGCAGAGCTACAGCACCTACGGAAATCCTGGATCTCAAGGATACGGCCAGGCCAGCCAATCTTACAGCGGCTACGGGCAGACCACCGACAGCTCATATGGACAGAACTACTCCGGCTACTCCAGCTACGGACAGTCCCAGTCCGGGTACAGCCAGTCCTATGGAGGCTATGAGAACCAGggatcGAGACGCGGCGATCACGTATGGAGG	eblock for arrayed experiments
arrayed_D6	AGGTTGTGACGAATCGTGCGCGTCTCggctgGGCATACATAAggatcgaccgtgagtgcacttgccaccatgACCACCCAGGCCAGCTACGCCGCCCAGAGCGCCTATGGAACACAACCAGCTTATCCTGCATACGGCCAGCAACCTGCCGCCACCGCTCCCACAAGACCTCAGGATGGAAACAAGCCTACAGAGACCAGCCAGCCTCAGAGCAGCACCGGCGGCTACAACCAACCTTCTCTTGGCTACGGACAGAGCAACTACAGCTACggatcGAGACGCGGCGATCACGTATGGAGG	eblock for arrayed experiments
arrayed_D7	AGGTTGTGACGAATCGTGCGCGTCTCggctgCTCAATAATAAggatcgaccgtgagtgcacttgccaccatgAGGCCCCCACCCCAGGGACAACAACATCTGTCTGGATTGGGACCTCCAGCTGGTTCTCCTCTGCCCCAGAGACTGCCCTCACCTACATCAGCTCCTCAGCAGCCTGCTTCTCAAGCTGCACCCCCTACCCAAGGACAAGGAAGGCAATCTAGGCCCGTTGCTGGTGGACCTGGTGCTCCTCCTGCTGCTAGACCTCCTggatcGAGACGCGGCGATCACGTATGGAGG	eblock for arrayed experiments
arrayed_D8	AGGTTGTGACGAATCGTGCGCGTCTCggctgTGTACTGTTAAggatcgaccgtgagtgcacttgccaccatgAACGGCTTCGGCAACGACGGGGGATACGGAGGAGGTGGACCTGGATATTCAGGAGGAAGTAGGGGGTACGGCTCTGGCGGACAAGGGTATGGCAACCAGGGATCTGGCTATGGAGGATCAGGCAGCTACGACAGCTACAACAACGGCGGCGGAGGTGGCTTTGGAGGTGGTAGCGGATCTAACTTCGGTGGTGGAGGCggatcGAGACGCGGCGATCACGTATGGAGG	eblock for arrayed experiments
arrayed_D9	AGGTTGTGACGAATCGTGCGCGTCTCggctgGAGATCAGTAAggatcgaccgtgagtgcacttgccaccatgATGAGCGACTTCGACGAGTTCGAGAGGCAGCTGAACGAGAACAAGCAGGAGAGGGACAAGGAGAACAGGCACAGAAAGAGGAGCCACAGCAGGTCCAGGAGCAGAGACAGGAAAAGGAGATCAAGGAGCCGGGATCGGAGGAATAGGGATCAAAGGAGCGCTTCTAGGGACAGGAGGAGAAGAAGCAAGCCCCTGACCggatcGAGACGCGGCGATCACGTATGGAGG	eblock for arrayed experiments
arrayed_D10	AGGTTGTGACGAATCGTGCGCGTCTCggctgCACGTCGATAAggatcgaccgtgagtgcacttgccaccatgCAGCAGTACAACCCCCAAGGCGGCTACCAGCAGCAGTTCAATCCTCAAGGAGGCAGGGGCAACTACAAGAACTTCAACTATAACAACAACCTGCAGGGCTATCAGGCCGGCTTCCAGCCTCAGAGCCAGGGCATGAGCCTGAATGACTTCCAAAAGCAACAGAAGCAGGCCGCCCCCAAACCCAAGAAGACCCTGAAGggatcGAGACGCGGCGATCACGTATGGAGG	eblock for arrayed experiments
arrayed_D11	AGGTTGTGACGAATCGTGCGCGTCTCggctgCTAATCGGTAAggatcgaccgtgagtgcacttgccaccatgCAGGGCTACAGCGGCTACCAACAGGGCGGCTATCAGCAGTACAACCCCGACGCCGGTTATCAACAGCAATATAACCCCCAGGGAGGGTACCAACAATACAATCCCCAAGGCGGATACCAGCAGCAGTTCAACCCTCAGGGTGGCAGGGGCAACTACAAGAACTTCAACTATAACAACAACCTGCAGGGATATCAGGCCggatcGAGACGCGGCGATCACGTATGGAGG	eblock for arrayed experiments
arrayed_D12	AGGTTGTGACGAATCGTGCGCGTCTCggctgACGAGAGTTAAggatcgaccgtgagtgcacttgccaccatgCTGAGAAACAGGGAGGCCACCAAGGGCTTCTACGACAAGGACAGCAGCGGCTGGAGCAGCAGCAAAGACAAAGACGCCTACTCCAGCTTCGGCTCTAGGAGCGACTCCAGAGGCAAGTCCTCCTTCTTCAGCGATAGGGGCTCTGGATCTAGGGGCAGGTTCGACGACAGGGGGAGAAGCGACTACGATGGCATTGGCggatcGAGACGCGGCGATCACGTATGGAGG	eblock for arrayed experiments
arrayed_E1	AGGTTGTGACGAATCGTGCGCGTCTCggctgCTAGACTTTAAggatcgaccgtgagtgcacttgccaccatgGGCAGATACGTTCCACCTCATCTGAGGGGAGGAGATGGAGGTGCAGCTGCTGCAGCTTCAGCTGGTGGAGATGATAGGAGAGGCGGAGCAGGTGGAGGAGGATATAGGAGGGGCGGAGGAAATTCTGGAGGAGGTGGTGGTGGGGGATACGACAGGGGCTACAATGACAACAGGGACGATAGGGACAACCGGGGCGGAggatcGAGACGCGGCGATCACGTATGGAGG	eblock for arrayed experiments
arrayed_E2	AGGTTGTGACGAATCGTGCGCGTCTCggctgTCGGCATTTAAggatcgaccgtgagtgcacttgccaccatgAAGTGCCCTCCCTGCAGCAACGTGCTGTGCAATCCTTCTGAACCACCTCCTCCTAGAAGGCTGAACATGACCACCGAGCAGTTCACAGGCGACCACACCCAGCACTTCCTGGACGGAGGCGAAATGAAGGTGGAGCAGCTGTTCCAAGAGTTCGGCAACAGGAAAAGCAACACCATCCAGAGCGACGGCATCAGCGACggatcGAGACGCGGCGATCACGTATGGAGG	eblock for arrayed experiments
arrayed_E3	AGGTTGTGACGAATCGTGCGCGTCTCggctgGAGGCGCTTAAggatcgaccgtgagtgcacttgccaccatgGTGGCCCCTCAGCAGAACGCCCTGCACCATCACCACGGCAATTCTTCACACCACCACCACCATCACCACCATCATCATCACCATCACGGCCAGCAGGCCCTGGGAAACAGGACCAGACCTAGGGTGTACAACTCCCCTACCAACAGCAGCTCCACCCAGGACAGCATGGAGGTGGGCCACAGCCATCATAGCATGACCggatcGAGACGCGGCGATCACGTATGGAGG	eblock for arrayed experiments
arrayed_E4	AGGTTGTGACGAATCGTGCGCGTCTCggctgTATCCTATTAAggatcgaccgtgagtgcacttgccaccatgAGCATGGGCAACGCCGTGCCCGGCATGAACCCCGCCATGGGAATGAATATGGGAGGAATGATGGGCTTCCCCATGGGCGGCCCTTCTGCCTCCCCCAACCCTATGATGAATGGATTTGCTGCCGGATCCATGGGTATGTACATGCCCTTCCAGCCTCAGCCTATGTTCTACCACCCCAGCATGCCCCAGATGATGCCCggatcGAGACGCGGCGATCACGTATGGAGG	eblock for arrayed experiments
arrayed_E5	AGGTTGTGACGAATCGTGCGCGTCTCggctgTCCAGGCATAAggatcgaccgtgagtgcacttgccaccatgCAGCAGCCTAGCCACATGAGCAACCAGCCTCACATCAACCAGAACGGCTACCAGAATAGCTACAACCCTAACCAGGGCCCCACCAGCAGCGACCCCAACTACGGCTGCAACCCTCAATTCAACCATTACGGCAGCAGAAGCGTGTACCACGAGGACCACAGCTCCCAAAGAAGGAGGAGCCCCGATCAGTTCCCTCCCggatcGAGACGCGGCGATCACGTATGGAGG	eblock for arrayed experiments
arrayed_E6	AGGTTGTGACGAATCGTGCGCGTCTCggctgGAAGCACATAAggatcgaccgtgagtgcacttgccaccatgGGCTGGCCCGGCGCTTGGGGAAATCAACCTGCTGGTGCTGGAGGATATCCAGGTGCATCATACCCCGGGGCATATCCTGGTCAAGCACCACCTGGAGCATATCCAGGACAAGCTCCACCAGGCGCTTATCCAGGAGCACCTGGTGCTTATCCTGGAGCTCCTGCTCCTGGTGTGTACCCTGGACCTCCTAGCGGACCTggatcGAGACGCGGCGATCACGTATGGAGG	eblock for arrayed experiments
arrayed_E7	AGGTTGTGACGAATCGTGCGCGTCTCggctgAAGAGTGCTAAggatcgaccgtgagtgcacttgccaccatgCCCCACGACAACCAGTACAGCGGCGCCAACAATAGCCAGCCTAACAACCACTACAACGAGAACCTGTACTCCGCCAGGGAGCCCCACAACAACAAGCAGTACCAGAGCAAGAACGGCAAGTACGGCACCAACAAGTACAACAATCGGAACAACTCCCAGGGCAACGCCCAGTACTACAATAATAGGTTCAACAACGGCggatcGAGACGCGGCGATCACGTATGGAGG	eblock for arrayed experiments
arrayed_E8	AGGTTGTGACGAATCGTGCGCGTCTCggctgTACGCGATTAAggatcgaccgtgagtgcacttgccaccatgAACTACCAGCAAAGAAGGAACTACGGCAACAATAACAGAGGCGGCTTCAGGCAGTACAACAGCAACAACAACAACAACATGAACATGGGGATGAACATGAACATGAACATGAATATGAACAACTCCAGAGGGATGCCCCCTAGCAGCATGGGAATGCCTATCGGCGCTATGCCTCTGCCTTCTCAGGGACAACCCCAGggatcGAGACGCGGCGATCACGTATGGAGG	eblock for arrayed experiments
arrayed_E9	AGGTTGTGACGAATCGTGCGCGTCTCggctgTACAGAGGTAAggatcgaccgtgagtgcacttgccaccatgGGCGGCGGGGGCAGCGGCAACTACGGCTATGGATATGGAAATTCTGGTGGTGGAGGAGGAAGCGGCGGCCCCGGCAATAGCCAGTTCAGCAACTTCAACCAGAGACCACCTCCTAGCGGAAACGGCGGCTCAGGTGGAGGCTCTGGAGGACAGAACAATCAGTACTGGCAGTACTACAGCCAGTATTACAACAACCCCggatcGAGACGCGGCGATCACGTATGGAGG	eblock for arrayed experiments
arrayed_E10	AGGTTGTGACGAATCGTGCGCGTCTCggctgCGCGACCATAAggatcgaccgtgagtgcacttgccaccatgCTGGGCCAGCACGGCTTCAACTTCTTCCCCAGCGGCATCGACTTCAGCGCCTGGGGTAATAACAGCAGCCAGGGCCAGTCTACACAGAGCAGCGGCTACAGCTCCAACTACGCTTATGCCCCCAGCTCCCTGGGAGGAGCTATGATCGACGGCCAATCCGCCTTTGCCAACGAAACACTGAACAAGGCCCCCGGCATGggatcGAGACGCGGCGATCACGTATGGAGG	eblock for arrayed experiments
arrayed_E11	AGGTTGTGACGAATCGTGCGCGTCTCggctgCAACGGTGTAAggatcgaccgtgagtgcacttgccaccatgAAGAACGGCATCGCTGGCAGCAGCCTGCCCCCACCCCCTATCAAGCACAACATGGACATTGGAACCTGGGACAACAAGGGCCCCGTGGCCAAGGCCCCTTCACAAGCTCTGGTGCAGAATATCGGACAGCCTACACAGGGCTCCCCTCAGCCTGTGGGCCAGCAAGCTAACAATTCTCCTCCCGTTGCCCAAGCTAGCggatcGAGACGCGGCGATCACGTATGGAGG	eblock for arrayed experiments
arrayed_E12	AGGTTGTGACGAATCGTGCGCGTCTCggctgGAACATTGTAAggatcgaccgtgagtgcacttgccaccatgCAGCAGTTCCACCCACCCCCACAGCCTTCTCCTGCTGGAGGTGGACCTCAACCTGCTTTTACACCACCTACCCAGGCCGCCACCTATCAGCTCATGTGCGTGCACCCTCAGTCTCTGTTGGCTAACCACTACTTCCCTCCCCCTACCCCACAACATCCCCAGCAGAACCAGCAGCAGTACCAGATCGTGATGCAGCAGggatcGAGACGCGGCGATCACGTATGGAGG	eblock for arrayed experiments
arrayed_F1	AGGTTGTGACGAATCGTGCGCGTCTCggctgAATCATCTTAAggatcgaccgtgagtgcacttgccaccatgCCCACTGGCGGCAGCAACGTGAGCGTGAGCCAGGGCGGCAATGGAAATTCTGTTGGACAGAACAAGGGCGGGTACCAGCCTAGCATGGGCATGCCTAGCCAGTACAGCTACCAGGGCAACTCTCAGATCATGCACGGCAGCTCCCAGTACCGGAACCAGAGCCACATGGGAGGCGCCAACAAGCTTAATGGCGACAGCggatcGAGACGCGGCGATCACGTATGGAGG	eblock for arrayed experiments
arrayed_F2	AGGTTGTGACGAATCGTGCGCGTCTCggctgGAATCTAATAAggatcgaccgtgagtgcacttgccaccatgGACTTCCAGCTGGCCCCCAGCAATACCTCCCCACCCCAGCAGCAGCAGCAACAGCAACAACAACAACAGCAGCACCAGGTCCAACAACAGCAACAGAGGGCCCTGCAGCAGTCTGCTTCTCCTCCTCAGCAACAACAACAGCAGCAGCAACAACAGCAACACGTGGTGCTCCACCAAGTGCCCCAGACCCACCTGCACggatcGAGACGCGGCGATCACGTATGGAGG	eblock for arrayed experiments
arrayed_F3	AGGTTGTGACGAATCGTGCGCGTCTCggctgAAGTCGAGTAAggatcgaccgtgagtgcacttgccaccatgGGCAGGTACCAGACCAGCATCCCACCCCCACCACCCCAGCAGCAGATCCCTCAAGGATATGGAAGGTATCAGGCTGGACCCCCTCCCCAGCCTCCCAGCCAAACACCCATGGATCAACAACAATTGCTCAGCGCCATCCAGAACCTGCCCCCTAACGTGGTGTCCAACCTGCTGTCCATGGCTCAGCAACAGCAGCAGggatcGAGACGCGGCGATCACGTATGGAGG	eblock for arrayed experiments
arrayed_F4	AGGTTGTGACGAATCGTGCGCGTCTCggctgCTCTTACATAAggatcgaccgtgagtgcacttgccaccatgTTCTGCAGGACCTACGTCCTGCCTGCTGATGTTGATCCTTGGAGGGTGAGGGCCGCTCTGTCTCACGACGGCATTCTTAATCTGGAAGCTCCTAGGGGCGGAAGGCACCTGGACACCGAGGTGAACGAGGTGTACATTTCTCTGCTCCCTGCTCCTCCCGACCCCGAGGAGGAAGAGGAAGCTGCCATCGTTGAACCTggatcGAGACGCGGCGATCACGTATGGAGG	eblock for arrayed experiments
arrayed_F5	AGGTTGTGACGAATCGTGCGCGTCTCggctgATCCTAATTAAggatcgaccgtgagtgcacttgccaccatgAGGCTCCCTCCCGGCCCCAGCCTGCCCCCAAGCAGCAGCTCTTCATCTAGTTCATCATCTTCAGCACCCCAGAGGCCCGGCGGCCCTACCACCCATGGAGATGCTCCAAGTAGTTCTTCTTCACTGGCCGAAGCCCAACCCCCTCTGGCCGCTCCTCCTCAAAAACCTCAACCTCATCCTCAGCTGAACAAGAGCCAGggatcGAGACGCGGCGATCACGTATGGAGG	eblock for arrayed experiments
arrayed_F6	AGGTTGTGACGAATCGTGCGCGTCTCggctgCTGCGACATAAggatcgaccgtgagtgcacttgccaccatgCTGGCCGAGGCCCAGCCTCCCCTTGCTGCTCCTCCTCAAAAACCTCAACCACATCCCCAACTGAACAAGAGCCAGAGCCTGACCAACGCCTTTTCCTTCAGCGAGAGCAGCTTCTTCAGAAGCAGCGCCAACGAGGACGAGGCCAAGGCCGAGACCATTAGGAGCCTCAGAAAGAGCTTCGCCAGCCTGTTTAGCGACggatcGAGACGCGGCGATCACGTATGGAGG	eblock for arrayed experiments
arrayed_F7	AGGTTGTGACGAATCGTGCGCGTCTCggctgATATAGCATAAggatcgaccgtgagtgcacttgccaccatgATCAAGATGAGAATCAAGGTGCACGCCGCCGCTGACAAGCATAACAGCGTGGAGGACAGCGTCACCAAGAGCAGAGAGCACAAAGAGAAGCACAAGACCCACCCCAGCAACCACCACCATCATCACAACCATCACAGCCACAAACACTCCCATAGCCAGCTGCCCGTGGGCACCGGCAATAAAAGGCCCGGAGATCCCggatcGAGACGCGGCGATCACGTATGGAGG	eblock for arrayed experiments
arrayed_F8	AGGTTGTGACGAATCGTGCGCGTCTCggctgTCACCGAGTAAggatcgaccgtgagtgcacttgccaccatgCACAAGCACAGCCACTCCCAGCTGCCCGTGGGCACCGGAAATAAGAGGCCTGGAGATCCTAAGCACTCCAGCCAGACCAGCAACCTGGCCCACAAGACCTACAGCCTGTCAAGCAGCTTCAGCAGCAGCTCCAGCACCCGGAAAAGGGGCCCTTCTGAGGAAACAGGAGGAGCTGTGTTCGACCACCCTGCCAAGATCggatcGAGACGCGGCGATCACGTATGGAGG	eblock for arrayed experiments
arrayed_F9	AGGTTGTGACGAATCGTGCGCGTCTCggctgGCACAGAATAAggatcgaccgtgagtgcacttgccaccatgAAATTCGGCGTGCAGATGGACAGGGTCGACCAGAGCGCCGTGGGCTTCGAGTACCAAGGAAAAACCGAGAAGCACGCCTCACAGAAGGACTACAGCAGCGGCTTCGGCGGCAAGTATGGAGTGCAGGCTGATAGGGTGGACAAGAGCGCTGTTGGCTTTGACTATCAGGGCAAGACCGAAAAGCACGAGAGCCAGAAGggatcGAGACGCGGCGATCACGTATGGAGG	eblock for arrayed experiments
arrayed_F10	AGGTTGTGACGAATCGTGCGCGTCTCggctgCATCCGGCTAAggatcgaccgtgagtgcacttgccaccatgGAGGAAAAGAGCGCCGCCAGCAAGAAGGACAGGCCCAGCAGCAGCGCCAAGGCTAAAGAAACACAAGGAAGGGCCAGCTCCAGCACCAGCACAGCCTCCAAGAGGAAGAGCGAGGAACCTACAGCTCCTAGCGGCAACAAGAGCAAGAGAACCACCGACGCCGAACAGGACACCATCCCCGTGAGCGGAAGCACAGGCggatcGAGACGCGGCGATCACGTATGGAGG	eblock for arrayed experiments
arrayed_F11	AGGTTGTGACGAATCGTGCGCGTCTCggctgGGCACTAATAAggatcgaccgtgagtgcacttgccaccatgCAGCAGCACCAACAACAGCAACAAAGCCTGTCCCAACAGCCGCAGCAGCAACAGTCACAACAGAGCCAAGCCCACAGCCAACAACACCAGCAACAGCATCAGCAGCAACAACAACAGCAGCAGCCACAGCAACAGCAACCTCAGCAACATCCTCCACAACAACCGCAACAGCAAAACTCCCAGCAGGCCATCGTGGGCggatcGAGACGCGGCGATCACGTATGGAGG	eblock for arrayed experiments
arrayed_F12	AGGTTGTGACGAATCGTGCGCGTCTCggctgACAGGACATAAggatcgaccgtgagtgcacttgccaccatgGAGGACAACCCCACCAGGAACAGAGGCTTCAGCAAGAGAGGCGGCTACAGGGACGGCAACAACAGCGAAGCTAGCGGACCCTATAGGAGAGGAGGAAGGGGCTCTTTTAGAGGCTGCAGGGGCGGCTTTGGACTGGGGTCTCCTAACAACGACCTGGACCCCGATGAATGTATGCAGAGGACCGGCGGCCTGTTCGGCggatcGAGACGCGGCGATCACGTATGGAGG	eblock for arrayed experiments
arrayed_G1	AGGTTGTGACGAATCGTGCGCGTCTCggctgCATATCATTAAggatcgaccgtgagtgcacttgccaccatgACCAGCGGCAGCTACGGCTCCTCCAGCCAGTCCAGCTCCTACGGACAACCTCAATCTGGAAGCTACAGCCAGCAACCCAGCTATGGCGGCCAGCAGCAGTCCTATGGCCAACAGCAAAGCTATAACCCTCCCCAAGGCTACGGGCAGCAGAACCAGTACAACTCTAGCTCTGGTGGTGGAGGAGGCGGAGGTGGAGGCggatcGAGACGCGGCGATCACGTATGGAGG	eblock for arrayed experiments
arrayed_G2	AGGTTGTGACGAATCGTGCGCGTCTCggctgCTGCTGTATAAggatcgaccgtgagtgcacttgccaccatgATGAACTACCTCAGAAGGAGGCTGAGCGACAGCAACTTCATGGCCAACCTGCCCAACGGCTACATGACAGACCTTCAAAGGCCTCAACCACCTCCTCCACCACCAGGTGCTCATAGTCCTGGAGCTACTCCTGGACCTGGCACAGCTACCGCTGAAAGGAGCTCCGGAGTTGCACCAGCTGCTTCTCCTGCTGCTCCTggatcGAGACGCGGCGATCACGTATGGAGG	eblock for arrayed experiments
arrayed_G3	AGGTTGTGACGAATCGTGCGCGTCTCggctgATTGCCATTAAggatcgaccgtgagtgcacttgccaccatgGACTGGCTGGAGGGCATGTCTGGCGATATGAGATCTGGCGGAGGATATAGAGGAAGGGGAGGAAGAGGCAACGGCCAGAGGTTTGGTGGACGGGACCACAGGTACCAAGGAGGTAGCGGAAATGGTGGTGGCGGCAATGGAGGAGGAGGTGGCTTTGGAGGTGGAGGTCAAAGGTCTGGAGGTGGTGGAGGCTTCCAGggatcGAGACGCGGCGATCACGTATGGAGG	eblock for arrayed experiments
arrayed_G4	AGGTTGTGACGAATCGTGCGCGTCTCggctgACTTGCATTAAggatcgaccgtgagtgcacttgccaccatgATCGCCAGGAACAAGCCCAAGGACAGCGGCAGGTTCGGCGGGGACTTTAGGAGCCCTTCTATGAGGGGAATGGACCACACCAGCTCCTCTAGGGTGTCCAGCAAGAGGAGGAGCAAGCGGATGGGCGATGATAGGAGAAGCAATAGGGGCTACACCTCCAGAAAGGACCGGGAGAAGGCCGCTGAGAAAGCCGAGGAGggatcGAGACGCGGCGATCACGTATGGAGG	eblock for arrayed experiments
arrayed_G5	AGGTTGTGACGAATCGTGCGCGTCTCggctgAGGCTTCCTAAggatcgaccgtgagtgcacttgccaccatgCAGCTGAGACAGAAGAAGAACAGCCAGAGGAGCAACAGCAGGTTCAACAACCACAACCAGAGCAACTCCAACAGGTACAGCAGCAACCGGAGGAACATGCAGAACACCCAGAGGGACAGCTTCGCCAGCACCAAGACCGGCAGCTTCAGGAACAATCAGAGGAACGCCAGAAAGGTGGAGGAGGTGAGCCAGGCCCCCggatcGAGACGCGGCGATCACGTATGGAGG	eblock for arrayed experiments
arrayed_G6	AGGTTGTGACGAATCGTGCGCGTCTCggctgGATAAGTATAAggatcgaccgtgagtgcacttgccaccatgTACAACCTGCCCCTGCCCGGCGGCGTGGTGCCTAGGATGCTGATCACAATTCTGGGAACAGTGAAACCCAACGCCAACAGGATCGCCCTGGACTTCCAGAGGGGCAACGACGTGGCCTTCCATTTCAACCCCAGGTTCAACGAGAACAACAGAAGGGTGATCGTGTGCAACACCAAGCTGGACAACAACTGGGGCAGGggatcGAGACGCGGCGATCACGTATGGAGG	eblock for arrayed experiments
arrayed_G7	AGGTTGTGACGAATCGTGCGCGTCTCggctgGTCTCGTTTAAggatcgaccgtgagtgcacttgccaccatgGGCTCCAGAAGAGGAGGTAGAGGCAGTTTTCGCGGATGCCGCGGCGGATTTGGCCTGGGAAGCCCTAACAATGATTTGGACCCTGACGAGGGATTCAATTTTGGCATGAATAATTTTGGTCGGCGAGGGGGTCGAGGATCATTTAGAGGATGCCGGGGTGGATTTGGTCTGGGCAGCCCGAATAATGATCTTGATCCAggatcGAGACGCGGCGATCACGTATGGAGG	eblock for arrayed experiments
arrayed_G8	AGGTTGTGACGAATCGTGCGCGTCTCggctgAGTAAGTATAAggatcgaccgtgagtgcacttgccaccatgAACTACTTTGGCAACGACGGCTATTACGGCGGCGGGGGCCCCTACTATTCCGGAGGATCTAGATATTATGGGAGCGGCGGACAATACTACGGCAACCAGGGCAGCTACTATGGCGGCAGCGGATACTATGACTACTACAACAACGGCGGAGGCGGGTACTTCGGGGGAGGTAGCGGCTCTTATTTTGGAGGAGGTGGCggatcGAGACGCGGCGATCACGTATGGAGG	eblock for arrayed experiments
arrayed_G9	AGGTTGTGACGAATCGTGCGCGTCTCggctgTCGCGTGATAAggatcgaccgtgagtgcacttgccaccatgAACGGGTTCGGCAACGACGGCTATTACGGCGGCGGAGGACCTGGATATTCAGGAGGATCTAGGTACTACGGATCTGGAGGCCAGGGCTACGGCAACCAGGGGAGCTACTATGGCGGATCAGGAAGCTACGACTACTACAACAACGGCGGGGGCGGTGGCTTTGGAGGAGGTAGCGGCTCTTATTTTGGTGGTGGAGGCggatcGAGACGCGGCGATCACGTATGGAGG	eblock for arrayed experiments
arrayed_G10	AGGTTGTGACGAATCGTGCGCGTCTCggctgTCTCGCGGTAAggatcgaccgtgagtgcacttgccaccatgCTGAGGAACAGGGAGGCCACCCAGGGCTTCTACGATCAGGACAGCAGCGGCTGGTCTTCTTCTCAAGACCAAGACGCCTACAGCTCCTTCGGCAGCAGGAGCGACTCCAGGGGCCAAAGCTCTTTCTTTAGCGACAGGGGCTCTGGAAGCAGAGGCAGGTTCGACGACAGAGGCCGGAGCGATTATGATGGCATCGGCggatcGAGACGCGGCGATCACGTATGGAGG	eblock for arrayed experiments
arrayed_G11	AGGTTGTGACGAATCGTGCGCGTCTCggctgAAGAGCGTTAAggatcgaccgtgagtgcacttgccaccatgCTGGGCAACGGGGAGGCCACCAAGGGCTTCTACGACAAGGACTCCTCTGGATGGTCTAGCAGCAAGGATAAGGACGCCTACAGCAGCTTCGGCAGCGGCTCCGACTCAGGAGGCAAGTCCAGCTTCTTTAGCGATGGAGGCTCAGGAAGCGGAGGCGGCTTCGACGATGGTGGAGGGTCTGACTATGATGGCATCGGAggatcGAGACGCGGCGATCACGTATGGAGG	eblock for arrayed experiments
arrayed_G12	ATCCAGACCGTTCAGGTGTGCGTCTCggctgTTCAGGGTTAAggatcgaccgtgagtgcacttgccaccatgCTGGCCAACGCCGAGGCCACCAAGGGCTTCTACGACAAGGACTCCAGCGGATGGTCTTCTAGCAAGGATAAGGACGCCTACAGCAGCTTCGGCAGCGCCAGCGACTCAGCCGGCAAGTCTAGCTTCTTTAGCGATGCAGGCTCTGGAAGCGCAGGCGCCTTCGACGACGCTGGTGCTTCTGACTATGATGGCATCGGAggatcGAGACGGGCCATGCGGAATGGGTTA	eblock for arrayed experiments
arrayed_H1	AGGTTGTGACGAATCGTGCGCGTCTCggctgTTCCAGGCTAAggatcgaccgtgagtgcacttgccaccatgGAGGACAACCCCACCGCCAACGCCGGCTTCAGCAAGGCCGGCGGATATGCTGATGGAAATAACAGCGAGGCCTCTGGACCCTACGCAGCTGGAGGAGCTGGATCTTTTGCTGGATGTGCAGGAGGCTTCGGCCTGGGATCTCCCAACAACGACCTGGATCCCGACGAATGCATGCAGGCTACAGGAGGGCTCTTCGGCggatcGAGACGCGGCGATCACGTATGGAGG	eblock for arrayed experiments
arrayed_H2	AGGTTGTGACGAATCGTGCGCGTCTCggctgCTTGAGACTAAggatcgaccgtgagtgcacttgccaccatgGAGGACAACCCCACCGGCAACGGCGGCTTCAGCGGAGGCGGAGGATATGGAGATGGAAATAACAGCGAGGCCTCTGGACCCTACGGTGGTGGAGGAGGTGGATCTTTTGGAGGATGTGGAGGTGGCTTCGGCCTGGGATCTCCCAACAACGACCTGGATCCCGACGAATGCATGCAGGGAACAGGAGGGCTCTTCGGCggatcGAGACGCGGCGATCACGTATGGAGG	eblock for arrayed experiments
arrayed_H3	AGGTTGTGACGAATCGTGCGCGTCTCggctgAGGATATTTAAggatcgaccgtgagtgcacttgccaccatgGGCGGGAACCCCACCCGGAACAGGGGCTTCTCTAAACGCGGAGGATATCGCGGTGGAAATAACAGCGGCGCTTCTGGACCTTATAGGAGAGGCGGAAGGGGCTCTTTTAGGGGATGTAGGGGCGGCTTCGGCTTGGGATCTCCTAACAACGGGTTGGGACCAGGAGGATGCATGCAAAGGACCGGCGGCCTGTTCGGCggatcGAGACGCGGCGATCACGTATGGAGG	eblock for arrayed experiments
arrayed_H4	AGGTTGTGACGAATCGTGCGCGTCTCggctgTGGGAGGCTAAggatcgaccgtgagtgcacttgccaccatgATGAGCGACTTCGACGAGTTCGAGAGGCAGCTGAACGAGAACAAGCAGGAGAGGGACAAGGAGAACAGGCACAGAAAGAGGAGCCACAGCAGGTCCAGGAGCAGAGACAGGAAAAGGAGATCAAGGAGCCGGGATCGGAGGAATAGGGATCAAAGGAGCGCTTCTAGGGACAGGAGGAGAAGAAGCAAGCCCCTGACCggatcGAGACGCGGCGATCACGTATGGAGG	eblock for arrayed experiments
arrayed_H5	AGGTTGTGACGAATCGTGCGCGTCTCggctgCCTATCCCTAAggatcgaccgtgagtgcacttgccaccatgATGAGCGACTTCGACGAGTTCGAGGGCCAGCTGAACGAGAACAAGCAGGAGGGCGACAAGGAGAATGGGCATGGCAAGGGCAGCCATTCTGGAAGCGGATCAGGCGATGGCAAAGGCGGATCTGGATCCGGAGATGGCGGCAATGGAGACCAAGGCTCTGCTAGCGGTGATGGAGGAGGTGGAAGCAAGCCTCTGACCggatcGAGACGCGGCGATCACGTATGGAGG	eblock for arrayed experiments
arrayed_H6	AGGTTGTGACGAATCGTGCGCGTCTCggctgTGAAATTGTAAggatcgaccgtgagtgcacttgccaccatgATGAGCGACTTCGACGAGTTCGAGAAGCAACTGAACGAGAACAAACAGGAGAAAGACAAGGAGAATAAGCACAAGAAGAAAAGCCACAGCAAGAGCAAGTCCAAGGACAAGAAGAAGAAATCCAAGTCAAAGGATAAGAAGAACAAGGACCAGAAGAGCGCCAGCAAAGATAAGAAGAAGAAGTCTAAGCCCCTGACCggatcGAGACGCGGCGATCACGTATGGAGG	eblock for arrayed experiments
arrayed_H7	AGGTTGTGACGAATCGTGCGCGTCTCggctgTATTCACATAAggatcgaccgtgagtgcacttgccaccatgGTGGCCCCTCAGCAAAACGCCTTGGCTGCTGCTGCAGGAAATTCAAGTGCAGCTGCTGCTGCTGCTGCTGCAGCTGCTGCAGCGGCTGGACAACAAGCTTTGGGAAACAGAACCAGGCCTAGGGTGTACAACTCCCCTACCAACAGCAGCTCCACCCAGGACTCCATGGAAGTGGGAGCCTCTGCTGCTAGCATGACCggatcGAGACGCGGCGATCACGTATGGAGG	eblock for arrayed experiments
arrayed_H8	AGGTTGTGACGAATCGTGCGCGTCTCggctgTAGGCGGCTAAggatcgaccgtgagtgcacttgccaccatgGTGGCCCCTCAGCAGAACGCCTTGGGTGGTGGAGGTGGAAATTCATCAGGAGGTGGTGGTGGAGGAGGAGGAGGTGGAGGAGGCGGAGGACAACAAGCTCTTGGAAATAGGACCAGGCCTAGGGTGTACAACTCCCCTACCAACAGCAGCTCCACCCAGGACTCCATGGAAGTGGGCGGATCTGGAGGAAGCATGACCggatcGAGACGCGGCGATCACGTATGGAGG	eblock for arrayed experiments
arrayed_H9	AGGTTGTGACGAATCGTGCGCGTCTCggctgCTTCCATATAAggatcgaccgtgagtgcacttgccaccatgGCTAAGGCCAGCGCCAGCCAGCTGCCCGTGGGCACAGGAAATAAAAGACCTGGAGATCCCAAAGCCTCCTCCCAGACCAGCAACCTGGCCGCCAAGACCTATAGCCTGAGCAGCTCTTTCTCCTCCTCTAGCAGCACCCGGAAGAGGGGCCCTAGCGAGGAAACAGGAGGTGCTGTTTTCGATGCTCCTGCCAAGATCggatcGAGACGCGGCGATCACGTATGGAGG	eblock for arrayed experiments
arrayed_H10	ATCCAGACCGTTCAGGTGTGCGTCTCggctgCCCTCGATTAAggatcgaccgtgagtgcacttgccaccatgATCAAGATGAGGATCAAGGTGGCCGCCGCTGCCGACAAAGCCAATAGCGTGGAGGACTCCGTGACAAAGTCTAGGGAAGCCAAGGAGAAGGCCAAGACCGCCCCTAGCAACGCAGCTGCTGCAGCTAATGCTGCCTCTGCCAAAGCTAGCGCTTCTCAGCTGCCCGTTGGCACCGGAAACAAAAGGCCCGGAGACCCTggatcGAGACGGGCCATGCGGAATGGGTTA	eblock for arrayed experiments
Primers used for PCRs to prepare libraries for Illumina sequencing, for QC
Template	First round PCR forward primer	First round PCR reverse primer	Second round PCR forward primer	Second round PCR reverse primer
Large library, sublibrary 1, GFP fusion	oKK-380	oKK-350	oKK-333	oKK-339
Large library, sublibrary 2, GFP fusion	oKK-381	oKK-350	oKK-333	oKK-340
Large library, sublibrary 3, GFP fusion	oKK-345	oKK-350	oKK-333	oKK-341
Large library, sublibrary 1, SNAP-tag fusion	oKK-346	oKK-350	oKK-333	oKK-339
Large library, sublibrary 2, SNAP-tag fusion	oKK-347	oKK-350	oKK-333	oKK-340
Large library, sublibrary 3, SNAP-tag fusion	oKK-348	oKK-350	oKK-333	oKK-341
Small library, GFP fusion valence=24 (CMV promoter)	oKK-349	oKK-350	oKK-333	oKK-342
Small library, SNAP-tag fusion, valence=24 (CMV promoter)	oKK-380	oKK-350	oKK-334	oKK-339
Small library, GFP fusion, valence=1	oKK-381	oKK-350	oKK-334	oKK-340
Small library, SNAP-tag fusion, valence=1	oKK-345	oKK-350	oKK-334	oKK-341
Small library, GFP fusion, valence=6	oKK-348	oKK-350	oKK-335	oKK-340
Small library, GFP fusion, valence=4	oKK-380	oKK-350	oKK-335	oKK-342
Small library, SNAP-tag fusion, valence=6	oKK-346	oKK-350	oKK-334	oKK-339
Small library, SNAP-tag fusion, valence=4	oKK-348	oKK-350	oKK-334	oKK-341
Twist small library oligo pool	oKK-372	oKK-374	oKK-336	oKK-340
Twist large library oligo pool, sublibrary 1	oKK-439	oKK-440	oKK-336	oKK-341
Twist large library oligo pool, sublibrary 2	oKK-442	oKK-443	oKK-336	oKK-342
Twist large library oligo pool, sublibrary 3	oKK-370	oKK-374	oKK-336	oKK-340
Small library, GFP fusion, valence=24	oKK-349	oKK-350	oKK-335	oKK-341
Small library, SNAP-tag fusion, valence=24	oKK-380	oKK-350	oKK-335	oKK-342

## Sheet: Supplementary Table 9
Supplementary Figure 12F, non-prion-like base sequences n values
	n
- S	249
- N	100
+ K	88
- L	60
- D	73
- G	95
- P	95
+ S	187
- H	47
- T	64
- Q	90
+ N	90
+ F	72
- E	84
+ P	86
- A	74
+ E	58
+ H	99
+ W	52
- F	83
+ D	60
- K	63
- R	74
+ G	320
+ Y	70
+ Q	87
+ R	89
- V	54
Supplementary Figure 12F, prion-like base sequences n values
	n
- S	208
- N	90
+ K	63
- P	81
- G	69
+ S	167
- Q	102
+ N	63
+ F	55
+ P	73
- A	50
+ E	52
+ H	65
+ W	42
- F	53
+ D	51
+ G	246
+ Y	59
+ Q	74
- Y	75
+ R	81
Supplementary Figure 12C, top, p-values
	p-value
- R	4.38829e-09
+ R	0.00276694
- K	0.0818385
+ K	1
- D	0.000245726
+ D	2.38841e-10
- E	5.08563e-05
+ E	3.86129e-10
- F	7.10893e-06
+ F	0.0120329
- Y	5.69241e-08
+ Y	0.00872016
- W	1
+ W	0.00118437
- H	0.000219101
+ H	0.00132014
- N	1
+ N	0.150913
- Q	1
+ Q	1
- S	1
+ S	0.0118771
- C	1
- T	1
- A	1
- I	1
- L	3.125e-05
- M	0.291137
- V	0.000320131
- G	0.517518
+ G	1
- P	1
+ P	0.00476177
Supplementary Figure 12C, bottom, p-values
	p-value
R to K	0.000306097
K to R	1
D to E	0.0957685
E to D	1
DE to G	3.80456e-11
F to W	1
F to Y	1
Y to F	0.0880507
Y to W	1
W to F	1
W to Y	1
FYW to R	0.00570575
R to FYW	1
K to Q	0.00582332
Q to K	1
R to Q	0.000193953
Q to R	2.36096e-05
N to Q	0.241912
Q to N	0.0328097
FYW to ILV	2.18402e-07
ILV to FYW	6.82381e-05
ILMV to G	3.73249e-11
+ hydropathy	0.112229
- hydropathy	2.24847e-06
G to S	0.0475128
S to G	1
GS to A	0.00468364
FCR: + KD	0.0725135
FCR: - KD	0.361328
FCR: + KE	0.00279059
FCR: - KE	0.45166
FCR: + RD	1
FCR: - RD	1
FCR: + RE	1
FCR: - RE	1
FCR: +	0.00034667
FCR: -	0.347601
Supplementary Figure 12D, p-values
	p-value
- R	0.0138474
+ R	0.000278605
- K	0.161133
+ K	1
- D	0.515625
+ D	0.0125885
- E	1
+ E	0.00704956
- F	1.96695e-05
+ F	0.00619984
- Y	2.6812e-05
+ Y	0.00859349
- W	1
+ W	0.00066483
- H	0.878174
+ H	0.990326
- N	1
+ N	1
- Q	1
+ Q	1
- S	1
+ S	1
- C	1
- T	1
- A	1
- I	1
- L	1
- M	0.140991
- V	1
- G	0.840236
+ G	1
- P	1
+ P	1
Supplementary Figure 12E, p-values
	p-value
- R	7.51252e-05
+ R	6.86522e-05
- K	0.000298597
+ K	0.0964032
- D	0.166068
+ D	0.49055
- E	4.48678e-05
+ E	0.438078
- F	0.0087291
+ F	0.00780834
- Y	0.00805664
+ Y	0.0518543
- W	1
+ W	0.00166641
- H	0.00132966
+ H	0.26576
- N	1
+ N	1
- Q	1
+ Q	1
- S	1
+ S	0.181868
- C	1
- T	1
- A	1
- I	1
- L	0.07293
- M	1
- V	0.00396734
- G	0.26915
+ G	1
- P	0.979309
+ P	1
